# Supplementary material for: Short-range order in high entropy carbides
Source: Nat Commun. 2026 Feb 4;17:2362. doi: 10.1038/s41467-026-69095-8 (PMC12979665; doi:10.1038/s41467-026-69095-8)
Supplement: Supplementary file 3 — Source Data 1 [file 41467_2026_69095_MOESM3_ESM.xlsx]

## Sheet: Fig. 1
Fig. 1b					Fig. 1d					Fig. 1f
	Atomic pair	Random HEC-Zr	HEC-Zr at 300 K			Atomic pair	Random HEC-Mo	HEC-Mo at 300 K			Atomic pair	Random HEC-Mo	HEC-Mo at 1773 K
	Nb-Nb	0.0012	0.2281			Nb_Nb	-0.0072	-0.0816			Nb_Nb	-0.0072	0.0437
	Nb-Ti	-0.0012	-0.2762			Nb_Ti	0.0016	-0.1686			Nb_Ti	0.0016	0.016
	Nb-Zr	0.0005	-0.1662			Nb_Mo	-0.0049	0.2454			Nb_Mo	-0.0049	0.124
	Nb-V	-0.0005	0.4038			Nb_V	0.0104	0.2805			Nb_V	0.0104	0.1014
	Ti-Ti	0.0039	0.0916			Ti_Ti	-0.0104	0.4278			Ti_Ti	-0.0104	0.1842
	Ti-Zr	0.0155	0.3002			Ti_Mo	0.0068	-0.2628			Ti_Mo	0.0068	-0.0097
	Ti-V	-0.0182	0.0375			Ti_V	0.002	0.3043			Ti_V	0.002	0.0972
	Zr-Zr	-0.0073	-0.1557			Mo_Mo	-0.0072	0.369			Mo_Mo	-0.0072	0.1312
	Zr-V	-0.0087	0.2321			Mo_V	0.0052	-0.0606			Mo_V	0.0052	0.0241
	V-V	0.0275	-0.5386			V_V	-0.0176	-0.269			V_V	-0.0176	0.0576

## Sheet: Fig. 2
Fig. 2a	As-synthesized HEC-Zr				As-synthesized HEC-Mo				HEC-Mo annealed at 1573 K				HEC-Mo annealed at 1773 K					Figure 2b	0.227067	0.230368	0.222811	0.204048	0.184069	0.162526	0.138638	0.12639	0.132992	0.144371	0.148193	0.14828	0.154534	0.172342	0.203006	0.244093	0.292999	0.347637	0.39967	0.438412	0.465514	0.493398	0.529013	0.564281	0.585389	0.590949	0.591904	0.593033	0.588951	0.572359	0.539437
		Temperature (K)	Normalized heat flow			Temperature (K)	Normalized heat flow			Temperature (K)	Normalized heat flow			Temperature (K)	Normalized heat flow				0.248958	0.247655	0.235493	0.211866	0.185546	0.160962	0.140636	0.133252	0.140202	0.148975	0.150712	0.149931	0.154274	0.167912	0.193711	0.23115	0.277363	0.329656	0.380386	0.4213	0.453614	0.484885	0.518589	0.549687	0.568798	0.574618	0.577484	0.582957	0.584434	0.57262	0.542912
		1473	210.212			1473	116.021			1827.16	-671.854			1493	-42.0743				0.267634	0.263464	0.25165	0.230021	0.20205	0.174948	0.155837	0.149844	0.154187	0.15827	0.156619	0.154187	0.157054	0.166696	0.186067	0.217338	0.257905	0.30377	0.349375	0.390896	0.429465	0.465601	0.497828	0.524844	0.543607	0.554291	0.565584	0.580959	0.589819	0.581654	0.554291
		1473.05	210.221			1473.06	116.197			1827.16	-671.853			1493.06	-40.6956				0.271195	0.268416	0.263725	0.252693	0.231063	0.203961	0.182158	0.172081	0.171213	0.17017	0.163829	0.15853	0.161049	0.170344	0.18624	0.211866	0.245657	0.28327	0.321577	0.361275	0.403579	0.443277	0.475504	0.50139	0.522585	0.541869	0.565757	0.592338	0.606498	0.598332	0.571838
		1473.1	210.382			1473.11	116.276			1827.17	-672.158			1493.11	-40.7897				0.273714	0.273193	0.274149	0.270674	0.254256	0.22811	0.203353	0.188065	0.181463	0.175382	0.164871	0.156532	0.159312	0.171386	0.188499	0.21204	0.242269	0.275886	0.31124	0.350504	0.393416	0.432245	0.463256	0.490184	0.514854	0.539785	0.570274	0.601633	0.616661	0.608235	0.58565
		1473.15	210.445			1473.17	116.251			1827.18	-672.765			1493.17	-41.0781				0.28935	0.288655	0.287439	0.280403	0.261901	0.235233	0.208565	0.18763	0.173732	0.163308	0.153145	0.147151	0.152363	0.168085	0.189541	0.215949	0.248176	0.284312	0.322967	0.364402	0.405403	0.438846	0.466209	0.494354	0.521803	0.546039	0.571751	0.596769	0.608235	0.602589	0.588951
		1473.2	210.321			1473.22	116.425			1827.18	-673.666			1493.22	-40.5361				0.314107	0.309937	0.300469	0.283356	0.259382	0.232019	0.203266	0.175035	0.151755	0.137943	0.1336	0.137074	0.148454	0.168085	0.19458	0.226459	0.263117	0.303162	0.345466	0.388464	0.426164	0.4537	0.477849	0.506949	0.535962	0.556984	0.573141	0.586866	0.592773	0.591209	0.585997
		1473.25	210.45			1473.28	116.382			1827.18	-674.568			1493.28	-40.356				0.331915	0.322186	0.303509	0.279187	0.254343	0.229065	0.19927	0.164871	0.134208	0.118398	0.120309	0.133513	0.152102	0.17599	0.206393	0.241313	0.278231	0.316974	0.358582	0.400278	0.434156	0.457349	0.4795	0.509382	0.541088	0.563933	0.578006	0.586345	0.588777	0.588429	0.584868
		1473.3	210.488			1473.33	116.776			1827.17	-675.615			1493.33	-40.0126				0.330525	0.315497	0.291001	0.266765	0.247828	0.227762	0.198662	0.162526	0.130733	0.116227	0.12196	0.139767	0.161918	0.188325	0.219858	0.252519	0.283443	0.315584	0.353197	0.392286	0.421908	0.439976	0.459347	0.490271	0.527015	0.5582	0.579656	0.591035	0.593207	0.590167	0.580698
		1473.35	210.519			1473.39	116.594			1827.15	-676.659			1493.39	-40.4573				0.308113	0.290653	0.26581	0.246873	0.235754	0.220813	0.194319	0.162439	0.137682	0.128822	0.135858	0.152015	0.171994	0.196491	0.224896	0.252259	0.276668	0.303944	0.338864	0.375521	0.401147	0.41435	0.430855	0.462648	0.503735	0.541609	0.569666	0.584955	0.587126	0.5787	0.559851
		1473.4	210.786			1473.44	116.516			1827.13	-677.701			1493.44	-40.4383				0.274236	0.258165	0.23697	0.222811	0.215341	0.203353	0.183461	0.163655	0.151668	0.149062	0.153579	0.162874	0.176859	0.196317	0.21951	0.242616	0.266331	0.295605	0.331133	0.364837	0.386466	0.397325	0.413134	0.444493	0.484277	0.520413	0.547168	0.561762	0.56237	0.549253	0.523106
		1473.45	210.72			1473.5	116.808			1827.1	-678.885			1493.5	-40.286				0.244006	0.231324	0.214385	0.200921	0.191105	0.180594	0.171213	0.167304	0.167391	0.166869	0.165827	0.168954	0.179639	0.196491	0.216209	0.23836	0.26607	0.300817	0.336692	0.364837	0.380733	0.389941	0.405316	0.432679	0.464472	0.491574	0.511553	0.523367	0.523628	0.510076	0.483843
		1473.5	210.498			1473.56	116.923			1827.07	-679.768			1493.56	-39.4787				0.228805	0.217599	0.201616	0.185111	0.169736	0.159225	0.159138	0.167477	0.173645	0.171126	0.166696	0.170952	0.185806	0.20483	0.22394	0.246699	0.27745	0.313238	0.344944	0.365358	0.374653	0.380994	0.393242	0.412439	0.432592	0.449618	0.464124	0.474809	0.476199	0.465688	0.446317
		1473.55	210.769			1473.61	117.216			1827.03	-680.494			1493.61	-40.0891				0.233495	0.219684	0.199183	0.176077	0.154187	0.141939	0.145674	0.159138	0.166348	0.161744	0.158183	0.168867	0.191366	0.213951	0.232887	0.254778	0.282748	0.311849	0.335823	0.350678	0.35615	0.359104	0.3664	0.377259	0.388377	0.400104	0.413395	0.424253	0.425556	0.416956	0.405924
		1473.6	210.797			1473.67	117.257			1826.97	-681.065			1493.67	-39.6591				0.252519	0.234364	0.20622	0.174948	0.147325	0.132992	0.137074	0.151147	0.157662	0.152363	0.150452	0.165045	0.190757	0.214211	0.232192	0.250174	0.269371	0.287092	0.303423	0.316626	0.322533	0.324444	0.328874	0.336692	0.346508	0.358756	0.372915	0.383079	0.38221	0.373436	0.367877
		1473.65	210.523			1473.72	117.008			1826.91	-681.477			1493.72	-39.5834				0.269197	0.24861	0.215775	0.180507	0.151581	0.137248	0.141505	0.155577	0.162092	0.157401	0.156098	0.169041	0.191105	0.211432	0.226546	0.238273	0.246873	0.253909	0.264333	0.276928	0.285354	0.290306	0.296473	0.306028	0.319753	0.335997	0.350938	0.358843	0.355281	0.345987	0.343381
		1473.7	210.786			1473.78	116.832			1826.84	-681.587			1493.78	-39.6068				0.276668	0.255646	0.222811	0.190149	0.166001	0.154969	0.159312	0.172342	0.179204	0.176511	0.176077	0.185546	0.200573	0.214038	0.223419	0.228284	0.228544	0.229065	0.235928	0.247568	0.2586	0.268416	0.277797	0.288916	0.305247	0.324444	0.339298	0.343815	0.337561	0.328874	0.329048
		1473.75	210.828			1473.83	116.763			1826.76	-681.39			1493.83	-40.1342				0.282488	0.261466	0.230021	0.202484	0.186327	0.181202	0.185806	0.195448	0.200313	0.198662	0.19901	0.205872	0.214472	0.219684	0.221682	0.220552	0.216296	0.214124	0.219771	0.231498	0.244788	0.257644	0.268502	0.279361	0.294997	0.312891	0.324618	0.324878	0.316366	0.310285	0.315584
		1473.8	210.874			1473.89	116.971			1826.66	-681.032			1493.89	-40.0498				0.288221	0.267721	0.237752	0.214124	0.205438	0.207957	0.214385	0.219423	0.219076	0.215341	0.215427	0.220466	0.224201	0.222724	0.218641	0.214124	0.208739	0.206046	0.211866	0.225156	0.240184	0.25278	0.262248	0.272238	0.285876	0.299427	0.306376	0.303509	0.294997	0.292999	0.304552
		1473.85	210.882			1473.94	117.188			1826.57	-680.523			1493.94	-39.6957				0.286136	0.268242	0.242008	0.222637	0.219249	0.226633	0.233669	0.23419	0.228631	0.222811	0.222724	0.226633	0.226633	0.220205	0.212735	0.208652	0.20622	0.205612	0.211953	0.225591	0.23975	0.248089	0.252432	0.25999	0.272151	0.284138	0.291174	0.290219	0.284312	0.285354	0.299514
		1473.9	210.994			1474	117.388			1826.46	-679.712			1494	-39.8303				0.275452	0.262161	0.24253	0.22811	0.225938	0.23089	0.233756	0.230629	0.224027	0.219423	0.221334	0.226112	0.224896	0.215514	0.205785	0.202571	0.2037	0.205959	0.211605	0.222116	0.231584	0.233495	0.231498	0.23558	0.24861	0.265983	0.281185	0.288221	0.287787	0.289871	0.301338
		1473.95	210.874			1474.06	117.237			1826.35	-678.746			1494.06	-39.6067				0.265983	0.257384	0.243398	0.230803	0.224114	0.221074	0.217773	0.214298	0.211171	0.209781	0.21369	0.221161	0.223593	0.21647	0.205438	0.198402	0.196838	0.197446	0.2004	0.206306	0.210563	0.208131	0.20344	0.207175	0.224375	0.251216	0.277971	0.294823	0.300295	0.302033	0.308461
		1474	210.722			1474.11	117.326			1826.23	-677.469			1494.11	-40.0629				0.262682	0.259034	0.249913	0.236623	0.223853	0.213603	0.207088	0.205612	0.206133	0.205351	0.207436	0.215775	0.224288	0.224201	0.214298	0.200747	0.190149	0.185111	0.185719	0.190063	0.192408	0.188846	0.18459	0.190236	0.211605	0.245136	0.278753	0.30099	0.308808	0.308287	0.310198
		1474.05	210.901			1474.17	116.982			1826.1	-676.041			1494.17	-40.337				0.261293	0.26468	0.264159	0.256081	0.244267	0.233669	0.227502	0.226286	0.225156	0.219771	0.215254	0.219076	0.22837	0.23254	0.224809	0.207696	0.191105	0.183287	0.184503	0.189281	0.190149	0.18459	0.179291	0.184677	0.205959	0.238968	0.271977	0.293433	0.299427	0.295778	0.295518
		1474.1	211.039			1474.22	117.379			1825.96	-674.159			1494.22	-40.271				0.266765	0.276407	0.286831	0.291174	0.289611	0.285441	0.280751	0.275539	0.266591	0.252693	0.240358	0.236623	0.239229	0.238968	0.229847	0.213603	0.199183	0.194319	0.197099	0.198749	0.193363	0.182592	0.174774	0.178336	0.195709	0.222464	0.249566	0.267286	0.27163	0.268242	0.269284
		1474.15	210.746			1474.28	117.033			1825.82	-672.427			1494.28	-40.4491				0.29491	0.304552	0.319406	0.333131	0.341035	0.341644	0.335997	0.324183	0.305681	0.283791	0.266418	0.257818	0.252867	0.244093	0.230542	0.216904	0.208565	0.207436	0.208304	0.202658	0.188673	0.173124	0.164698	0.16713	0.179031	0.197446	0.218033	0.233843	0.240445	0.241748	0.246786
		1474.2	210.629			1474.33	117.52			1825.68	-670.542			1494.33	-40.3357				0.344076	0.348767	0.358843	0.370483	0.376129	0.372394	0.36197	0.345813	0.322707	0.297081	0.278318	0.268589	0.260424	0.246525	0.229934	0.218641	0.214819	0.213951	0.209607	0.197446	0.179812	0.164611	0.157662	0.158617	0.164524	0.17599	0.193798	0.211953	0.22368	0.231063	0.240445
		1474.25	210.901			1474.39	117.539			1825.53	-668.655			1494.39	-40.384				0.388377	0.389159	0.392026	0.394024	0.388377	0.374218	0.358148	0.343207	0.32427	0.301251	0.282314	0.271108	0.261032	0.244788	0.22672	0.217078	0.216209	0.214819	0.20648	0.192495	0.178249	0.168085	0.163047	0.16131	0.162005	0.17017	0.189194	0.211605	0.227936	0.239315	0.251911
		1474.3	211.016			1474.44	117.552			1825.37	-666.617			1494.44	-40.3753				0.4127	0.413829	0.413221	0.406793	0.391244	0.369093	0.350591	0.340775	0.331306	0.314281	0.293954	0.276928	0.261206	0.240705	0.220031	0.211171	0.21369	0.214385	0.20622	0.194493	0.185632	0.180942	0.177901	0.1746	0.173558	0.181984	0.202484	0.226459	0.243919	0.256602	0.272151
		1474.35	211.233			1474.5	117.628			1825.21	-664.425			1494.5	-40.0543				0.430942	0.434503	0.434156	0.42434	0.405229	0.381776	0.363707	0.357366	0.354413	0.341296	0.317408	0.291782	0.267808	0.2414	0.216817	0.206393	0.20926	0.211345	0.20509	0.195709	0.189541	0.187457	0.186501	0.185372	0.188065	0.199878	0.219944	0.240532	0.255125	0.267373	0.286918
		1474.4	211.099			1474.56	117.444			1825.05	-662.231			1494.56	-40.0369				0.451789	0.458131	0.460215	0.450921	0.433374	0.413655	0.397498	0.389507	0.384382	0.369614	0.342773	0.31263	0.283965	0.25304	0.223332	0.206306	0.202571	0.200747	0.194319	0.185632	0.178683	0.175556	0.175817	0.18016	0.191192	0.208478	0.226459	0.240705	0.251042	0.263725	0.288308
		1474.45	211.211			1474.61	117.239			1824.88	-659.887			1494.61	-40.286				0.460389	0.470031	0.476372	0.470639	0.45787	0.445361	0.432853	0.419649	0.404882	0.385076	0.359364	0.33287	0.306202	0.273628	0.237578	0.210042	0.195014	0.186067	0.178162	0.170257	0.162352	0.155924	0.154274	0.161831	0.179726	0.2004	0.21508	0.224114	0.233322	0.249392	0.2791
		1474.5	211.184			1474.67	117.394			1824.71	-657.541			1494.67	-39.9802				0.450313	0.462995	0.474635	0.474461	0.467946	0.463429	0.455612	0.437283	0.412613	0.388812	0.368051	0.349461	0.328614	0.298037	0.259208	0.224201	0.199878	0.183634	0.172603	0.164871	0.156967	0.147585	0.141505	0.146195	0.162005	0.178596	0.187891	0.195188	0.208391	0.230976	0.26468
		1474.55	211.294			1474.72	117.284			1824.54	-655.049			1494.72	-39.9673				0.441018	0.454743	0.469336	0.473593	0.471682	0.471074	0.464385	0.442755	0.413568	0.389941	0.373871	0.360928	0.345639	0.322099	0.290306	0.257731	0.229413	0.205438	0.187022	0.175122	0.166088	0.155924	0.14689	0.144458	0.14828	0.151755	0.153926	0.162613	0.183287	0.214646	0.253214
		1474.6	210.975			1474.78	117.312			1824.36	-652.552			1494.78	-40.428				0.450747	0.462474	0.475243	0.479326	0.476807	0.47229	0.460215	0.436067	0.408878	0.389246	0.376303	0.36501	0.353892	0.340862	0.323141	0.300208	0.272064	0.240618	0.212213	0.192755	0.181463	0.173037	0.164958	0.156272	0.144805	0.132731	0.128562	0.140202	0.168172	0.207609	0.252345
		1474.65	211.185			1474.83	117.419			1824.17	-649.604			1494.83	-39.947				0.468815	0.478023	0.486883	0.487491	0.480281	0.466644	0.445274	0.420083	0.399931	0.387596	0.377259	0.365618	0.356758	0.352328	0.345813	0.33009	0.301859	0.264246	0.226807	0.200486	0.188325	0.184503	0.181289	0.171473	0.151668	0.131254	0.125	0.13829	0.167999	0.209607	0.256776
		1474.7	211.288			1474.89	117.341			1823.99	-646.958			1494.89	-39.9873				0.474983	0.483061	0.490445	0.490271	0.480629	0.459781	0.43155	0.40827	0.397933	0.394719	0.387769	0.375174	0.365445	0.362839	0.357974	0.339906	0.305942	0.261032	0.216383	0.18598	0.175556	0.177988	0.182158	0.17738	0.160702	0.144197	0.140896	0.152015	0.17573	0.211953	0.255299
		1474.75	211.358			1474.94	117.291			1823.82	-644.32			1494.94	-39.683				0.47368	0.479587	0.486015	0.488621	0.482106	0.461084	0.432245	0.413395	0.411397	0.415219	0.410876	0.396543	0.382644	0.374913	0.362752	0.334347	0.289871	0.237839	0.189368	0.157922	0.149062	0.156011	0.16713	0.171473	0.166348	0.160876	0.161484	0.166956	0.181289	0.210389	0.248176
		1474.8	211.389			1475	117.38			1823.64	-641.676			1495	-39.5745				0.487491	0.485841	0.48558	0.487665	0.485059	0.468728	0.444753	0.430507	0.430942	0.434937	0.429812	0.412787	0.392981	0.376911	0.355195	0.3168	0.265636	0.212821	0.166782	0.136032	0.125956	0.1336	0.149931	0.164003	0.170518	0.173037	0.173732	0.174253	0.18459	0.211518	0.246352
		1474.85	211.327			1475.06	117.459			1823.46	-639.036			1495.06	-39.9133				0.517199	0.505473	0.493311	0.487926	0.48393	0.472377	0.455612	0.443885	0.439454	0.436154	0.426859	0.408183	0.385076	0.363099	0.335389	0.293867	0.245049	0.199792	0.160615	0.131167	0.118746	0.125174	0.143763	0.163395	0.175903	0.179986	0.178857	0.180681	0.196317	0.226459	0.258773
		1474.9	210.881			1475.11	117.198			1823.28	-636.248			1495.11	-40.1968				0.536657	0.52024	0.5	0.484972	0.474983	0.465775	0.455351	0.44345	0.430247	0.416696	0.403579	0.387769	0.368311	0.346595	0.318016	0.279013	0.237839	0.20205	0.169302	0.141852	0.12943	0.134642	0.150973	0.169997	0.184329	0.189454	0.189628	0.197707	0.221508	0.25417	0.282054
		1474.95	210.687			1475.17	117.262			1823.09	-633.306			1495.17	-39.8833				0.528058	0.514941	0.496178	0.477154	0.461518	0.451529	0.443277	0.429552	0.409225	0.388204	0.373002	0.363447	0.35337	0.337474	0.311762	0.27745	0.243485	0.213951	0.184851	0.160528	0.150973	0.155316	0.166001	0.180681	0.19623	0.206046	0.211171	0.223158	0.24835	0.279013	0.302728
		1475	211.133			1475.22	117.301			1822.9	-630.367			1495.22	-39.8889				0.500521	0.493919	0.482887	0.466991	0.44901	0.435372	0.424427	0.408183	0.384903	0.360841	0.344336	0.338256	0.335737	0.325921	0.304291	0.275712	0.24861	0.224375	0.199705	0.180681	0.174861	0.177554	0.182418	0.192321	0.208739	0.224201	0.234364	0.245396	0.264854	0.290914	0.314107
		1475.05	211.287			1475.28	117.573			1822.72	-627.881			1495.28	-40.2016				0.470292	0.468728	0.464906	0.454482	0.43737	0.420257	0.404969	0.38664	0.363099	0.338603	0.320014	0.311935	0.309069	0.299861	0.280577	0.258513	0.240792	0.225764	0.210476	0.199183	0.195796	0.195101	0.194666	0.201095	0.216991	0.235146	0.24835	0.258252	0.272672	0.295431	0.320448
		1475.1	211.137			1475.33	117.783			1822.55	-625.397			1495.33	-40.1592				0.437109	0.439368	0.441018	0.43624	0.423384	0.407054	0.390462	0.371178	0.347377	0.321838	0.300643	0.288047	0.280056	0.266765	0.247307	0.231063	0.223332	0.219163	0.21369	0.209607	0.207349	0.202224	0.196577	0.199878	0.214124	0.231845	0.246873	0.259816	0.276407	0.299774	0.325139
		1475.15	211.123			1475.39	117.759			1822.36	-622.911			1495.39	-40.2681				0.391157	0.398019	0.406011	0.408791	0.404187	0.394632	0.381254	0.36197	0.336432	0.308895	0.285789	0.270327	0.257731	0.240271	0.220292	0.208565	0.207523	0.207696	0.203874	0.200834	0.199357	0.193537	0.185546	0.186154	0.19788	0.213603	0.229413	0.247394	0.270587	0.297342	0.321404
		1475.2	210.969			1475.44	117.525			1822.18	-620.58			1495.44	-40.9448				0.339298	0.349809	0.362665	0.371699	0.376303	0.376824	0.370222	0.352502	0.326008	0.298297	0.275799	0.259382	0.243659	0.223332	0.203961	0.195709	0.196491	0.192755	0.181637	0.174166	0.174427	0.174079	0.169997	0.170431	0.179552	0.192234	0.205785	0.224027	0.249392	0.27745	0.300469
		1475.25	210.978			1475.5	117.533			1822	-618.248			1495.5	-40.6549				0.302293	0.312891	0.324183	0.333044	0.342078	0.349809	0.349461	0.335389	0.312196	0.289263	0.270935	0.255559	0.237752	0.215601	0.197272	0.190497	0.18876	0.177901	0.159399	0.149496	0.154448	0.163134	0.166348	0.16852	0.174861	0.183026	0.190757	0.202224	0.220379	0.242877	0.264246
		1475.3	211.149			1475.56	117.595			1821.83	-616.07			1495.56	-40.208				0.287787	0.296473	0.302728	0.306723	0.313673	0.31984	0.317842	0.305855	0.289698	0.27606	0.265636	0.254517	0.237926	0.216557	0.199183	0.190931	0.183374	0.166696	0.147585	0.142894	0.155664	0.172603	0.182071	0.185372	0.187804	0.189541	0.189802	0.191626	0.197446	0.208131	0.224114
		1475.35	211.246			1475.61	117.559			1821.66	-613.745			1495.61	-39.6465				0.284746	0.292912	0.297168	0.298558	0.300903	0.296994	0.283356	0.267808	0.258513	0.25582	0.254604	0.25	0.238707	0.221682	0.205872	0.19345	0.178336	0.158617	0.145413	0.150625	0.170778	0.192495	0.206133	0.209781	0.206046	0.199183	0.193103	0.188933	0.185111	0.183808	0.190757
		1475.4	211.138			1475.67	117.778			1821.49	-611.569			1495.67	-39.1384				0.283356	0.291435	0.297168	0.300382	0.299861	0.285268	0.258687	0.238186	0.234364	0.240445	0.244962	0.244354	0.238534	0.228718	0.216991	0.201095	0.178857	0.157748	0.150973	0.16296	0.184677	0.206133	0.221508	0.22394	0.211779	0.195883	0.187109	0.184156	0.178857	0.170605	0.168259
		1475.45	211.228			1475.72	117.853			1821.32	-609.246			1495.72	-39.0944				0.278492	0.285181	0.293172	0.300556	0.300035	0.280751	0.250347	0.231063	0.231671	0.240618	0.244962	0.24418	0.24253	0.241227	0.237144	0.223245	0.198489	0.175556	0.168607	0.177901	0.193624	0.210389	0.223158	0.220031	0.197967	0.175643	0.169997	0.175643	0.17599	0.166261	0.156967
		1475.5	211.398			1475.78	117.668			1821.14	-606.921			1495.78	-39.0407				0.263812	0.26885	0.279274	0.291348	0.292391	0.274062	0.248958	0.236188	0.238534	0.243919	0.245136	0.246352	0.251303	0.258513	0.26303	0.256254	0.234451	0.208739	0.193537	0.191105	0.196925	0.20787	0.214993	0.203266	0.173471	0.150886	0.153666	0.170605	0.178596	0.169997	0.156706
		1475.55	211.399			1475.83	117.638			1820.97	-604.753			1495.83	-39.1695				0.236883	0.241661	0.254691	0.27024	0.272238	0.255994	0.23671	0.228718	0.229326	0.229673	0.230455	0.238621	0.253562	0.268589	0.279621	0.28049	0.264159	0.236275	0.21065	0.194927	0.191887	0.199097	0.20205	0.185111	0.155056	0.138899	0.151147	0.175817	0.188065	0.180507	0.165914
		1475.6	211.146			1475.89	117.671			1820.79	-602.429			1495.89	-39.2706				0.20622	0.211432	0.225069	0.240097	0.240966	0.225069	0.207262	0.19927	0.199183	0.199965	0.203787	0.217512	0.238794	0.259382	0.276233	0.284659	0.275278	0.249479	0.219336	0.195969	0.187543	0.192234	0.193277	0.176946	0.153579	0.14689	0.165479	0.1918	0.203874	0.197012	0.183287
		1475.65	211.154			1475.94	117.817			1820.63	-600.113			1495.94	-39.1547				0.183461	0.188238	0.198402	0.207696	0.205003	0.189194	0.170952	0.162439	0.166174	0.174948	0.183808	0.197012	0.216644	0.239142	0.261814	0.278231	0.277276	0.258513	0.232192	0.20926	0.199097	0.2004	0.198141	0.1832	0.166869	0.167391	0.18763	0.21204	0.223072	0.217252	0.204743
		1475.7	210.808			1476	118.178			1820.44	-597.193			1496	-39.5653				0.169823	0.173992	0.178336	0.178423	0.171473	0.157835	0.142721	0.136901	0.147933	0.167477	0.182418	0.193103	0.207436	0.22837	0.253735	0.274583	0.280056	0.269719	0.25165	0.234798	0.22672	0.224635	0.216904	0.200486	0.187283	0.189802	0.207523	0.227762	0.236883	0.230108	0.215514
		1475.75	211.006			1476.06	117.701			1820.28	-594.579			1496.06	-39.4524				0.160354	0.164524	0.164177	0.157054	0.148019	0.139333	0.131254	0.131428	0.148628	0.175556	0.195883	0.206393	0.216644	0.234364	0.257905	0.277971	0.286049	0.281967	0.271456	0.26164	0.257818	0.254864	0.243311	0.22533	0.212821	0.213951	0.226546	0.240097	0.242269	0.227849	0.20509
		1475.8	211.073			1476.11	117.434			1820.12	-592.122			1496.11	-39.4615				0.154448	0.159051	0.158009	0.150365	0.144024	0.141591	0.14107	0.147064	0.166001	0.192582	0.213429	0.224635	0.234451	0.250782	0.27189	0.289437	0.297689	0.296126	0.289177	0.284399	0.285354	0.284486	0.273975	0.257644	0.24557	0.243659	0.250261	0.255299	0.245744	0.218033	0.183895
		1475.85	211.188			1476.17	117.882			1819.95	-589.958			1496.17	-40.0031				0.157054	0.162526	0.164524	0.163221	0.164524	0.16852	0.173384	0.182418	0.198489	0.217165	0.232192	0.243311	0.256341	0.275278	0.296647	0.313151	0.320101	0.316626	0.308374	0.305594	0.309937	0.311849	0.304726	0.291782	0.279361	0.273193	0.273541	0.269719	0.24835	0.20926	0.168259
		1475.9	211.273			1476.22	118.226			1819.8	-588.099			1496.22	-39.6669				0.173384	0.179291	0.185024	0.191366	0.201181	0.21065	0.218381	0.228284	0.240445	0.250956	0.260076	0.271195	0.287526	0.309677	0.33287	0.349722	0.354847	0.347116	0.334868	0.32983	0.331567	0.331046	0.324965	0.314194	0.300903	0.290479	0.28492	0.273714	0.244354	0.201181	0.162179
		1475.95	211.444			1476.28	118.178			1819.64	-586.24			1496.28	-39.4966				0.197967	0.203527	0.210563	0.2209	0.235667	0.248784	0.257644	0.266852	0.277276	0.287526	0.299774	0.31402	0.329135	0.34729	0.368224	0.385511	0.390896	0.381862	0.366661	0.355195	0.346942	0.338256	0.330351	0.320796	0.306289	0.292043	0.281793	0.265983	0.234017	0.19345	0.161657
		1476	211.452			1476.33	117.921			1819.48	-584.381			1496.33	-39.2189				0.216035	0.220813	0.227502	0.239315	0.257557	0.274757	0.285354	0.292912	0.30212	0.316974	0.339385	0.359798	0.369354	0.374826	0.386727	0.403318	0.413047	0.40853	0.393329	0.374131	0.354239	0.33869	0.330959	0.323141	0.306723	0.287874	0.273454	0.255646	0.22533	0.189715	0.163482
		1476.05	211.542			1476.39	118.106			1819.32	-582.522			1496.39	-38.9531				0.221161	0.225938	0.234017	0.249566	0.274236	0.298471	0.313238	0.31958	0.324792	0.338951	0.365532	0.388899	0.392981	0.385945	0.38803	0.404274	0.420691	0.422863	0.40853	0.383079	0.356063	0.339385	0.335389	0.329917	0.311414	0.288134	0.270153	0.252693	0.226459	0.195188	0.170257
		1476.1	211.534			1476.44	117.868			1819.16	-580.513			1496.44	-39.0637				0.217425	0.224722	0.238186	0.260858	0.292304	0.322186	0.341296	0.348419	0.349027	0.355195	0.374913	0.395413	0.398106	0.388117	0.387509	0.404795	0.425035	0.429812	0.414437	0.385945	0.357627	0.343294	0.342512	0.338082	0.318624	0.292912	0.273193	0.25747	0.236623	0.209434	0.183287
		1476.15	211.41			1476.5	117.882			1819	-578.507			1496.5	-38.666				0.209781	0.220552	0.239924	0.267894	0.300817	0.32983	0.349896	0.359104	0.358756	0.359451	0.372481	0.390723	0.398106	0.39524	0.398628	0.415653	0.433026	0.43459	0.418172	0.391765	0.367443	0.355629	0.354326	0.348593	0.328874	0.301946	0.279448	0.263638	0.247047	0.223506	0.196317
		1476.2	211.168			1476.56	117.847			1818.84	-576.501			1496.56	-38.5763				0.204917	0.215514	0.234885	0.261553	0.290219	0.314194	0.332262	0.343641	0.348332	0.354413	0.370657	0.392547	0.40853	0.416174	0.42434	0.437022	0.445883	0.442669	0.428944	0.410268	0.392894	0.382905	0.378562	0.369267	0.347724	0.317582	0.289437	0.270413	0.255646	0.234885	0.207957
		1476.25	211.123			1476.61	118.006			1818.68	-574.647			1496.61	-39.1094				0.210997	0.216991	0.229587	0.249739	0.272759	0.292564	0.309416	0.324618	0.340254	0.360928	0.387856	0.415914	0.438933	0.454309	0.463951	0.469336	0.468641	0.462213	0.453527	0.442842	0.430507	0.420344	0.410962	0.395327	0.368919	0.334607	0.302206	0.281185	0.267373	0.248523	0.223593
		1476.3	211.145			1476.67	118.132			1818.53	-572.793			1496.67	-39.4961				0.226546	0.226546	0.230803	0.243919	0.262943	0.282227	0.301251	0.323315	0.352502	0.388899	0.425469	0.456567	0.482106	0.500782	0.509903	0.510163	0.50443	0.497307	0.490966	0.482106	0.468468	0.453353	0.436327	0.412526	0.380907	0.345379	0.314281	0.294649	0.281706	0.264072	0.241748
		1476.35	211.299			1476.72	118.035			1818.38	-570.944			1496.72	-39.6185				0.238621	0.234798	0.234017	0.243919	0.26329	0.285528	0.308808	0.337126	0.375608	0.420518	0.460302	0.490358	0.51442	0.532748	0.541956	0.543259	0.540914	0.537005	0.530316	0.517026	0.496265	0.472811	0.448141	0.419302	0.38664	0.354065	0.326703	0.308374	0.294649	0.277015	0.256428
		1476.4	211.335			1476.78	118.047			1818.22	-569.241			1496.78	-39.7749				0.239315	0.23532	0.235233	0.248002	0.272672	0.300556	0.326876	0.356498	0.395674	0.440149	0.477936	0.504691	0.523801	0.537439	0.54656	0.554204	0.561849	0.564541	0.55681	0.536484	0.507123	0.476286	0.448315	0.421821	0.395327	0.368485	0.342946	0.322099	0.304899	0.286049	0.265636
		1476.45	211.291			1476.83	117.95			1818.07	-567.54			1496.83	-39.0976				0.237404	0.23558	0.239402	0.257557	0.28935	0.323575	0.352328	0.380038	0.415393	0.455959	0.490966	0.513551	0.523975	0.528318	0.535441	0.550556	0.568885	0.576963	0.56541	0.535962	0.497394	0.460997	0.434416	0.417043	0.402189	0.382905	0.357714	0.331741	0.309243	0.288221	0.267113
		1476.5	211.454			1476.89	118.182			1817.91	-565.687			1496.89	-39.5764				0.244962	0.244962	0.250956	0.270935	0.306115	0.345726	0.378822	0.407227	0.440323	0.478197	0.511293	0.529795	0.530924	0.525539	0.530056	0.550035	0.573836	0.581306	0.561588	0.5205	0.472203	0.43155	0.408617	0.401494	0.397498	0.384729	0.360146	0.330003	0.302901	0.280056	0.258687
		1476.55	211.269			1476.94	118.396			1817.75	-563.84			1496.94	-39.6612				0.260511	0.260945	0.265375	0.281098	0.312717	0.353805	0.391852	0.424687	0.45926	0.496438	0.527884	0.543694	0.540479	0.531185	0.534746	0.554899	0.576529	0.57844	0.550643	0.501129	0.447794	0.407488	0.388985	0.386466	0.384729	0.372828	0.349114	0.31819	0.288655	0.264072	0.243138
		1476.6	211.382			1477	118.341			1817.6	-561.991			1497	-39.6997				0.271803	0.273541	0.276147	0.284051	0.30542	0.340167	0.378301	0.415479	0.454917	0.493919	0.524409	0.539958	0.53935	0.53327	0.536657	0.551598	0.565149	0.561154	0.531706	0.483582	0.43459	0.400712	0.386119	0.380907	0.372047	0.35589	0.333652	0.305768	0.275625	0.247915	0.226025
		1476.65	211.371			1477.06	118.47			1817.44	-560.14			1497.06	-39.5025				0.266331	0.272585	0.278058	0.281445	0.291261	0.314107	0.346334	0.384121	0.427206	0.468381	0.499044	0.516331	0.521195	0.52024	0.522933	0.530316	0.534833	0.527623	0.50278	0.463777	0.425122	0.399062	0.385337	0.37361	0.356237	0.336432	0.317842	0.296126	0.267634	0.236015	0.209868
		1476.7	211.749			1477.11	118.234			1817.28	-557.997			1497.11	-39.2042				0.243659	0.254256	0.265115	0.270413	0.276407	0.292304	0.318885	0.352762	0.391765	0.429812	0.459781	0.479152	0.48836	0.491574	0.494701	0.49835	0.498784	0.491661	0.472811	0.44319	0.413221	0.391591	0.375782	0.357801	0.334868	0.31376	0.299687	0.285962	0.262422	0.228631	0.196404
		1476.75	211.657			1477.17	118.263			1817.13	-555.706			1497.17	-39.3828				0.215688	0.226025	0.238968	0.249392	0.260685	0.279274	0.30516	0.333999	0.363794	0.393502	0.420083	0.439889	0.451876	0.458999	0.46508	0.470726	0.473506	0.469944	0.455872	0.432158	0.40714	0.387509	0.370136	0.348245	0.320709	0.295952	0.282227	0.274149	0.257297	0.225417	0.189802
		1476.8	211.775			1477.22	118.666			1816.96	-553.413			1497.22	-40.0359				0.190844	0.199792	0.213169	0.228631	0.247481	0.271716	0.299253	0.32566	0.349635	0.37196	0.39246	0.409746	0.423037	0.433287	0.441974	0.45066	0.458131	0.458999	0.447707	0.426251	0.4041	0.387682	0.372655	0.350678	0.318885	0.286223	0.266157	0.258513	0.247741	0.222811	0.190757
		1476.85	211.688			1477.28	118.629			1816.81	-551.274			1497.28	-39.6315				0.173732	0.184156	0.20066	0.220552	0.244006	0.271022	0.298992	0.325139	0.347811	0.365532	0.378735	0.390462	0.40271	0.413655	0.422081	0.431289	0.441626	0.44484	0.433374	0.411223	0.390549	0.37778	0.366921	0.34755	0.314454	0.275365	0.247394	0.236623	0.230542	0.215775	0.193624
		1476.9	211.698			1477.33	118.466			1816.66	-549.433			1497.33	-39.0847				0.1713	0.183113	0.201876	0.223245	0.246873	0.273454	0.30099	0.32705	0.349201	0.364229	0.372568	0.379778	0.38942	0.398541	0.404708	0.412265	0.422863	0.426685	0.414698	0.391939	0.371612	0.359625	0.349896	0.332783	0.302206	0.262682	0.230281	0.215427	0.211518	0.205785	0.193885
		1476.95	211.63			1477.39	118.552			1816.51	-547.741			1497.39	-39.284				0.180768	0.190584	0.205872	0.222637	0.241835	0.265288	0.291609	0.317495	0.340254	0.357106	0.367616	0.375782	0.38499	0.393155	0.397498	0.401928	0.409573	0.412613	0.402015	0.382036	0.363273	0.349809	0.337561	0.320883	0.294388	0.25886	0.226286	0.208131	0.203266	0.201008	0.193537
		1477	211.628			1477.44	118.126			1816.37	-546.051			1497.44	-39.5926				0.188412	0.195101	0.204309	0.213343	0.224722	0.241921	0.264767	0.290132	0.316192	0.339993	0.358756	0.373523	0.387074	0.397498	0.401407	0.401842	0.404013	0.4041	0.395153	0.379604	0.364315	0.350417	0.336084	0.319319	0.296386	0.267026	0.238968	0.221421	0.214385	0.208478	0.19623
		1477.05	211.492			1477.5	118.41			1816.22	-544.36			1497.5	-39.5777				0.184069	0.191279	0.199444	0.204743	0.209434	0.219163	0.236536	0.261032	0.290219	0.319145	0.343815	0.365705	0.385945	0.399583	0.402363	0.398541	0.396022	0.393676	0.385685	0.373263	0.360841	0.348767	0.336084	0.32123	0.30238	0.280403	0.26025	0.246004	0.235407	0.220813	0.198923
		1477.1	211.904			1477.56	118.351			1816.07	-542.817			1497.56	-40				0.16713	0.179378	0.193798	0.202311	0.205351	0.210302	0.224114	0.248176	0.277189	0.302728	0.324357	0.348158	0.37222	0.386553	0.386987	0.381081	0.377519	0.375782	0.370049	0.359972	0.348245	0.336779	0.327137	0.317755	0.305594	0.291435	0.277536	0.263464	0.246178	0.222898	0.196143
		1477.15	211.885			1477.61	118.153			1815.92	-541.425			1497.61	-39.76				0.147238	0.16435	0.185285	0.198141	0.202311	0.206393	0.219684	0.243659	0.26911	0.285876	0.298558	0.317842	0.339906	0.35311	0.3545	0.351372	0.351112	0.352675	0.351199	0.343989	0.330785	0.316018	0.307158	0.305073	0.303249	0.296821	0.284573	0.265896	0.241487	0.214559	0.191887
		1477.2	211.866			1477.67	118.104			1815.77	-539.885			1497.67	-39.7948				0.136032	0.153405	0.174166	0.185719	0.188065	0.190757	0.202919	0.225417	0.247047	0.257036	0.261901	0.273019	0.288829	0.302033	0.310198	0.315149	0.320709	0.326789	0.329309	0.32401	0.308808	0.289524	0.280316	0.28631	0.296213	0.296213	0.282922	0.260598	0.234712	0.211084	0.196404
		1477.25	211.984			1477.72	118.085			1815.62	-538.345			1497.72	-40.1031				0.132297	0.14689	0.16296	0.169215	0.166609	0.164698	0.172255	0.19041	0.208912	0.216904	0.21786	0.220987	0.229847	0.244441	0.261206	0.275191	0.28631	0.294823	0.297863	0.291696	0.275278	0.256515	0.251303	0.265723	0.284573	0.288482	0.275191	0.255386	0.236101	0.220205	0.211518
		1477.3	212.101			1477.78	118.383			1815.47	-536.806			1497.78	-40.4336				0.123089	0.135685	0.14967	0.154361	0.150191	0.145327	0.146977	0.157488	0.170865	0.177814	0.177293	0.174948	0.178162	0.192147	0.212908	0.231498	0.244006	0.250347	0.25	0.241835	0.227762	0.216904	0.221334	0.243311	0.266157	0.271543	0.261553	0.25	0.241227	0.233409	0.228631
		1477.35	211.491			1477.83	118.291			1815.33	-535.269			1497.83	-39.9337				0.103978	0.116487	0.132123	0.140896	0.141765	0.140202	0.139767	0.142373	0.147585	0.150973	0.148888	0.143242	0.141505	0.150278	0.167477	0.184243	0.193624	0.194927	0.191018	0.184329	0.177901	0.178944	0.193624	0.219249	0.241313	0.24696	0.241835	0.238968	0.239576	0.239402	0.240705
		1477.4	211.623			1477.89	118.614			1815.19	-533.734			1497.89	-39.9154				0.0879083	0.0987665	0.113794	0.124739	0.131428	0.137856	0.142113	0.142026	0.140723	0.139159	0.134034	0.124913	0.117443	0.117616	0.126737	0.139159	0.146022	0.144632	0.14081	0.139593	0.142894	0.153926	0.17434	0.199792	0.218815	0.22368	0.221421	0.22394	0.231845	0.240618	0.251303
		1477.45	211.911			1477.94	118.823			1815.04	-532.049			1497.94	-39.5846				0.0833912	0.0894719	0.0982453	0.105368	0.113794	0.127693	0.140288	0.143589	0.139941	0.134034	0.124739	0.111275	0.0979847	0.0908617	0.0945969	0.106237	0.115705	0.11779	0.11779	0.121786	0.130994	0.146195	0.167738	0.191974	0.209521	0.213777	0.212648	0.218468	0.232974	0.249739	0.267373
		1477.5	211.977			1478	118.801			1814.9	-530.666			1498	-40.2533				0.0851286	0.0870396	0.089385	0.0907748	0.0977241	0.115271	0.133339	0.139333	0.134121	0.125	0.11336	0.0982453	0.0827832	0.0741835	0.0790479	0.0956393	0.113186	0.124044	0.129604	0.135163	0.144024	0.157488	0.176077	0.197967	0.215341	0.221769	0.223853	0.233495	0.251911	0.270413	0.286223
		1477.55	211.727			1478.06	118.722			1814.76	-529.129			1498.06	-39.3493				0.0887769	0.0910354	0.0918172	0.0899062	0.0940757	0.110146	0.127172	0.131515	0.123436	0.112144	0.10172	0.0900799	0.0779187	0.0734017	0.0834781	0.106324	0.132905	0.154013	0.166261	0.172342	0.177901	0.186675	0.199618	0.21673	0.233235	0.243398	0.250347	0.262422	0.279274	0.292738	0.300556
		1477.6	211.834			1478.11	118.39			1814.61	-527.594			1498.11	-39.5851				0.0975504	0.102936	0.105803	0.102067	0.101372	0.111623	0.123176	0.123176	0.112752	0.101459	0.0943363	0.0883426	0.08287	0.0837387	0.0959868	0.118572	0.147411	0.175382	0.195448	0.206306	0.212474	0.219076	0.229326	0.243919	0.259642	0.271543	0.28049	0.290479	0.301251	0.308374	0.310719
		1477.65	212.232			1478.17	118.383			1814.46	-525.912			1498.17	-39.9176				0.113273	0.12083	0.124913	0.118398	0.111536	0.114142	0.118572	0.114576	0.104239	0.0957262	0.0922516	0.0912092	0.0917304	0.0961605	0.104934	0.117964	0.138638	0.166088	0.193016	0.213169	0.226199	0.23697	0.251216	0.269719	0.286831	0.298211	0.304986	0.309851	0.314194	0.318363	0.320969
		1477.7	212.128			1478.22	118.289			1814.32	-524.231			1498.22	-39.4374				0.131689	0.138725	0.141418	0.131862	0.119441	0.11475	0.112578	0.105976	0.0982453	0.0947707	0.0954656	0.0977241	0.101633	0.107279	0.110667	0.112144	0.120657	0.14246	0.172168	0.2004	0.221682	0.238881	0.259295	0.28327	0.302814	0.313325	0.317842	0.319406	0.320709	0.324792	0.329917
		1477.75	212.075			1478.28	118.388			1814.17	-522.552			1498.28	-39.3902				0.152623	0.156619	0.155142	0.142199	0.125782	0.114924	0.107106	0.0992877	0.095205	0.0972898	0.101633	0.104934	0.10893	0.113794	0.114924	0.11171	0.113794	0.130212	0.158791	0.189628	0.214732	0.234885	0.257384	0.283009	0.303162	0.313412	0.317669	0.31984	0.322359	0.327658	0.334694
		1477.8	212.091			1478.33	118.499			1814.03	-521.021			1498.33	-39.6127				0.179204	0.178336	0.170431	0.153145	0.133252	0.117182	0.104673	0.0957262	0.0945101	0.100504	0.10615	0.107627	0.109364	0.114055	0.117616	0.117356	0.119006	0.131949	0.15688	0.185632	0.210476	0.231411	0.254083	0.278926	0.298124	0.308374	0.314368	0.320014	0.325486	0.33148	0.338777
		1477.85	211.971			1478.39	118.723			1813.87	-518.895			1498.39	-39.1495				0.206915	0.201529	0.187891	0.166869	0.144371	0.124131	0.106758	0.095205	0.0940757	0.100764	0.104587	0.102762	0.10337	0.111275	0.12057	0.124131	0.124653	0.133079	0.153405	0.179465	0.204743	0.228892	0.254517	0.279361	0.297516	0.308721	0.31984	0.332436	0.34147	0.3459	0.350069
		1477.9	211.988			1478.44	118.883			1813.71	-516.917			1498.44	-39.0828				0.229413	0.222377	0.20648	0.183982	0.15992	0.136727	0.114489	0.0979847	0.0934677	0.0975504	0.098419	0.0943363	0.0963343	0.109277	0.123871	0.127606	0.122655	0.124826	0.142286	0.169041	0.198749	0.229152	0.258426	0.282922	0.300035	0.314194	0.333826	0.357192	0.372133	0.375434	0.374392
		1477.95	211.977			1478.5	118.659			1813.57	-514.946			1498.5	-38.9821				0.246786	0.239924	0.223506	0.199097	0.173297	0.148628	0.123871	0.102936	0.0939889	0.0945969	0.093902	0.0906011	0.0947707	0.110754	0.12778	0.130038	0.119441	0.117356	0.135511	0.166956	0.202484	0.236362	0.264593	0.286744	0.305073	0.324531	0.352936	0.386553	0.409225	0.414437	0.40853
		1478	211.445			1478.56	119.004			1813.42	-513.268			1498.56	-38.3903				0.259034	0.250261	0.230455	0.202224	0.17434	0.150973	0.128562	0.10754	0.0956393	0.0929465	0.0918172	0.0916435	0.0985928	0.115184	0.132992	0.136553	0.127519	0.128388	0.150973	0.186414	0.222985	0.252953	0.274236	0.293867	0.317582	0.3459	0.381341	0.42017	0.447186	0.453092	0.4418
		1478.05	211.628			1478.61	118.687			1813.28	-511.74			1498.61	-38.8572				0.261814	0.247047	0.220466	0.188933	0.162439	0.144805	0.129083	0.111188	0.0969423	0.0890375	0.0858235	0.0888638	0.0998958	0.117616	0.136466	0.145848	0.148193	0.161571	0.191974	0.228457	0.260685	0.282227	0.29517	0.31263	0.342599	0.380299	0.421213	0.459694	0.483669	0.484538	0.466122
		1478.1	211.897			1478.67	119.073			1813.13	-510.212			1498.67	-39.0343				0.253388	0.231063	0.198228	0.167825	0.148628	0.140028	0.131602	0.116748	0.0993746	0.0844336	0.0765288	0.0807853	0.0957262	0.115792	0.136553	0.153666	0.172081	0.202832	0.243572	0.281619	0.309329	0.324444	0.332783	0.348593	0.379951	0.422081	0.465341	0.499913	0.515462	0.507818	0.483235
		1478.15	212.066			1478.72	119.137			1812.99	-508.684			1498.72	-39.341				0.238621	0.212908	0.179291	0.155056	0.145935	0.145327	0.140896	0.126303	0.105281	0.0850417	0.0740966	0.0790479	0.096508	0.118485	0.141505	0.165306	0.195709	0.238447	0.286831	0.327658	0.354587	0.369354	0.379951	0.39689	0.426251	0.466035	0.506254	0.534138	0.540479	0.525625	0.49861
		1478.2	211.986			1478.78	118.761			1812.85	-507.16			1498.78	-39.3032				0.224375	0.202397	0.175643	0.159573	0.15688	0.159138	0.154534	0.137682	0.113447	0.0925122	0.0853023	0.0957262	0.1164	0.138899	0.162265	0.188846	0.22229	0.265202	0.312804	0.354239	0.383252	0.404187	0.424514	0.447967	0.476459	0.509816	0.541261	0.560111	0.559156	0.540306	0.514333
		1478.25	212.202			1478.83	118.803			1812.7	-505.634			1498.83	-38.3276				0.214819	0.202311	0.186935	0.176425	0.172863	0.172342	0.165914	0.147846	0.12335	0.106324	0.10893	0.129778	0.155229	0.175817	0.194927	0.218381	0.247655	0.282922	0.32288	0.361449	0.394371	0.42573	0.459173	0.491053	0.518937	0.543433	0.562543	0.572359	0.568537	0.550643	0.527276
		1478.3	212.271			1478.89	118.616			1812.55	-503.959			1498.89	-37.9572				0.211866	0.210302	0.206133	0.198141	0.189454	0.18294	0.173819	0.156445	0.135337	0.125521	0.138638	0.168607	0.196577	0.212735	0.22394	0.240184	0.26303	0.289785	0.320622	0.355021	0.392113	0.434069	0.477589	0.513377	0.537179	0.551425	0.558982	0.562891	0.561762	0.549948	0.528666
		1478.35	212.32			1478.94	118.541			1812.39	-501.842			1498.94	-38.4132				0.213516	0.220292	0.224375	0.218902	0.207523	0.195622	0.18181	0.163568	0.146022	0.142808	0.162352	0.194927	0.221508	0.23393	0.239837	0.250434	0.267634	0.287526	0.310546	0.340775	0.380994	0.429726	0.476981	0.51025	0.527276	0.532748	0.532314	0.53353	0.537005	0.532488	0.512769
		1478.4	212.049			1479	119.191			1812.26	-499.878			1499	-38.7217				0.218468	0.227502	0.233756	0.230542	0.220726	0.207175	0.189628	0.169215	0.152536	0.151233	0.169736	0.198315	0.222637	0.236188	0.243659	0.253562	0.267808	0.282575	0.299948	0.327745	0.369093	0.418433	0.462648	0.490184	0.500869	0.500261	0.494875	0.494093	0.499479	0.499653	0.483843
		1478.45	212.557			1479.06	118.946			1812.12	-498.209			1499.06	-38.6059				0.229847	0.234885	0.235841	0.230195	0.221595	0.210042	0.194058	0.174687	0.158009	0.152971	0.163308	0.184069	0.206915	0.225069	0.237404	0.249305	0.263638	0.277015	0.292738	0.320535	0.360928	0.404621	0.440757	0.46204	0.468207	0.46369	0.455698	0.454135	0.459347	0.461432	0.452832
		1478.5	212.487			1479.11	118.84			1811.98	-496.688			1499.11	-38.3322				0.245136	0.244614	0.237318	0.224896	0.213603	0.203874	0.192582	0.178249	0.162874	0.152884	0.153753	0.166435	0.186501	0.205785	0.219597	0.232627	0.24861	0.264854	0.283965	0.313412	0.349983	0.384295	0.411397	0.428944	0.434851	0.431028	0.425469	0.426511	0.43181	0.4332	0.429291
		1478.55	212.029			1479.17	118.94			1811.84	-495.169			1499.17	-38.413				0.252172	0.249653	0.23836	0.220031	0.203266	0.191452	0.182853	0.173645	0.162005	0.151233	0.147672	0.155056	0.17017	0.184937	0.195796	0.207696	0.224809	0.244788	0.268502	0.298819	0.329917	0.355368	0.377519	0.39689	0.408183	0.410702	0.412179	0.41852	0.42434	0.422689	0.416522
		1478.6	212.15			1479.22	118.961			1811.69	-493.795			1499.22	-38.4479				0.247828	0.246612	0.236015	0.215514	0.19319	0.176251	0.166696	0.161136	0.154708	0.147672	0.145327	0.15106	0.161571	0.171126	0.179117	0.190236	0.206741	0.226459	0.250347	0.278839	0.30542	0.326876	0.349461	0.373871	0.391591	0.399757	0.40688	0.417651	0.425295	0.422603	0.412092
		1478.65	212.38			1479.28	119.17			1811.55	-492.421			1499.28	-39.4211				0.242269	0.241487	0.232366	0.212387	0.18737	0.16574	0.154187	0.150886	0.148801	0.145674	0.145413	0.150278	0.158183	0.166782	0.176164	0.188325	0.202571	0.217599	0.236188	0.260771	0.285528	0.307679	0.332349	0.359017	0.377432	0.384729	0.391244	0.404013	0.417391	0.420952	0.411918
		1478.7	212.216			1479.33	119.532			1811.4	-491.048			1499.33	-39.6539				0.240618	0.238794	0.230716	0.213864	0.190236	0.167477	0.154882	0.152536	0.152015	0.149062	0.146543	0.147411	0.153839	0.165653	0.179117	0.191018	0.2004	0.208739	0.221682	0.242703	0.267026	0.290566	0.315671	0.339906	0.353718	0.35589	0.358495	0.372307	0.393589	0.408443	0.406967
		1478.75	212.225			1479.39	119.31			1811.25	-489.526			1499.39	-39.531				0.237491	0.23532	0.229587	0.218468	0.200313	0.180594	0.169215	0.167043	0.165479	0.158878	0.149496	0.144197	0.149757	0.164958	0.179465	0.185632	0.185546	0.186414	0.195274	0.213603	0.236275	0.259729	0.284225	0.30542	0.315236	0.314107	0.314454	0.328266	0.353805	0.376564	0.38386
		1478.8	211.982			1479.44	118.949			1811.11	-488.008			1499.44	-39.314				0.22837	0.227849	0.226633	0.222377	0.211779	0.198315	0.190497	0.188846	0.185459	0.174514	0.158878	0.148541	0.152971	0.167999	0.178075	0.174948	0.164437	0.157575	0.161484	0.175382	0.194493	0.21673	0.240445	0.259468	0.26746	0.266505	0.266852	0.278492	0.301251	0.32427	0.337213
		1478.85	211.962			1479.5	119.047			1810.96	-486.341			1499.5	-39.1963				0.217338	0.219163	0.222464	0.224548	0.221682	0.215949	0.212821	0.211605	0.207001	0.195361	0.178683	0.166174	0.166696	0.175382	0.177206	0.166869	0.151407	0.139767	0.137682	0.145674	0.161223	0.181984	0.203353	0.218294	0.22368	0.222985	0.223767	0.232106	0.248089	0.265462	0.279534
		1478.9	211.877			1479.56	119.049			1810.82	-484.677			1499.56	-39.6341				0.20787	0.211518	0.218468	0.226199	0.230976	0.232801	0.233409	0.231498	0.225938	0.217512	0.205872	0.193537	0.186588	0.183287	0.175295	0.161484	0.147064	0.135337	0.129343	0.13247	0.144892	0.162874	0.180073	0.190931	0.194319	0.193537	0.193624	0.198141	0.206828	0.216644	0.227936
		1478.95	212.132			1479.61	119.177			1810.68	-483.014			1499.61	-38.6129				0.194319	0.199705	0.21091	0.225417	0.23836	0.247047	0.249739	0.24557	0.238013	0.232192	0.226372	0.215514	0.201268	0.186327	0.170257	0.155142	0.143329	0.13386	0.127432	0.127259	0.133687	0.143937	0.155403	0.166261	0.17434	0.177206	0.176859	0.17738	0.179899	0.183634	0.191539
		1479	212.351			1479.67	119.079			1810.54	-481.204			1499.67	-38.5198				0.179117	0.185111	0.199618	0.220292	0.240532	0.254604	0.258426	0.251824	0.240618	0.232453	0.226546	0.215688	0.198054	0.177641	0.158183	0.143155	0.133426	0.127693	0.125347	0.124739	0.122394	0.118398	0.119527	0.131428	0.148628	0.160094	0.162613	0.161657	0.161831	0.163829	0.170691
		1479.05	212.14			1479.72	118.97			1810.39	-479.542			1499.72	-39.3643				0.185806	0.18876	0.200226	0.219944	0.241053	0.256254	0.260337	0.25278	0.238447	0.224201	0.21204	0.197794	0.179465	0.159312	0.140549	0.126216	0.118485	0.118659	0.125261	0.12917	0.120222	0.100504	0.0866921	0.0927728	0.113186	0.131689	0.140288	0.143329	0.146108	0.149583	0.156532
		1479.1	212.331			1479.78	119.303			1810.25	-477.881			1499.78	-39.1198				0.227502	0.225156	0.227849	0.237839	0.251042	0.261553	0.26442	0.25747	0.242095	0.222811	0.20344	0.184069	0.164437	0.145761	0.128909	0.115532	0.109451	0.115358	0.130907	0.141331	0.131341	0.102415	0.0754864	0.069319	0.0823489	0.100851	0.115705	0.12639	0.133687	0.137856	0.14385
		1479.15	212.409			1479.83	119.065			1810.11	-476.22			1499.83	-38.9262				0.281967	0.276407	0.271456	0.270761	0.273367	0.276668	0.27745	0.271195	0.255559	0.233756	0.210563	0.187543	0.166001	0.147498	0.131689	0.118746	0.112665	0.119701	0.137769	0.151407	0.143676	0.114402	0.0832175	0.0687978	0.0730542	0.0885163	0.107974	0.125174	0.134903	0.137422	0.142026
		1479.2	212.149			1479.89	119.635			1809.96	-474.558			1499.89	-38.8674				0.316105	0.310632	0.303944	0.298992	0.295865	0.294649	0.293954	0.287874	0.270848	0.24696	0.222985	0.20066	0.179812	0.161657	0.145848	0.132123	0.123784	0.126216	0.138812	0.148801	0.141157	0.115445	0.089385	0.0784399	0.0832175	0.099114	0.121265	0.141591	0.152189	0.154448	0.159051
		1479.25	212.349			1479.94	119.673			1809.83	-473.194			1499.94	-39.0007				0.320622	0.316539	0.312283	0.310285	0.308895	0.307158	0.305942	0.299774	0.281532	0.255994	0.233409	0.215688	0.199531	0.183026	0.166088	0.150539	0.139507	0.135337	0.13664	0.135685	0.122047	0.0978978	0.0803509	0.0804378	0.0937283	0.11336	0.135511	0.155577	0.169128	0.17712	0.186067
		1479.3	212.313			1480	118.932			1809.68	-471.828			1500	-38.81				0.313586	0.309851	0.30959	0.315236	0.31958	0.318363	0.31541	0.30959	0.293346	0.270327	0.251216	0.238013	0.224983	0.208565	0.189715	0.172863	0.16131	0.151842	0.13968	0.122655	0.0989402	0.0740966	0.0623697	0.0701876	0.0897325	0.111275	0.131081	0.149757	0.169302	0.188846	0.206393
		1479.35	212.776			1480.06	119.122			1809.54	-470.611			1500.06	-39.4048				0.315063	0.312457	0.318103	0.332523	0.341383	0.3373	0.329482	0.323402	0.312891	0.297081	0.282662	0.269545	0.253648	0.23419	0.213864	0.197794	0.187283	0.173124	0.147759	0.115705	0.0853023	0.0620222	0.0526407	0.0596769	0.0772238	0.0967686	0.113968	0.132297	0.157748	0.188412	0.214993
		1479.4	212.387			1480.11	119.146			1809.4	-469.247			1500.11	-39.3171				0.329482	0.330785	0.343641	0.364142	0.372828	0.363013	0.34894	0.341383	0.335823	0.326963	0.314541	0.297863	0.277189	0.256167	0.237491	0.22368	0.2123	0.191626	0.155056	0.114837	0.0855629	0.0690584	0.0620222	0.0644545	0.075747	0.0913829	0.106411	0.122915	0.148975	0.183808	0.215862
		1479.45	212.456			1480.17	119.343			1809.27	-468.033			1500.17	-38.2188				0.353457	0.356845	0.371612	0.39107	0.396803	0.38386	0.366748	0.357627	0.354239	0.348593	0.33591	0.316192	0.295083	0.277536	0.263377	0.250695	0.234798	0.205872	0.162005	0.119701	0.0955525	0.0875608	0.0855629	0.0872133	0.0955525	0.108495	0.119527	0.128996	0.146282	0.175817	0.207783
		1479.5	212.447			1480.22	119.613			1809.13	-466.671			1500.22	-38.3586				0.379951	0.378822	0.38525	0.396977	0.400886	0.391591	0.377519	0.369093	0.367443	0.365358	0.355368	0.337213	0.318363	0.303509	0.290045	0.273801	0.250695	0.215601	0.170344	0.130212	0.109798	0.10754	0.111623	0.11779	0.128127	0.139593	0.144892	0.143416	0.146282	0.163308	0.189194
		1479.55	212.797			1480.28	119.551			1808.99	-465.163			1500.28	-38.1779				0.397759	0.390028	0.385685	0.38942	0.39411	0.391765	0.383947	0.378562	0.379343	0.381602	0.377693	0.364663	0.346247	0.32566	0.302814	0.277015	0.24696	0.211779	0.17434	0.143068	0.127867	0.128648	0.136466	0.146108	0.157054	0.165566	0.165653	0.157054	0.14967	0.154882	0.173471
		1479.6	212.614			1480.33	119.296			1808.85	-463.655			1500.33	-38.0929				0.401668	0.393763	0.387074	0.387943	0.392894	0.394284	0.390549	0.386987	0.386727	0.38803	0.38664	0.37778	0.357974	0.327224	0.290479	0.253562	0.219858	0.191713	0.170083	0.154795	0.148801	0.151842	0.158096	0.164177	0.17017	0.1746	0.173645	0.166435	0.158617	0.160181	0.176946
		1479.65	212.591			1480.39	119.637			1808.71	-461.999			1500.39	-38.2118				0.400799	0.398454	0.396977	0.398367	0.401233	0.401494	0.397411	0.39107	0.384295	0.377867	0.372047	0.362926	0.342338	0.306897	0.26303	0.220987	0.188586	0.170605	0.16574	0.166869	0.169736	0.172429	0.171473	0.168085	0.167738	0.172429	0.17738	0.178162	0.177033	0.182245	0.202484
		1479.7	212.586			1480.44	119.674			1808.57	-460.494			1500.44	-37.6134				0.409833	0.412265	0.414958	0.416001	0.41574	0.4127	0.404013	0.390723	0.375434	0.360407	0.347116	0.333304	0.312196	0.279361	0.23836	0.198575	0.170518	0.161223	0.167999	0.179726	0.187022	0.185719	0.175469	0.163482	0.161918	0.173905	0.190149	0.202224	0.210476	0.221595	0.244788
		1479.75	212.614			1480.5	119.633			1808.44	-458.988			1500.5	-38.2487				0.435806	0.438499	0.439368	0.437109	0.433895	0.42712	0.411657	0.389333	0.366487	0.346161	0.32705	0.307245	0.285094	0.257905	0.224548	0.190063	0.165393	0.159746	0.171473	0.187543	0.195274	0.189541	0.173471	0.159833	0.164003	0.186762	0.214211	0.23671	0.254778	0.272151	0.295257
		1479.8	212.636			1480.56	119.652			1808.3	-457.631			1500.56	-38.6549				0.4709	0.470379	0.465601	0.458999	0.453961	0.444666	0.423732	0.394284	0.365618	0.341209	0.317408	0.292825	0.271022	0.250782	0.225678	0.195274	0.171126	0.165132	0.175903	0.190063	0.195101	0.187283	0.172342	0.165479	0.18042	0.212561	0.245917	0.273367	0.297689	0.319232	0.339646
		1479.85	212.74			1480.61	119.684			1808.16	-456.273			1500.61	-39.5527				0.498436	0.494614	0.485667	0.478023	0.475156	0.467512	0.445969	0.41435	0.382731	0.3545	0.326008	0.298297	0.278405	0.264854	0.246091	0.218294	0.194058	0.18598	0.191366	0.197533	0.196491	0.18876	0.180681	0.184937	0.209868	0.246699	0.280403	0.307331	0.33148	0.351112	0.364663
		1479.9	212.32			1480.67	119.505			1808.03	-454.916			1500.67	-39.015				0.509121	0.505386	0.497133	0.492269	0.494093	0.491053	0.473506	0.444927	0.414263	0.384468	0.353544	0.324792	0.306463	0.296126	0.28049	0.254951	0.231237	0.219944	0.216644	0.211518	0.2037	0.197359	0.19623	0.206828	0.233409	0.268937	0.302206	0.329135	0.349896	0.362057	0.365097
		1479.95	212.19			1480.72	119.447			1807.89	-453.411			1500.72	-38.401				0.506254	0.507123	0.503562	0.500087	0.501303	0.499653	0.487578	0.46673	0.441626	0.413395	0.381862	0.352936	0.334868	0.324531	0.30959	0.285962	0.262769	0.247133	0.234712	0.220552	0.208826	0.203787	0.204309	0.21204	0.231411	0.26164	0.295778	0.325226	0.343989	0.349983	0.347116
		1480	212.307			1480.78	119.442			1807.76	-452.056			1500.78	-38.8423				0.496178	0.503996	0.506341	0.500174	0.49253	0.485928	0.478805	0.469597	0.454482	0.429378	0.396022	0.364837	0.345031	0.333044	0.31845	0.297168	0.274062	0.25443	0.236101	0.21812	0.206306	0.201703	0.199792	0.201963	0.214124	0.238447	0.270066	0.298471	0.315757	0.322794	0.326789
		1480.05	212.411			1480.83	119.405			1807.63	-450.704			1500.83	-39.3382				0.482887	0.497133	0.506081	0.497394	0.478457	0.462821	0.457609	0.459347	0.455785	0.435632	0.400365	0.364837	0.340427	0.324705	0.309937	0.291696	0.2705	0.249566	0.229065	0.210997	0.200747	0.196317	0.192929	0.194319	0.205351	0.224722	0.247307	0.267026	0.281445	0.295344	0.315323
		1480.1	212.827			1480.89	119.447			1807.51	-449.353			1500.89	-38.183				0.471247	0.490271	0.506689	0.500521	0.474809	0.449531	0.440497	0.445883	0.449097	0.434156	0.400365	0.362752	0.333826	0.313412	0.297081	0.281272	0.263551	0.244354	0.224288	0.207349	0.198836	0.195361	0.192234	0.194753	0.206654	0.222203	0.234798	0.244006	0.255559	0.276842	0.31124
		1480.15	212.569			1480.94	119.538			1807.39	-448.148			1500.94	-37.8601				0.462213	0.484104	0.507036	0.507557	0.482801	0.45205	0.435546	0.435893	0.437717	0.42434	0.393416	0.357366	0.328006	0.306202	0.288655	0.272672	0.256515	0.239924	0.222985	0.209347	0.20344	0.201095	0.196838	0.19623	0.205264	0.218381	0.227154	0.232279	0.242703	0.267113	0.307245
		1480.2	212.553			1481	119.215			1807.26	-446.796			1501	-38.2868				0.446491	0.46951	0.495744	0.503214	0.48671	0.459086	0.438586	0.431637	0.428075	0.412874	0.382905	0.348072	0.31984	0.299948	0.283183	0.266418	0.251042	0.237926	0.226286	0.217773	0.214732	0.21204	0.203961	0.196577	0.19927	0.210389	0.220987	0.228544	0.239229	0.260511	0.296734
		1480.25	212.127			1481.06	119.295			1807.13	-445.443			1501.06	-38.5239				0.416435	0.438412	0.464124	0.476286	0.471247	0.455177	0.438933	0.429986	0.423037	0.406359	0.376303	0.340949	0.312109	0.293433	0.2791	0.265636	0.255646	0.24835	0.240445	0.233669	0.230455	0.22533	0.213343	0.199705	0.194666	0.201095	0.212821	0.224375	0.235754	0.251129	0.278405
		1480.3	212.004			1481.11	119.37			1807	-444.091			1501.11	-38.5738				0.374913	0.39411	0.41713	0.432158	0.437978	0.435893	0.429378	0.422689	0.414524	0.398019	0.369962	0.336171	0.307158	0.28796	0.275799	0.269545	0.2705	0.271977	0.26581	0.255559	0.247133	0.237578	0.222985	0.205872	0.193798	0.193103	0.202919	0.216991	0.229065	0.239837	0.258687
		1480.35	212.405			1481.17	119.52			1806.87	-442.742			1501.17	-38.5175				0.329395	0.345813	0.366921	0.385424	0.400191	0.40853	0.408183	0.400712	0.389507	0.374566	0.353544	0.327745	0.302293	0.281532	0.268329	0.267547	0.28049	0.293954	0.293085	0.279969	0.263725	0.24722	0.22976	0.211605	0.196317	0.191539	0.199878	0.214124	0.224809	0.231584	0.243398
		1480.4	212.325			1481.22	119.583			1806.75	-441.392			1501.22	-39.1593				0.285441	0.302033	0.324618	0.347203	0.367443	0.378996	0.376477	0.362752	0.34755	0.336779	0.327311	0.31402	0.295083	0.272933	0.255559	0.254864	0.275278	0.301598	0.31237	0.302293	0.280056	0.255299	0.233669	0.214906	0.199618	0.194927	0.203961	0.217425	0.224896	0.226894	0.232366
		1480.45	212.441			1481.28	119.805			1806.63	-440.19			1501.28	-39.102				0.250434	0.270066	0.295952	0.31958	0.338429	0.346769	0.340254	0.323228	0.30794	0.302728	0.302901	0.298819	0.285268	0.263899	0.244527	0.241661	0.262856	0.295952	0.317582	0.314454	0.291001	0.26025	0.233669	0.213169	0.198141	0.194145	0.203961	0.217773	0.22368	0.222029	0.222116
		1480.5	212.975			1481.33	119.475			1806.5	-438.696			1501.33	-38.9538				0.229413	0.250782	0.27632	0.294736	0.306115	0.310806	0.307505	0.297689	0.288482	0.28631	0.288221	0.286049	0.275712	0.259642	0.24557	0.242964	0.258165	0.285615	0.30794	0.310198	0.290306	0.258339	0.227936	0.205612	0.191366	0.187717	0.196751	0.210737	0.217512	0.214038	0.209086
		1480.55	212.891			1481.39	119.773			1806.37	-437.2			1501.39	-38.6196				0.2209	0.23836	0.256341	0.264854	0.268329	0.273628	0.280664	0.284746	0.283704	0.280751	0.278753	0.277102	0.273541	0.268589	0.264593	0.263551	0.267808	0.278666	0.290479	0.294041	0.282227	0.255212	0.224375	0.20205	0.190149	0.186327	0.191626	0.203353	0.210215	0.205177	0.195014
		1480.6	213.085			1481.44	119.535			1806.25	-435.707			1501.44	-38.312				0.220292	0.229413	0.236623	0.236362	0.235233	0.242182	0.257297	0.271977	0.276755	0.272064	0.268155	0.272325	0.281793	0.290479	0.29491	0.293346	0.287179	0.281359	0.279708	0.281619	0.2791	0.262161	0.236015	0.216122	0.206306	0.200313	0.198923	0.204656	0.208391	0.200921	0.187457
		1480.65	213.201			1481.5	120			1806.12	-434.213			1501.5	-38.4504				0.222985	0.226199	0.22811	0.225069	0.221161	0.225069	0.240184	0.258513	0.267026	0.263812	0.262248	0.274062	0.294475	0.311414	0.318798	0.316626	0.307853	0.296473	0.288134	0.2877	0.290132	0.282227	0.263725	0.248523	0.240097	0.230108	0.219771	0.215427	0.211432	0.200052	0.186067
		1480.7	213.083			1481.56	120.059			1806	-432.722			1501.56	-39.1568				0.226633	0.230021	0.234885	0.23558	0.230716	0.229326	0.240532	0.259208	0.270413	0.269979	0.270587	0.283443	0.303423	0.318363	0.324792	0.326008	0.323923	0.319145	0.314194	0.313412	0.314541	0.308721	0.295952	0.285702	0.278318	0.264246	0.243746	0.225156	0.208826	0.192234	0.179378
		1480.75	212.744			1481.61	120.21			1805.88	-431.376			1501.61	-37.8221				0.232019	0.237491	0.24722	0.253909	0.252519	0.251824	0.262856	0.280837	0.29074	0.289524	0.288742	0.296473	0.307418	0.313673	0.317842	0.324792	0.33287	0.338256	0.341035	0.341904	0.338603	0.329048	0.317842	0.311067	0.304812	0.287787	0.257905	0.224635	0.195622	0.174427	0.163742
		1480.8	212.809			1481.67	120.278			1805.75	-429.885			1501.67	-38.5618				0.233669	0.239402	0.250608	0.26164	0.268329	0.276581	0.292391	0.307592	0.311067	0.306202	0.304639	0.309416	0.312804	0.310893	0.311154	0.320188	0.333131	0.343468	0.350678	0.352936	0.346508	0.333391	0.322446	0.318363	0.31376	0.295865	0.261379	0.220292	0.184937	0.162179	0.153579
		1480.85	212.713			1481.72	120.02			1805.63	-428.394			1501.72	-38.7532				0.227762	0.232279	0.2414	0.253648	0.268763	0.288742	0.309677	0.320188	0.316974	0.311588	0.314889	0.323836	0.327397	0.321838	0.316366	0.31958	0.32844	0.337213	0.344684	0.34729	0.339993	0.325921	0.315757	0.313238	0.309329	0.292304	0.260076	0.222116	0.190149	0.170083	0.161744
		1480.9	212.889			1481.78	120.019			1805.5	-426.902			1501.78	-39.0357				0.224114	0.227241	0.232453	0.242095	0.260337	0.285876	0.307592	0.31376	0.308548	0.308113	0.320622	0.338777	0.349375	0.346421	0.336692	0.330525	0.330959	0.336171	0.342946	0.344684	0.335997	0.320883	0.309156	0.303336	0.295691	0.278579	0.252693	0.225591	0.204482	0.190323	0.180855
		1480.95	212.827			1481.83	120.125			1805.38	-425.559			1501.83	-39.087				0.233061	0.234798	0.23558	0.239402	0.252606	0.272672	0.288742	0.293172	0.29213	0.299427	0.320101	0.347116	0.367356	0.371786	0.363273	0.352675	0.348158	0.351286	0.356671	0.355455	0.343902	0.326616	0.310285	0.295952	0.279361	0.258773	0.237926	0.222116	0.213169	0.206306	0.196838
		1481	212.93			1481.89	120.257			1805.24	-424.213			1501.89	-38.8029				0.247828	0.248263	0.245483	0.243485	0.247741	0.255733	0.26303	0.268155	0.275017	0.289611	0.314628	0.345292	0.371525	0.38386	0.382036	0.375521	0.373263	0.37639	0.378562	0.373089	0.359798	0.341991	0.321838	0.298992	0.27328	0.248176	0.229239	0.219597	0.216904	0.213516	0.204048
		1481.05	212.978			1481.94	120.195			1805.12	-422.578			1501.94	-38.5617				0.256949	0.255733	0.251216	0.247655	0.247481	0.247307	0.24835	0.255125	0.267547	0.285181	0.308895	0.337126	0.363447	0.380299	0.386987	0.390288	0.395761	0.400799	0.398801	0.388551	0.374218	0.358148	0.338256	0.313325	0.285181	0.25886	0.240271	0.231324	0.226546	0.21786	0.204048
		1481.1	212.883			1482	120.415			1804.99	-421.235			1502	-38.2869				0.260424	0.257731	0.253648	0.252867	0.254864	0.255212	0.257731	0.267199	0.280316	0.294215	0.312022	0.334434	0.356845	0.37361	0.385511	0.397933	0.411484	0.41878	0.41296	0.396716	0.378735	0.363099	0.347464	0.328874	0.306463	0.283183	0.265549	0.255125	0.243572	0.224114	0.202571
		1481.15	212.897			1482.06	120.08			1804.87	-420.039			1502.06	-38.8728				0.265462	0.26329	0.26164	0.263464	0.267721	0.273454	0.284746	0.300903	0.314281	0.323749	0.336345	0.353892	0.370136	0.380907	0.391157	0.40688	0.424166	0.431984	0.423211	0.400799	0.375695	0.35754	0.34755	0.339472	0.326181	0.307158	0.290306	0.278231	0.260771	0.232279	0.205698
		1481.2	212.87			1482.11	120.474			1804.74	-418.697			1502.11	-38.2729				0.274496	0.276668	0.279274	0.281011	0.283704	0.293954	0.315323	0.340254	0.357974	0.369267	0.38221	0.397151	0.406272	0.407835	0.411831	0.425556	0.441974	0.448141	0.436849	0.409746	0.377867	0.355976	0.350591	0.352328	0.345987	0.327571	0.308374	0.29378	0.273454	0.242356	0.217165
		1481.25	212.603			1482.17	120.403			1804.62	-417.501			1502.17	-38.4843				0.281185	0.289958	0.298732	0.301511	0.303944	0.318277	0.346855	0.377953	0.400625	0.416609	0.432331	0.445883	0.4504	0.447099	0.446838	0.455785	0.466557	0.46786	0.453527	0.424253	0.389767	0.367182	0.365097	0.372133	0.367182	0.34451	0.319493	0.302641	0.284399	0.257992	0.237926
		1481.3	212.674			1482.22	120.438			1804.49	-416.161			1502.22	-38.8981				0.280056	0.295518	0.31237	0.320796	0.328266	0.349809	0.385685	0.420778	0.444493	0.460129	0.475156	0.48836	0.49418	0.492877	0.490532	0.490879	0.490705	0.483235	0.464385	0.435198	0.404187	0.384903	0.383513	0.388204	0.378388	0.350156	0.322186	0.307679	0.297255	0.279274	0.262074
		1481.35	213.318			1482.28	120.025			1804.37	-414.674			1502.28	-38.7296				0.278579	0.300469	0.326442	0.341904	0.354673	0.383687	0.428596	0.468989	0.491313	0.501824	0.513377	0.528145	0.539003	0.539871	0.531185	0.51911	0.507384	0.492356	0.469423	0.440584	0.413916	0.39828	0.394458	0.390462	0.372047	0.341557	0.318016	0.311327	0.309677	0.297603	0.277623
		1481.4	213.201			1482.33	120.236			1804.25	-413.482			1502.33	-37.8512				0.291696	0.318624	0.351459	0.369875	0.381167	0.410441	0.460215	0.505646	0.529013	0.537439	0.547168	0.563151	0.5754	0.572012	0.553075	0.531532	0.51581	0.500261	0.475678	0.444493	0.417738	0.403145	0.396716	0.384903	0.359625	0.330785	0.315584	0.316018	0.317669	0.305507	0.280229
		1481.45	212.955			1482.39	120.512			1804.13	-412.289			1502.39	-38.0251				0.329395	0.356845	0.390028	0.405664	0.409833	0.431115	0.476372	0.521369	0.547255	0.558548	0.567929	0.579656	0.585215	0.573836	0.549514	0.528405	0.517026	0.504951	0.480195	0.445883	0.416522	0.401668	0.395413	0.382123	0.355542	0.329395	0.318885	0.320622	0.319319	0.304031	0.276494
		1481.5	213.328			1482.44	120.702			1804.01	-410.951			1502.44	-38.2873				0.384208	0.406532	0.433113	0.444058	0.443885	0.457696	0.493051	0.530751	0.554726	0.566192	0.571491	0.573662	0.569145	0.553509	0.532835	0.518589	0.511206	0.499218	0.474461	0.441626	0.413308	0.397672	0.391157	0.380038	0.356411	0.330785	0.317929	0.316018	0.311067	0.294302	0.26911
		1481.55	213.265			1482.5	121.011			1803.88	-409.612			1502.5	-38.7578				0.428162	0.44206	0.459521	0.469423	0.475243	0.491227	0.52024	0.548558	0.565236	0.570622	0.568363	0.56124	0.550469	0.535876	0.521195	0.51025	0.499566	0.482974	0.459781	0.434851	0.411918	0.393068	0.380733	0.369527	0.34894	0.322012	0.303075	0.295518	0.288395	0.273888	0.25582
		1481.6	213.406			1482.56	120.769			1803.76	-408.273			1502.56	-38.5148				0.435198	0.441366	0.452571	0.467512	0.487491	0.514072	0.543259	0.565931	0.576616	0.576789	0.569927	0.558895	0.546126	0.532835	0.519284	0.504778	0.48697	0.465514	0.445188	0.42877	0.410441	0.386466	0.364402	0.34868	0.330003	0.304204	0.281445	0.267981	0.257992	0.24722	0.239229
		1481.65	213.402			1482.61	120.762			1803.63	-406.79			1502.61	-38.3693				0.407662	0.40992	0.419475	0.440757	0.473158	0.509729	0.542477	0.565757	0.576876	0.577484	0.571491	0.561501	0.549166	0.535528	0.520761	0.503822	0.483148	0.459694	0.439454	0.424514	0.405664	0.376824	0.347029	0.326181	0.309937	0.291435	0.272151	0.255125	0.240532	0.230629	0.228892
		1481.7	213.115			1482.67	120.831			1803.51	-405.453			1502.67	-38.4651				0.371004	0.372741	0.381776	0.404708	0.441279	0.482887	0.520413	0.548471	0.562978	0.564889	0.560198	0.553336	0.544475	0.533791	0.522759	0.511119	0.494962	0.471769	0.44762	0.426425	0.401668	0.369006	0.336171	0.313151	0.30099	0.293346	0.283183	0.267199	0.249131	0.235667	0.23115
		1481.75	213.2			1482.72	120.389			1803.39	-404.117			1502.72	-38.2815				0.346595	0.348419	0.356063	0.376129	0.411571	0.456133	0.498958	0.530577	0.544475	0.542912	0.53631	0.532748	0.531706	0.529969	0.527971	0.525104	0.514767	0.492443	0.464124	0.435719	0.404013	0.368311	0.335389	0.313151	0.303596	0.302033	0.298558	0.286657	0.26911	0.252259	0.241313
		1481.8	213.372			1482.78	120.466			1803.26	-402.635			1502.78	-38.3626				0.341122	0.342946	0.348245	0.363534	0.3955	0.440931	0.486883	0.518763	0.529013	0.522846	0.514246	0.513725	0.520761	0.528926	0.535181	0.536484	0.526581	0.503735	0.474809	0.443972	0.40853	0.370222	0.337648	0.317234	0.30794	0.304465	0.300295	0.291348	0.277971	0.261987	0.248523
		1481.85	213.493			1482.83	120.428			1803.14	-401.301			1502.83	-38.0467				0.350764	0.351372	0.352415	0.359885	0.383426	0.423732	0.46812	0.499566	0.510163	0.506167	0.500174	0.50139	0.510771	0.523193	0.533009	0.533443	0.519197	0.495049	0.469249	0.441452	0.406445	0.367008	0.334955	0.31706	0.308374	0.300817	0.291869	0.282748	0.272411	0.259295	0.248697
		1481.9	213.221			1482.89	120.659			1803.02	-399.966			1502.89	-37.9026				0.356324	0.354326	0.349809	0.347898	0.359625	0.390202	0.43016	0.462387	0.478544	0.482627	0.481932	0.481932	0.48697	0.497133	0.50721	0.506341	0.489837	0.467078	0.447707	0.427206	0.39689	0.359885	0.329743	0.314107	0.306897	0.298124	0.285789	0.273541	0.261466	0.249739	0.244527
		1481.95	213.612			1482.94	120.661			1802.9	-398.923			1502.94	-38.1346				0.333739	0.330785	0.324792	0.319232	0.324618	0.348419	0.383687	0.415132	0.434503	0.443624	0.445014	0.441366	0.439889	0.44623	0.455959	0.456654	0.443016	0.425903	0.415132	0.404187	0.382297	0.351372	0.324357	0.309329	0.302554	0.29517	0.283009	0.267894	0.252345	0.240879	0.240271
		1482	212.982			1483	120.774			1802.79	-397.736			1503	-37.9531				0.281185	0.282488	0.282835	0.283009	0.291174	0.313325	0.343033	0.367964	0.383426	0.391852	0.392634	0.386119	0.38082	0.384816	0.394805	0.398888	0.390983	0.380038	0.375608	0.372568	0.359625	0.336084	0.311849	0.296039	0.289263	0.285528	0.277797	0.264159	0.248697	0.238707	0.239315
		1482.05	212.942			1483.06	120.822			1802.66	-396.402			1503.06	-38.2073				0.228197	0.236449	0.245744	0.253214	0.264941	0.284138	0.304899	0.320101	0.330003	0.338256	0.341209	0.335737	0.329309	0.331741	0.341904	0.349201	0.345726	0.336953	0.33287	0.332957	0.327397	0.311414	0.290914	0.275365	0.269458	0.269979	0.267981	0.259034	0.247828	0.240966	0.23975
		1482.1	212.953			1483.11	120.95			1802.54	-395.068			1503.11	-38.0511				0.205351	0.217512	0.2295	0.236101	0.242443	0.25139	0.261379	0.270327	0.279708	0.291174	0.298819	0.297081	0.291956	0.293694	0.302901	0.310372	0.307679	0.297863	0.291001	0.291001	0.29074	0.282575	0.268589	0.256689	0.252259	0.253996	0.254256	0.248784	0.24253	0.239055	0.234972
		1482.15	213.187			1483.17	120.698			1802.42	-393.591			1503.17	-38.0397				0.207783	0.219423	0.227936	0.227154	0.221508	0.216209	0.216557	0.224548	0.23836	0.254343	0.265202	0.266939	0.265462	0.268502	0.275365	0.278753	0.273714	0.262943	0.254691	0.25443	0.257818	0.256602	0.250695	0.245396	0.243746	0.244614	0.243311	0.238707	0.235233	0.232887	0.225504
		1482.2	213.398			1483.22	120.515			1802.3	-392.114			1503.22	-37.711				0.206915	0.216122	0.221508	0.216383	0.202832	0.186849	0.179812	0.188586	0.208391	0.228892	0.240966	0.244267	0.246612	0.252606	0.257731	0.256515	0.248871	0.237752	0.228631	0.227762	0.233843	0.238534	0.239924	0.242443	0.246612	0.248871	0.246004	0.239837	0.234972	0.229413	0.217338
		1482.25	213.318			1483.28	120.602			1802.17	-390.635			1503.28	-37.7853				0.194145	0.2004	0.20483	0.201789	0.188586	0.16852	0.156185	0.163568	0.186414	0.209607	0.221769	0.225243	0.230368	0.239924	0.246525	0.245309	0.237839	0.225851	0.213169	0.208999	0.216209	0.226372	0.234972	0.245309	0.257123	0.26329	0.259208	0.248784	0.238707	0.227849	0.2123
		1482.3	213.172			1483.33	120.742			1802.05	-389.159			1503.33	-37.534				0.183548	0.185546	0.188933	0.190497	0.182766	0.164003	0.147585	0.148801	0.166609	0.186849	0.198662	0.204048	0.211779	0.223593	0.232627	0.235059	0.23089	0.218294	0.201268	0.192755	0.199357	0.214038	0.229934	0.247655	0.265202	0.273019	0.265288	0.248958	0.234451	0.222811	0.210215
		1482.35	213.469			1483.39	120.686			1801.92	-387.827			1503.39	-37.6434				0.180073	0.178423	0.180768	0.186849	0.18624	0.171908	0.152363	0.142721	0.147411	0.159486	0.17156	0.181376	0.191279	0.201616	0.20926	0.213516	0.213169	0.203092	0.187283	0.17877	0.184764	0.201268	0.222637	0.246265	0.265896	0.2705	0.256949	0.236883	0.223158	0.217078	0.214385
		1482.4	213.537			1483.44	120.497			1801.8	-386.496			1503.44	-37.9366				0.175469	0.17434	0.178423	0.188065	0.19319	0.183808	0.162874	0.143242	0.134295	0.137943	0.149931	0.1627	0.171994	0.177728	0.181115	0.185024	0.188238	0.185198	0.177728	0.174079	0.179031	0.19319	0.215601	0.242443	0.262074	0.262509	0.245396	0.226807	0.218033	0.218902	0.225938
		1482.45	213.463			1483.5	120.911			1801.67	-385.021			1503.5	-38.0539				0.1713	0.174427	0.181897	0.191887	0.197272	0.190236	0.170865	0.148454	0.134295	0.134034	0.14385	0.153145	0.156532	0.156619	0.157922	0.163829	0.172863	0.179204	0.180942	0.180768	0.182505	0.191192	0.21091	0.238186	0.257905	0.257123	0.241921	0.229065	0.225591	0.228631	0.238186
		1482.5	213.56			1483.56	120.984			1801.56	-383.693			1503.56	-37.9097				0.179291	0.185198	0.192495	0.197533	0.19762	0.189541	0.173297	0.156011	0.146716	0.148019	0.153058	0.15245	0.145674	0.14081	0.14411	0.156272	0.172863	0.18598	0.190844	0.189281	0.18763	0.192842	0.210042	0.235667	0.254256	0.254604	0.244788	0.239315	0.238968	0.238881	0.243398
		1482.55	213.189			1483.61	120.925			1801.43	-382.509			1503.61	-37.1659				0.198575	0.202397	0.204222	0.201703	0.196056	0.18624	0.172429	0.16131	0.159659	0.164611	0.165306	0.154795	0.138985	0.131167	0.138464	0.157748	0.179986	0.195014	0.198402	0.195188	0.193972	0.199792	0.214993	0.23558	0.249305	0.249305	0.245136	0.247047	0.249479	0.245483	0.242269
		1482.6	213.417			1483.67	121.005			1801.32	-381.327			1503.67	-37.1413				0.218468	0.21812	0.213343	0.205438	0.197359	0.186935	0.173124	0.1627	0.1627	0.169128	0.16852	0.153579	0.133252	0.124305	0.135598	0.160528	0.185632	0.200921	0.204569	0.203874	0.205785	0.211953	0.222464	0.23532	0.242877	0.241921	0.242356	0.250956	0.257297	0.25165	0.241835
		1482.65	213.471			1483.72	121.192			1801.2	-380.144			1503.72	-36.814				0.238881	0.236362	0.227936	0.217078	0.207523	0.195796	0.179378	0.164524	0.159746	0.163916	0.163482	0.148801	0.128214	0.120396	0.135511	0.16435	0.190323	0.205351	0.211171	0.214038	0.217512	0.221595	0.227849	0.237057	0.243659	0.244875	0.248697	0.260598	0.269371	0.263638	0.249653
		1482.7	213.506			1483.78	121.17			1801.08	-378.817			1503.78	-37.4954				0.265202	0.26329	0.25443	0.240792	0.226459	0.209434	0.188238	0.168259	0.158183	0.15853	0.158183	0.147498	0.131949	0.128388	0.146543	0.176164	0.199792	0.2123	0.217773	0.220726	0.22394	0.228631	0.237926	0.251998	0.263551	0.268329	0.272846	0.282835	0.290045	0.284399	0.270587
		1482.75	213.335			1483.83	121.163			1800.96	-377.635			1503.83	-37.5129				0.29491	0.29352	0.28492	0.268155	0.246699	0.221508	0.193798	0.169388	0.155924	0.154013	0.155577	0.153492	0.148801	0.151233	0.169128	0.195014	0.214646	0.224375	0.228284	0.230629	0.23558	0.246091	0.264072	0.285615	0.300556	0.305247	0.307158	0.311849	0.314976	0.310719	0.301772
		1482.8	213.526			1483.89	121.233			1800.85	-376.454			1503.89	-37.4299				0.31984	0.316366	0.305855	0.286831	0.261727	0.231498	0.197359	0.167738	0.151755	0.149409	0.154969	0.16296	0.169302	0.176077	0.190844	0.211953	0.230108	0.241313	0.247915	0.254256	0.265462	0.283356	0.306376	0.328179	0.339038	0.339472	0.338516	0.339298	0.338951	0.336866	0.333826
		1482.85	213.549			1483.94	120.663			1800.73	-375.129			1503.94	-37.5901				0.335215	0.327224	0.312457	0.293259	0.270848	0.241574	0.203874	0.169128	0.150539	0.14828	0.156445	0.169823	0.182071	0.19206	0.205785	0.225678	0.246786	0.264072	0.277015	0.290132	0.308895	0.331915	0.353805	0.367703	0.369093	0.364142	0.362926	0.363881	0.36197	0.359712	0.358495
		1482.9	213.628			1484	120.94			1800.61	-373.948			1504	-37.3883				0.342512	0.329917	0.31098	0.29213	0.274149	0.249218	0.212561	0.176772	0.157488	0.154448	0.161049	0.173732	0.18902	0.204569	0.22255	0.245657	0.272238	0.296126	0.313586	0.329656	0.351459	0.376303	0.394979	0.400278	0.393068	0.38499	0.385337	0.388204	0.385598	0.380473	0.37639
		1482.95	213.71			1484.06	121.231			1800.49	-372.768			1504.06	-37.6108				0.347464	0.331567	0.308548	0.287092	0.268676	0.247307	0.21786	0.18902	0.172689	0.167912	0.169823	0.180334	0.200052	0.224375	0.249479	0.277189	0.308808	0.336866	0.354934	0.368572	0.387248	0.409746	0.425035	0.424687	0.413742	0.406445	0.408878	0.412526	0.409486	0.402536	0.395413
		1483	213.626			1484.11	121.02			1800.37	-371.588			1504.11	-37.4769				0.354413	0.336345	0.308808	0.279969	0.254517	0.233669	0.214906	0.199183	0.190236	0.185459	0.183374	0.19206	0.216035	0.247915	0.278926	0.309937	0.343294	0.371438	0.388117	0.398714	0.412526	0.429986	0.441366	0.438325	0.428249	0.424948	0.429291	0.431289	0.426859	0.420257	0.413742
		1483.05	213.671			1484.17	121.452			1800.25	-370.409			1504.17	-37.5398				0.354673	0.338082	0.309764	0.274496	0.24001	0.216209	0.204917	0.201529	0.201876	0.201008	0.198402	0.204309	0.227067	0.260945	0.295431	0.32844	0.359712	0.383687	0.398541	0.409573	0.422081	0.436154	0.444666	0.441366	0.433808	0.433982	0.438499	0.436588	0.427988	0.420344	0.416261
		1483.1	213.66			1484.22	121.323			1800.13	-369.23			1504.22	-37.4363				0.336953	0.327745	0.307418	0.273888	0.234712	0.206393	0.196056	0.197707	0.204135	0.209173	0.209607	0.2123	0.228805	0.260076	0.29656	0.330872	0.358148	0.376042	0.389767	0.404621	0.42017	0.434069	0.441626	0.438325	0.431289	0.430594	0.431637	0.4246	0.411049	0.400712	0.397672
		1483.15	213.596			1484.28	121.193			1800.01	-368.052			1504.28	-37.6911				0.310198	0.310285	0.301598	0.275365	0.237752	0.20787	0.195709	0.195883	0.202919	0.211692	0.215601	0.217165	0.229673	0.259034	0.296647	0.330698	0.353892	0.367443	0.381689	0.40106	0.41991	0.433113	0.437891	0.432245	0.423297	0.41878	0.41409	0.40271	0.38803	0.37804	0.375087
		1483.2	213.297			1484.33	121.386			1799.89	-366.728			1504.33	-37.8856				0.289263	0.294215	0.291782	0.271456	0.23975	0.214385	0.203092	0.201095	0.205177	0.212908	0.217773	0.221769	0.236623	0.266939	0.303944	0.336084	0.357279	0.370917	0.387943	0.411397	0.43155	0.439976	0.436762	0.426164	0.415827	0.408791	0.399931	0.387769	0.377172	0.371786	0.369354
		1483.25	213.639			1484.39	121.403			1799.77	-365.405			1504.39	-37.4972				0.272064	0.277102	0.275625	0.259729	0.236188	0.218989	0.211866	0.209955	0.211518	0.215601	0.218989	0.22533	0.243224	0.27328	0.3082	0.34008	0.363707	0.38082	0.400799	0.427206	0.44901	0.453614	0.44319	0.429117	0.419128	0.411049	0.400886	0.391331	0.38664	0.385337	0.381602
		1483.3	213.481			1484.44	121.469			1799.65	-363.793			1504.44	-37.5217				0.255125	0.259729	0.260511	0.250608	0.23419	0.221421	0.216035	0.215775	0.218728	0.222116	0.224027	0.228718	0.242703	0.267373	0.299861	0.334781	0.363447	0.382992	0.401581	0.427467	0.452571	0.461605	0.454395	0.444145	0.436588	0.42738	0.416782	0.411657	0.411136	0.408356	0.398801
		1483.35	213.557			1484.5	121.416			1799.53	-362.326			1504.5	-38.2223				0.247828	0.254951	0.261293	0.258339	0.244788	0.228284	0.217686	0.216557	0.222724	0.229326	0.231324	0.231671	0.237578	0.254343	0.283965	0.320883	0.352067	0.37057	0.384034	0.405229	0.432592	0.451268	0.456306	0.45622	0.454135	0.446056	0.43737	0.436762	0.438065	0.429812	0.4127
		1483.4	213.867			1484.56	121.262			1799.41	-361.006			1504.56	-38.4123				0.261032	0.270761	0.281011	0.280751	0.265896	0.242269	0.222464	0.215601	0.221074	0.229239	0.231498	0.2295	0.230803	0.242443	0.269024	0.303944	0.332609	0.347724	0.357279	0.374566	0.401755	0.426685	0.441192	0.449357	0.453614	0.451529	0.448228	0.450834	0.45205	0.440931	0.421734
		1483.45	214.011			1484.61	121.481			1799.29	-359.685			1504.61	-37.8017				0.291261	0.2996	0.305594	0.299861	0.28049	0.252519	0.226894	0.213864	0.214038	0.218728	0.220726	0.221682	0.225851	0.237057	0.260163	0.28935	0.310893	0.32123	0.329917	0.347464	0.374653	0.40132	0.418433	0.428075	0.435111	0.438846	0.440844	0.444927	0.446751	0.439368	0.425556
		1483.5	213.534			1484.67	121.545			1799.18	-358.365			1504.67	-38.0364				0.319493	0.323054	0.319927	0.304465	0.279274	0.249739	0.223072	0.206567	0.201095	0.201181	0.204482	0.214298	0.227849	0.241661	0.259034	0.277623	0.288568	0.29352	0.303162	0.323923	0.353457	0.381776	0.399496	0.407314	0.411831	0.415566	0.419128	0.424253	0.429552	0.430507	0.425208
		1483.55	213.62			1484.72	121.416			1799.05	-357.044			1504.72	-38.3479				0.326616	0.326529	0.318363	0.298384	0.270674	0.240792	0.214038	0.195709	0.187457	0.18598	0.192842	0.212213	0.23532	0.250869	0.259555	0.264593	0.265983	0.269284	0.282227	0.306376	0.337735	0.367182	0.384642	0.389159	0.388899	0.38968	0.393329	0.400886	0.410789	0.419041	0.420778
		1483.6	213.973			1484.78	121.545			1798.93	-355.579			1504.78	-38.2992				0.311327	0.310632	0.304726	0.28935	0.265028	0.236015	0.208826	0.189976	0.181723	0.181376	0.190063	0.211258	0.235407	0.248871	0.250347	0.247047	0.246352	0.25417	0.271716	0.296386	0.325139	0.350678	0.362665	0.361188	0.357192	0.359017	0.366835	0.377867	0.389854	0.401233	0.407922
		1483.65	213.891			1484.83	121.463			1798.8	-353.97			1504.83	-37.5453				0.285268	0.285528	0.284486	0.276928	0.25886	0.233061	0.207523	0.190063	0.182679	0.18155	0.185719	0.19788	0.213082	0.22229	0.223419	0.22229	0.226981	0.240792	0.259903	0.280924	0.302728	0.319319	0.321664	0.312543	0.307245	0.314802	0.330264	0.344771	0.357019	0.369875	0.381254
		1483.7	213.798			1484.89	121.348			1798.68	-352.507			1504.89	-38.5456				0.259121	0.258947	0.259295	0.256254	0.244614	0.225504	0.205872	0.191279	0.181723	0.174079	0.167825	0.166001	0.169215	0.175122	0.181463	0.188846	0.199878	0.215167	0.231237	0.246178	0.260076	0.267981	0.26303	0.250434	0.247047	0.260858	0.281445	0.296994	0.30959	0.325313	0.341035
		1483.75	213.559			1484.94	121.359			1798.56	-351.333			1504.94	-38.5192				0.235233	0.233843	0.233235	0.232019	0.226459	0.217165	0.206046	0.192582	0.17599	0.157748	0.141591	0.130386	0.126477	0.130559	0.141157	0.1541	0.166782	0.178423	0.18902	0.198228	0.205872	0.209086	0.204048	0.195969	0.198749	0.217512	0.239315	0.25304	0.264767	0.281967	0.299253
		1483.8	213.621			1485	121.646			1798.44	-350.015			1505	-37.9058				0.213256	0.213864	0.215688	0.217338	0.217252	0.215862	0.210129	0.193624	0.166696	0.138985	0.118833	0.10754	0.103892	0.108322	0.119875	0.132123	0.139159	0.142026	0.1455	0.150452	0.15549	0.159573	0.160702	0.161397	0.172168	0.196317	0.220813	0.235059	0.245744	0.261119	0.276233
		1483.85	213.623			1485.06	121.642			1798.32	-348.699			1505.06	-38.9099				0.204135	0.209086	0.215254	0.218641	0.219858	0.220726	0.21508	0.193103	0.157054	0.122394	0.102241	0.0959868	0.0973767	0.104847	0.117269	0.126216	0.12335	0.11336	0.107974	0.110146	0.115966	0.123697	0.131515	0.139333	0.155664	0.185459	0.217425	0.238273	0.251564	0.265896	0.278926
		1483.9	214.139			1485.11	121.699			1798.2	-347.381			1505.11	-38.1687				0.218728	0.225938	0.232279	0.231932	0.228023	0.224722	0.216557	0.192842	0.1541	0.115792	0.093902	0.0896456	0.0944232	0.104413	0.118485	0.12665	0.117877	0.0982453	0.085476	0.0856498	0.0920778	0.100678	0.109885	0.119441	0.137248	0.170605	0.209868	0.239229	0.258252	0.275886	0.291088
		1483.95	214.102			1485.17	121.718			1798.08	-346.065			1505.17	-38.1755				0.248002	0.25417	0.256862	0.249826	0.237491	0.22672	0.216209	0.19762	0.165653	0.128214	0.101633	0.091991	0.0927728	0.100417	0.114489	0.125174	0.119527	0.100764	0.0866921	0.0859104	0.0913829	0.0969423	0.102154	0.108495	0.12361	0.155056	0.195101	0.227936	0.251824	0.274409	0.293867
		1484	213.703			1485.22	121.599			1797.96	-344.893			1505.22	-37.7618				0.272933	0.276668	0.276755	0.266939	0.25	0.233582	0.221682	0.209607	0.187543	0.154795	0.123871	0.1045	0.0957262	0.0974635	0.110233	0.124218	0.126042	0.11501	0.105108	0.10589	0.111623	0.115445	0.117095	0.119527	0.128822	0.151842	0.183808	0.213169	0.238186	0.262856	0.283443
		1484.05	213.395			1485.28	121.848			1797.85	-343.868			1505.28	-37.8708				0.283443	0.285094	0.286049	0.279882	0.265115	0.248263	0.235493	0.224288	0.205698	0.176685	0.144979	0.119006	0.10337	0.102502	0.115184	0.129864	0.134555	0.128562	0.122915	0.12639	0.134903	0.140723	0.143416	0.145674	0.150799	0.162874	0.181376	0.202311	0.224548	0.24696	0.264941
		1484.1	213.463			1485.33	121.813			1797.73	-342.842			1505.33	-37.7766				0.286571	0.287092	0.290566	0.290566	0.280577	0.265115	0.250521	0.234972	0.213082	0.184851	0.155229	0.129256	0.113881	0.115097	0.12804	0.139246	0.140896	0.13525	0.131341	0.135598	0.144632	0.152363	0.15853	0.164785	0.170083	0.174514	0.181289	0.19345	0.210737	0.229413	0.24583
		1484.15	213.892			1485.39	121.739			1797.62	-341.817			1505.39	-37.9349				0.2963	0.296213	0.301338	0.305073	0.297168	0.280403	0.262769	0.243746	0.219684	0.192321	0.165219	0.141157	0.127172	0.128822	0.138899	0.144892	0.143589	0.139854	0.138204	0.140549	0.145674	0.15132	0.158617	0.168259	0.175556	0.177293	0.178423	0.186588	0.202137	0.220292	0.238968
		1484.2	213.499			1485.44	121.6			1797.5	-340.646			1505.44	-37.316				0.313586	0.312891	0.317495	0.321404	0.313065	0.294562	0.275452	0.257557	0.237231	0.214646	0.190497	0.165566	0.146803	0.141591	0.1455	0.147759	0.147411	0.148975	0.151494	0.152623	0.153145	0.154621	0.159051	0.167651	0.175643	0.178162	0.180247	0.191018	0.209868	0.230368	0.25165
		1484.25	213.291			1485.5	122.011			1797.38	-339.477			1505.5	-36.8478				0.331654	0.329482	0.330525	0.33122	0.322707	0.306376	0.290653	0.277971	0.265375	0.250434	0.230108	0.201703	0.172516	0.156185	0.154708	0.157401	0.159833	0.164177	0.168346	0.168694	0.166869	0.164958	0.164958	0.170344	0.179465	0.187196	0.196577	0.213603	0.234972	0.254083	0.273454
		1484.3	213.76			1485.56	121.892			1797.27	-338.308			1505.56	-37.7432				0.351546	0.346247	0.340601	0.335129	0.326616	0.315844	0.306723	0.300208	0.293954	0.284833	0.267199	0.235667	0.198054	0.17434	0.171908	0.178249	0.181897	0.182505	0.181028	0.177033	0.172863	0.169562	0.167825	0.171994	0.184851	0.203006	0.224201	0.247655	0.266939	0.278839	0.292477
		1484.35	214.055			1485.61	121.821			1797.15	-337.284			1505.61	-37.4684				0.373263	0.365792	0.354326	0.342078	0.33148	0.324444	0.320709	0.31845	0.315063	0.306463	0.287092	0.253475	0.215514	0.193103	0.193016	0.201703	0.203961	0.197186	0.186154	0.175208	0.168085	0.166001	0.16713	0.173905	0.192408	0.221421	0.253127	0.280316	0.296386	0.30238	0.311675
		1484.4	214.163			1485.67	122.195			1797.04	-336.117			1505.67	-37.3249				0.392547	0.387682	0.376824	0.360928	0.345726	0.336692	0.333131	0.331741	0.328353	0.3168	0.291956	0.256341	0.222464	0.205351	0.20648	0.213429	0.213256	0.202658	0.187022	0.173037	0.165827	0.167391	0.1746	0.18737	0.211779	0.247394	0.283096	0.309416	0.323228	0.329048	0.338429
		1484.45	214.175			1485.72	122.086			1796.93	-334.949			1505.72	-37.7199				0.410702	0.411744	0.407401	0.392634	0.372915	0.357714	0.348245	0.341817	0.335129	0.321143	0.293867	0.257818	0.226633	0.210389	0.207349	0.209086	0.207696	0.200313	0.189628	0.180073	0.177033	0.183982	0.198228	0.217773	0.24696	0.284746	0.318972	0.340427	0.350504	0.35754	0.370136
		1484.5	214.033			1485.78	122.022			1796.82	-333.926			1505.78	-37.6275				0.430073	0.434764	0.435719	0.423297	0.401407	0.380994	0.364142	0.348767	0.335389	0.320361	0.29656	0.26468	0.234712	0.214472	0.203614	0.198749	0.197272	0.196491	0.194145	0.190844	0.193103	0.206654	0.228284	0.253822	0.285702	0.322967	0.354673	0.371525	0.377172	0.383426	0.399236
		1484.55	214.249			1485.83	121.591			1796.69	-332.759			1505.83	-36.9997				0.445709	0.450226	0.451442	0.439454	0.416782	0.393676	0.371525	0.347898	0.326616	0.309329	0.289437	0.263117	0.235841	0.214038	0.19901	0.190844	0.190497	0.194666	0.196838	0.195969	0.201529	0.220987	0.249044	0.278579	0.31098	0.346855	0.37778	0.395153	0.401842	0.410007	0.428596
		1484.6	214.158			1485.89	121.724			1796.56	-331.302			1505.89	-36.8486				0.449531	0.45344	0.453787	0.441539	0.418433	0.393068	0.366487	0.336605	0.308982	0.287613	0.267286	0.243224	0.219076	0.200052	0.187196	0.181376	0.184503	0.192669	0.197794	0.199618	0.208478	0.231237	0.261119	0.290045	0.319927	0.354065	0.387074	0.411657	0.428075	0.444406	0.467078
		1484.65	214.128			1485.94	121.794			1796.45	-329.559			1505.94	-37.4925				0.440323	0.445274	0.446491	0.435372	0.41296	0.386032	0.356237	0.323402	0.293433	0.269371	0.246352	0.220552	0.19623	0.178944	0.169128	0.16713	0.174253	0.187022	0.199531	0.211432	0.22837	0.25278	0.279448	0.303162	0.328092	0.359972	0.396543	0.430942	0.459868	0.486015	0.512943
		1484.7	213.998			1486	121.646			1796.34	-328.106			1506	-37.6194				0.429639	0.43459	0.435459	0.424774	0.403753	0.378127	0.350069	0.320188	0.292651	0.268763	0.243138	0.213429	0.185806	0.166348	0.156098	0.155056	0.163134	0.179117	0.202484	0.231671	0.262248	0.289871	0.312022	0.329569	0.349548	0.37917	0.417651	0.457349	0.49253	0.523367	0.553509
		1484.75	214.006			1486.06	121.861			1796.22	-326.941			1506.06	-37.8273				0.435024	0.435198	0.430334	0.416609	0.395935	0.373002	0.349896	0.326355	0.303336	0.280142	0.252345	0.219858	0.190149	0.168694	0.156619	0.153492	0.159138	0.176077	0.208999	0.25417	0.297429	0.327832	0.345726	0.358148	0.374653	0.402189	0.439368	0.477675	0.510771	0.540914	0.574531
		1484.8	213.851			1486.11	122.126			1796.11	-325.776			1506.11	-37.0298				0.46369	0.455872	0.441887	0.423297	0.40132	0.378562	0.356411	0.334955	0.313846	0.290566	0.261901	0.230455	0.203179	0.183374	0.170344	0.163568	0.164958	0.181202	0.218207	0.26911	0.31541	0.343815	0.356584	0.365532	0.381254	0.408791	0.44458	0.478718	0.506254	0.533704	0.570622
		1484.85	213.808			1486.17	122.16			1795.99	-324.467			1506.17	-37.1933				0.50582	0.493224	0.474201	0.453006	0.429639	0.403405	0.375174	0.347985	0.323923	0.300295	0.273541	0.245917	0.222029	0.203787	0.189976	0.179117	0.175817	0.188933	0.222029	0.266244	0.304899	0.326789	0.33591	0.345639	0.366227	0.398541	0.43598	0.468468	0.49253	0.518068	0.555768
		1484.9	213.953			1486.22	121.875			1795.87	-323.447			1506.22	-36.7917				0.541088	0.531272	0.51581	0.49696	0.473853	0.443798	0.406619	0.369614	0.340514	0.317321	0.293954	0.268502	0.243138	0.222029	0.205525	0.191192	0.183374	0.190671	0.214385	0.245744	0.272846	0.288742	0.298471	0.315063	0.345292	0.385163	0.42599	0.459781	0.485407	0.512682	0.548992
		1484.95	213.995			1486.28	121.829			1795.75	-322.282			1506.28	-36.5311				0.54934	0.547516	0.542304	0.531272	0.512509	0.482453	0.440497	0.396803	0.364142	0.342078	0.320883	0.293867	0.262682	0.235059	0.213951	0.196317	0.183895	0.184243	0.198923	0.2209	0.240532	0.253648	0.266678	0.290566	0.328092	0.371873	0.413568	0.448749	0.479326	0.512335	0.548297
		1485	213.766			1486.33	122.035			1795.62	-321.262			1506.33	-36.4047				0.529448	0.534399	0.539611	0.538829	0.527971	0.503214	0.464211	0.421647	0.388812	0.366574	0.344771	0.31541	0.279621	0.246178	0.219858	0.19762	0.179986	0.174687	0.185806	0.206393	0.224635	0.23697	0.251737	0.278145	0.315757	0.356932	0.395153	0.429639	0.465254	0.505473	0.543172
		1485.05	213.819			1486.39	121.956			1795.5	-320.098			1506.39	-36.3888				0.50139	0.508339	0.518329	0.524409	0.520066	0.501824	0.470987	0.435719	0.404708	0.379691	0.35589	0.326529	0.290479	0.25417	0.223072	0.196577	0.17599	0.169302	0.182158	0.205785	0.224983	0.23697	0.252085	0.27771	0.311675	0.34729	0.380212	0.412874	0.45205	0.498002	0.537526
		1485.1	214.16			1486.44	122.077			1795.38	-319.079			1506.44	-36.5867				0.477241	0.483495	0.493138	0.499479	0.495396	0.480021	0.457609	0.43155	0.403058	0.374653	0.349027	0.322359	0.289524	0.25304	0.21951	0.191974	0.173211	0.169997	0.186067	0.211345	0.230716	0.243398	0.25999	0.285615	0.316626	0.346855	0.374653	0.405403	0.446491	0.494441	0.532922
		1485.15	214.271			1486.5	121.998			1795.25	-317.771			1506.5	-36.965				0.452484	0.45787	0.464124	0.464559	0.45483	0.439194	0.424166	0.407575	0.383252	0.353457	0.327224	0.304986	0.278579	0.246004	0.213429	0.187109	0.171908	0.173211	0.191452	0.216035	0.234104	0.24696	0.264941	0.291348	0.320709	0.346769	0.370396	0.399496	0.439281	0.483669	0.515636
		1485.2	214.232			1486.56	121.896			1795.12	-316.464			1506.56	-36.9038				0.426859	0.429465	0.428249	0.418954	0.403145	0.388899	0.381428	0.373263	0.35337	0.323923	0.298471	0.282054	0.265375	0.240532	0.210997	0.185719	0.173297	0.178249	0.19788	0.220552	0.235146	0.244441	0.260163	0.286136	0.315149	0.339559	0.361188	0.38803	0.422516	0.456915	0.476894
		1485.25	214.033			1486.61	121.731			1794.99	-315.158			1506.61	-38.0062				0.400539	0.397411	0.386466	0.369006	0.351981	0.343468	0.344163	0.341991	0.324357	0.29491	0.270674	0.259816	0.251737	0.234277	0.208999	0.186935	0.178857	0.187891	0.207696	0.226546	0.234798	0.236796	0.247307	0.27163	0.300556	0.324878	0.345379	0.368398	0.3955	0.418607	0.426338
		1485.3	214.141			1486.67	122.15			1794.87	-313.996			1506.67	-37.7349				0.365097	0.35754	0.341557	0.322446	0.308982	0.307592	0.315757	0.318624	0.303336	0.275104	0.252172	0.242443	0.235493	0.220726	0.200921	0.186414	0.185198	0.196577	0.213516	0.226459	0.22837	0.224722	0.231411	0.253648	0.280837	0.302901	0.31958	0.336953	0.35754	0.373523	0.374218
		1485.35	214.459			1486.72	122.245			1794.74	-312.691			1506.72	-37.3018				0.318885	0.311849	0.298905	0.284659	0.275799	0.278492	0.291001	0.298992	0.289437	0.266939	0.246699	0.234364	0.222029	0.205525	0.190497	0.183287	0.185546	0.194493	0.205264	0.212648	0.2123	0.209434	0.216209	0.235754	0.258165	0.274583	0.284746	0.294649	0.309069	0.320709	0.318885
		1485.4	213.974			1486.78	122.03			1794.61	-311.529			1506.78	-37.3798				0.270413	0.26746	0.261987	0.255646	0.251564	0.255212	0.267547	0.278579	0.276668	0.263377	0.248871	0.236536	0.222116	0.205177	0.191105	0.1832	0.181376	0.183634	0.187978	0.19206	0.193885	0.196491	0.205698	0.221247	0.236362	0.245917	0.250261	0.253301	0.259555	0.264072	0.258687
		1485.45	213.983			1486.83	122.291			1794.49	-310.369			1506.83	-37.5363				0.230281	0.230803	0.231845	0.233582	0.236362	0.242095	0.252606	0.263377	0.266591	0.261032	0.25278	0.24557	0.237404	0.225243	0.209694	0.193798	0.182158	0.177033	0.17738	0.180768	0.186588	0.195535	0.206915	0.216817	0.221769	0.223072	0.223072	0.221508	0.219336	0.214906	0.203961
		1485.5	213.963			1486.89	122.028			1794.36	-309.208			1506.89	-36.9951				0.210737	0.212387	0.216122	0.223419	0.233582	0.243919	0.253822	0.262335	0.266244	0.264159	0.259642	0.257992	0.259034	0.255473	0.240358	0.215862	0.192842	0.180768	0.179812	0.185632	0.19623	0.210389	0.222203	0.224027	0.215254	0.205264	0.200052	0.195535	0.188846	0.180768	0.17017
		1485.55	214.153			1486.94	122.022			1794.23	-308.192			1506.94	-36.947				0.217686	0.21812	0.220987	0.229413	0.242964	0.256515	0.266331	0.272151	0.274583	0.274409	0.273628	0.275452	0.281706	0.285268	0.272933	0.242443	0.208999	0.190236	0.189802	0.200226	0.215167	0.230716	0.239229	0.231411	0.209955	0.189802	0.179204	0.173037	0.167217	0.1627	0.15853
		1485.6	214.448			1487	122.405			1794.11	-307.032			1507	-37.4863				0.236188	0.234885	0.236275	0.243224	0.254864	0.267547	0.277189	0.282054	0.284746	0.289437	0.295605	0.300556	0.306637	0.311501	0.300556	0.266678	0.225678	0.200573	0.199878	0.21508	0.233322	0.246178	0.247481	0.232279	0.206133	0.183287	0.17017	0.163047	0.159399	0.158009	0.155664
		1485.65	214.482			1487.06	122.248			1793.98	-306.017			1507.06	-37.1769				0.245396	0.244006	0.246178	0.251737	0.258426	0.267199	0.277015	0.284659	0.29213	0.304726	0.319319	0.326963	0.329309	0.33009	0.318624	0.284659	0.240618	0.209955	0.205872	0.22368	0.246178	0.258339	0.254691	0.237491	0.214819	0.195448	0.181028	0.171126	0.166609	0.163308	0.154795
		1485.7	214.3			1487.11	122.356			1793.86	-305.146			1507.11	-37.2278				0.242356	0.242877	0.247741	0.252432	0.253735	0.258079	0.268676	0.281619	0.29656	0.316105	0.334868	0.342773	0.341296	0.338169	0.32705	0.297081	0.254864	0.220292	0.210129	0.226981	0.25417	0.270327	0.267547	0.252606	0.235493	0.220031	0.203961	0.18876	0.179291	0.17156	0.156532
		1485.75	214.382			1487.17	122.429			1793.74	-304.131			1507.17	-36.7942				0.235841	0.23836	0.244875	0.248871	0.24835	0.252432	0.26581	0.284225	0.304986	0.326529	0.342773	0.348245	0.346334	0.343468	0.334868	0.31124	0.274757	0.239489	0.223506	0.235928	0.263638	0.281619	0.279361	0.265983	0.25304	0.2414	0.224896	0.204309	0.18763	0.174861	0.157748
		1485.8	214.335			1487.22	122.438			1793.62	-303.117			1507.22	-37.2161				0.23115	0.233669	0.238707	0.242964	0.247047	0.257731	0.276755	0.300035	0.323489	0.342078	0.35172	0.353978	0.353892	0.35337	0.347377	0.330003	0.30099	0.26885	0.250956	0.25886	0.280664	0.291522	0.283183	0.268676	0.260076	0.253648	0.23836	0.212995	0.188325	0.170865	0.154969
		1485.85	214.154			1487.28	122.28			1793.49	-302.103			1507.28	-38.2069				0.229065	0.230108	0.233148	0.239229	0.250782	0.269284	0.292564	0.318103	0.34147	0.355716	0.359798	0.360059	0.361015	0.360928	0.356498	0.344597	0.323054	0.297429	0.283183	0.28909	0.301685	0.299253	0.280664	0.26442	0.260511	0.258773	0.243746	0.213603	0.18294	0.163047	0.149583
		1485.9	213.993			1487.33	122.233			1793.37	-301.09			1507.33	-37.3384				0.232192	0.232974	0.235928	0.243919	0.258947	0.278839	0.300382	0.323662	0.345031	0.357192	0.36058	0.362057	0.363794	0.362926	0.358756	0.350678	0.335389	0.317147	0.309677	0.316018	0.320709	0.307592	0.282314	0.264854	0.26164	0.2586	0.240097	0.207609	0.17712	0.158617	0.147585
		1485.95	213.939			1487.39	122.3			1793.24	-300.076			1507.39	-36.9049				0.24722	0.249218	0.253475	0.261293	0.273714	0.288568	0.304812	0.324792	0.345726	0.35919	0.365184	0.369614	0.373002	0.372047	0.367269	0.359885	0.34755	0.335129	0.333304	0.340167	0.340254	0.323923	0.2996	0.282314	0.273106	0.259468	0.233756	0.203006	0.179639	0.166174	0.157314
		1486	213.82			1487.44	122.546			1793.12	-298.92			1507.44	-37.1109				0.280751	0.28327	0.288134	0.295257	0.304031	0.312891	0.324531	0.344597	0.369093	0.386466	0.394024	0.398106	0.401233	0.400452	0.394892	0.385685	0.372828	0.362318	0.362057	0.366661	0.363534	0.349114	0.330872	0.315323	0.298037	0.270674	0.23671	0.209694	0.195622	0.188325	0.182331
		1486.05	214.025			1487.5	122.668			1792.99	-297.907			1507.5	-37.0561				0.328874	0.329569	0.334868	0.344858	0.354587	0.360407	0.368572	0.389072	0.418346	0.441018	0.449618	0.450139	0.449618	0.447446	0.441452	0.430768	0.415479	0.401928	0.397064	0.396282	0.390288	0.377953	0.363707	0.348853	0.326181	0.290045	0.250956	0.226286	0.218381	0.21647	0.214646
		1486.1	214.706			1487.56	122.505			1792.86	-296.32			1507.56	-36.8182				0.368572	0.368051	0.377172	0.396369	0.413916	0.421647	0.426946	0.444145	0.474635	0.503127	0.515636	0.514246	0.5086	0.503127	0.497133	0.487491	0.470987	0.451876	0.438412	0.431202	0.423645	0.410702	0.393416	0.374218	0.347985	0.30959	0.269632	0.245396	0.239229	0.241227	0.244006
		1486.15	214.737			1487.61	122.474			1792.72	-294.591			1507.61	-36.9716				0.375521	0.379778	0.399757	0.433287	0.463343	0.478197	0.483061	0.494875	0.522846	0.555681	0.574357	0.573141	0.562109	0.551859	0.546039	0.540306	0.526581	0.504604	0.483669	0.470379	0.460563	0.444406	0.42017	0.393763	0.364837	0.32844	0.291696	0.268242	0.261293	0.264072	0.269458
		1486.2	214.29			1487.67	122.37			1792.59	-293.15			1507.67	-37.1611				0.364229	0.37804	0.411136	0.456567	0.49696	0.519545	0.526581	0.535094	0.559851	0.593989	0.61614	0.615271	0.599548	0.584173	0.576963	0.573836	0.564541	0.544302	0.518763	0.498002	0.482279	0.4623	0.43459	0.405924	0.37778	0.346508	0.316452	0.296994	0.289437	0.289003	0.292738
		1486.25	214.284			1487.72	122.554			1792.47	-291.996			1507.72	-37.1938				0.376564	0.395761	0.433113	0.480021	0.522325	0.548037	0.556376	0.563325	0.585476	0.617703	0.640028	0.640636	0.624913	0.607106	0.595813	0.588951	0.579309	0.560459	0.531445	0.501042	0.476459	0.453874	0.429117	0.404448	0.380212	0.35476	0.332523	0.319319	0.312804	0.308808	0.309503
		1486.3	214.189			1487.78	122.483			1792.35	-290.842			1507.78	-37.0062				0.418346	0.435285	0.466557	0.505994	0.543172	0.565931	0.571664	0.576529	0.596421	0.626042	0.648541	0.654361	0.645066	0.628562	0.612057	0.597377	0.582783	0.562283	0.529274	0.49001	0.457001	0.43294	0.413047	0.393155	0.371178	0.347985	0.329309	0.319493	0.315149	0.312543	0.314454
		1486.35	214.427			1487.83	122.715			1792.23	-289.832			1507.83	-36.5471				0.455872	0.468902	0.493398	0.525712	0.556115	0.572446	0.573923	0.57705	0.595639	0.623436	0.64663	0.658704	0.657401	0.643589	0.623958	0.605021	0.588169	0.5668	0.531011	0.484972	0.444493	0.417825	0.400017	0.382297	0.360667	0.336866	0.316279	0.304031	0.300382	0.303162	0.312283
		1486.4	214.813			1487.89	122.631			1792.11	-288.822			1507.89	-36.8594				0.471682	0.485059	0.508947	0.538134	0.562804	0.573662	0.573836	0.578266	0.595639	0.619701	0.640723	0.654361	0.656445	0.644284	0.624826	0.607714	0.594597	0.576529	0.541261	0.490705	0.442495	0.410268	0.39107	0.374479	0.354587	0.331654	0.309156	0.293085	0.288221	0.295257	0.31263
		1486.45	214.538			1487.94	122.316			1791.98	-287.956			1507.94	-36.9327				0.47368	0.491053	0.517894	0.545518	0.566539	0.576008	0.579048	0.586171	0.601025	0.618572	0.633947	0.643416	0.642634	0.629778	0.611623	0.598593	0.591991	0.580438	0.548819	0.496525	0.441887	0.403405	0.381862	0.36614	0.348332	0.328266	0.308374	0.293346	0.288134	0.295691	0.316713
		1486.5	214.436			1488	122.512			1791.86	-287.234			1508	-37.0012				0.462561	0.484972	0.515896	0.544302	0.565757	0.57844	0.585823	0.594423	0.605108	0.616313	0.626737	0.631428	0.625521	0.609972	0.592946	0.584694	0.584955	0.578961	0.550556	0.498958	0.441974	0.400104	0.377345	0.361188	0.342338	0.323141	0.3082	0.298732	0.294736	0.299427	0.317669
		1486.55	214.19			1488.06	122.516			1791.73	-286.225			1508.06	-36.7275				0.437457	0.465514	0.503562	0.537439	0.563151	0.579656	0.589906	0.598072	0.604847	0.612318	0.622394	0.62804	0.621612	0.605542	0.590688	0.5873	0.591644	0.586345	0.557331	0.507905	0.454743	0.415393	0.392894	0.373784	0.349461	0.326703	0.313238	0.306723	0.301685	0.300903	0.311588
		1486.6	213.993			1488.11	122.489			1791.61	-285.36			1508.11	-36.6915				0.416261	0.449705	0.495917	0.536657	0.564889	0.580959	0.590254	0.596595	0.600591	0.607279	0.621612	0.635771	0.637248	0.626216	0.61501	0.613273	0.615445	0.605021	0.573489	0.528579	0.484972	0.453527	0.432853	0.409399	0.377259	0.34755	0.329569	0.319753	0.310111	0.30238	0.303162
		1486.65	213.827			1488.17	122.903			1791.49	-284.209			1508.17	-36.8971				0.417391	0.451789	0.500087	0.541956	0.567582	0.578874	0.584868	0.589472	0.592252	0.59894	0.617703	0.642373	0.656445	0.653926	0.644719	0.639159	0.634295	0.61918	0.589298	0.551946	0.518416	0.494962	0.476112	0.448662	0.410268	0.374653	0.351459	0.336605	0.321925	0.307158	0.297255
		1486.7	214.187			1488.22	122.997			1791.36	-283.201			1508.22	-37.3221				0.430855	0.460563	0.502867	0.539958	0.561327	0.569319	0.574097	0.58009	0.584694	0.591122	0.609277	0.637856	0.659486	0.661397	0.649496	0.636379	0.625608	0.611796	0.590341	0.562891	0.535702	0.513899	0.492703	0.461605	0.421473	0.386466	0.363881	0.347811	0.33009	0.309069	0.29074
		1486.75	214.496			1488.28	123.097			1791.24	-282.194			1508.28	-37.4613				0.432766	0.457783	0.494701	0.527797	0.547516	0.555681	0.562543	0.57288	0.582436	0.589472	0.601894	0.623523	0.641244	0.639854	0.622047	0.602154	0.587908	0.577658	0.566279	0.548819	0.52467	0.497741	0.468207	0.433461	0.397933	0.372047	0.357019	0.344249	0.326181	0.303075	0.282922
		1486.8	214.588			1488.33	122.846			1791.12	-281.187			1508.33	-36.7526				0.416088	0.441105	0.478544	0.51164	0.530403	0.538047	0.545778	0.559851	0.575313	0.584347	0.589038	0.596247	0.601546	0.593815	0.574097	0.552641	0.536223	0.525973	0.519805	0.509642	0.487231	0.4537	0.415306	0.379256	0.353284	0.341122	0.336779	0.330264	0.3168	0.298297	0.282227
		1486.85	214.663			1488.39	122.863			1790.99	-280.18			1508.39	-37.4898				0.383947	0.409746	0.448228	0.480281	0.495657	0.499826	0.506341	0.523193	0.544562	0.556289	0.554639	0.548211	0.541348	0.529969	0.513551	0.496438	0.481324	0.471161	0.46673	0.459607	0.439107	0.404882	0.365879	0.333912	0.317408	0.315931	0.320101	0.320883	0.315671	0.304899	0.292477
		1486.9	214.625			1488.44	122.594			1790.87	-279.174			1508.44	-37.485				0.339124	0.362404	0.396022	0.42156	0.430942	0.432071	0.439281	0.460129	0.486275	0.500608	0.497133	0.485146	0.472898	0.459955	0.44623	0.434503	0.425817	0.420952	0.419128	0.413916	0.398193	0.37222	0.342512	0.318277	0.307331	0.30959	0.317321	0.323228	0.32401	0.318363	0.305855
		1486.95	214.522			1488.5	122.537			1790.75	-278.168			1508.5	-37.2604				0.290914	0.310024	0.335563	0.352154	0.356324	0.357192	0.3664	0.388551	0.414698	0.429726	0.430073	0.423558	0.414958	0.40271	0.388638	0.378214	0.374218	0.374826	0.376216	0.375174	0.369093	0.356671	0.33869	0.321143	0.312022	0.313933	0.321577	0.328092	0.330177	0.326442	0.313673
		1487	214.24			1488.56	122.768			1790.63	-277.162			1508.56	-37.4201				0.24835	0.265636	0.286397	0.298037	0.301251	0.30377	0.311327	0.325573	0.342512	0.355976	0.365358	0.37335	0.376998	0.371091	0.357627	0.344336	0.336953	0.335563	0.338082	0.343381	0.348158	0.346334	0.335737	0.322099	0.313846	0.314541	0.320535	0.3254	0.326876	0.325052	0.315149
		1487.05	214.306			1488.61	122.851			1790.51	-276.157			1508.61	-37.7045				0.215254	0.232714	0.252432	0.263985	0.270587	0.27606	0.277797	0.27632	0.277971	0.288047	0.307766	0.332523	0.351546	0.356411	0.347985	0.333304	0.31958	0.31263	0.315844	0.327137	0.3373	0.337387	0.328006	0.316018	0.307679	0.307158	0.312457	0.31706	0.318624	0.319145	0.314194
		1487.1	214.382			1488.67	123.157			1790.38	-275.009			1508.67	-37.3561				0.197012	0.212474	0.2295	0.241053	0.251477	0.259555	0.255733	0.240618	0.228718	0.233582	0.257905	0.292391	0.321751	0.336084	0.336084	0.326442	0.312543	0.303944	0.309243	0.324183	0.333826	0.330264	0.319319	0.306723	0.2963	0.294736	0.302033	0.309069	0.311414	0.313065	0.312283
		1487.15	214.308			1488.72	123.08			1790.25	-274.005			1508.72	-37.3423				0.194319	0.205438	0.217078	0.225678	0.236015	0.244354	0.238881	0.219336	0.200834	0.199097	0.218902	0.252085	0.282922	0.302033	0.310111	0.309243	0.300469	0.292999	0.297776	0.311154	0.318277	0.314628	0.30655	0.295431	0.283096	0.280403	0.290914	0.302206	0.306115	0.307418	0.308634
		1487.2	214.794			1488.78	123.064			1790.13	-272.858			1508.78	-37.6202				0.19901	0.20622	0.213256	0.218207	0.225504	0.232801	0.229847	0.213864	0.195014	0.187022	0.197359	0.222116	0.249218	0.269892	0.283704	0.289958	0.285702	0.275973	0.272411	0.277189	0.282488	0.286223	0.289437	0.285702	0.274236	0.269892	0.281532	0.297342	0.304031	0.30377	0.303423
		1487.25	214.672			1488.83	123.126			1790	-271.568			1508.83	-37.7565				0.204569	0.208999	0.213951	0.217425	0.22255	0.229673	0.23089	0.220639	0.203266	0.19041	0.191539	0.207523	0.230976	0.253909	0.273019	0.285094	0.283617	0.26911	0.253388	0.247047	0.251911	0.265636	0.281532	0.28631	0.276842	0.269545	0.279013	0.296908	0.305681	0.302641	0.298211
		1487.3	214.48			1488.89	123.479			1789.88	-270.565			1508.89	-37.4688				0.211258	0.21369	0.218207	0.222724	0.227675	0.234364	0.237231	0.229239	0.211692	0.194753	0.189715	0.2004	0.222464	0.248958	0.274236	0.292391	0.294823	0.279187	0.257123	0.245049	0.251042	0.271543	0.294041	0.302901	0.29352	0.281185	0.283965	0.298211	0.305681	0.300469	0.293954
		1487.35	214.674			1488.94	123.205			1789.75	-269.704			1508.94	-37.6003				0.221334	0.221682	0.224809	0.230021	0.236362	0.242443	0.243224	0.233322	0.213777	0.194232	0.186935	0.196056	0.217252	0.244093	0.271195	0.292217	0.298732	0.288047	0.27024	0.261032	0.269892	0.293259	0.317582	0.328092	0.318798	0.300903	0.293346	0.298384	0.30212	0.297516	0.293172
		1487.4	214.769			1489	123.208			1789.63	-268.702			1509	-37.1972				0.239663	0.235667	0.23254	0.234712	0.241661	0.247741	0.246004	0.233582	0.213256	0.194145	0.18763	0.197186	0.215514	0.235407	0.254604	0.270848	0.2791	0.277363	0.271195	0.270848	0.283704	0.307418	0.331654	0.344944	0.339298	0.320188	0.304812	0.301425	0.302814	0.302293	0.302033
		1487.45	214.856			1489.06	123.091			1789.51	-267.699			1509.06	-37.3828				0.270413	0.260163	0.246786	0.24001	0.242269	0.245917	0.242443	0.230021	0.212126	0.196143	0.191539	0.201268	0.215862	0.225938	0.232106	0.238881	0.247047	0.254604	0.261379	0.27024	0.284833	0.304639	0.325486	0.341644	0.34451	0.333391	0.320274	0.315584	0.318537	0.323402	0.326529
		1487.5	214.757			1489.11	122.659			1789.38	-266.412			1509.11	-36.7778				0.30681	0.293085	0.27189	0.253562	0.243833	0.239315	0.232887	0.221595	0.207957	0.196404	0.193363	0.201876	0.214298	0.220292	0.219423	0.220118	0.228457	0.243485	0.260337	0.275191	0.286657	0.296473	0.308895	0.325313	0.338256	0.342252	0.341817	0.344076	0.351112	0.359104	0.362665
		1487.55	214.632			1489.17	123.073			1789.26	-265.41			1509.17	-37.3794				0.332609	0.320883	0.2996	0.273975	0.251303	0.235493	0.223419	0.211953	0.203353	0.198141	0.196751	0.202224	0.212561	0.220813	0.22394	0.227241	0.238707	0.260163	0.285528	0.304812	0.311501	0.308982	0.310198	0.322794	0.341209	0.356932	0.368659	0.378909	0.389072	0.396456	0.396803
		1487.6	214.628			1489.22	123.394			1789.14	-264.266			1509.22	-37.19				0.338429	0.330872	0.315063	0.289785	0.260511	0.236188	0.218207	0.20648	0.204395	0.208218	0.210215	0.211692	0.218468	0.23115	0.244962	0.258079	0.275712	0.303596	0.337561	0.363794	0.370483	0.361188	0.353197	0.359104	0.375174	0.39107	0.402884	0.4127	0.421647	0.426425	0.42295
		1487.65	214.858			1489.28	123.103			1789.02	-263.408			1509.28	-37.0866				0.331828	0.325834	0.31402	0.292738	0.263899	0.236883	0.216644	0.206567	0.211258	0.223506	0.229587	0.229673	0.235407	0.253562	0.278318	0.30073	0.322707	0.353631	0.394024	0.429899	0.445188	0.439107	0.428249	0.428509	0.438933	0.448141	0.451008	0.451789	0.454482	0.456133	0.450573
		1487.7	214.799			1489.33	123.39			1788.9	-262.407			1509.33	-37.2669				0.329482	0.320361	0.307245	0.288568	0.263204	0.238099	0.219597	0.212126	0.219423	0.234364	0.24418	0.249044	0.260511	0.285354	0.315844	0.340601	0.36058	0.388464	0.429378	0.472898	0.501129	0.505994	0.499218	0.499044	0.508773	0.51607	0.512422	0.503301	0.49696	0.493138	0.484712
		1487.75	214.857			1489.39	122.986			1788.78	-261.407			1509.39	-37.4258				0.335389	0.321838	0.30542	0.288482	0.267634	0.245917	0.229152	0.221769	0.226372	0.23975	0.255299	0.272151	0.295344	0.326616	0.357887	0.37917	0.393589	0.414958	0.4504	0.494006	0.530142	0.5463	0.548124	0.553249	0.568103	0.579569	0.575313	0.559851	0.544562	0.53214	0.516939
		1487.8	214.776			1489.44	123.453			1788.66	-260.407			1509.44	-37.4549				0.332262	0.319145	0.30542	0.294215	0.279534	0.260945	0.244006	0.234017	0.235146	0.249305	0.274757	0.307592	0.344858	0.383339	0.415914	0.435719	0.447186	0.463169	0.490358	0.52606	0.560372	0.582001	0.591296	0.601546	0.619527	0.633773	0.630559	0.612057	0.589559	0.566887	0.540827
		1487.85	214.54			1489.5	123.523			1788.54	-259.408			1509.5	-36.8674				0.305942	0.299687	0.295865	0.295431	0.290219	0.276842	0.260685	0.249826	0.252085	0.272585	0.309329	0.354847	0.402623	0.447707	0.48419	0.506862	0.520587	0.535789	0.557071	0.582957	0.609451	0.629951	0.642026	0.651928	0.66574	0.677728	0.675643	0.657227	0.629864	0.597377	0.560285
		1487.9	214.664			1489.56	123.175			1788.42	-258.409			1509.56	-37.3291				0.270153	0.270761	0.276581	0.287439	0.294736	0.291696	0.281011	0.273367	0.280751	0.308287	0.350678	0.398367	0.445709	0.489402	0.52467	0.548558	0.566713	0.587821	0.612231	0.63525	0.656011	0.674427	0.687196	0.693103	0.697794	0.7037	0.702484	0.686675	0.657488	0.619614	0.578614
		1487.95	214.748			1489.61	123.15			1788.3	-257.41			1509.61	-37.8638				0.254343	0.255559	0.262596	0.279013	0.298037	0.308287	0.307245	0.305073	0.315584	0.34286	0.379691	0.417391	0.452311	0.483148	0.507992	0.527363	0.549514	0.581654	0.618572	0.649236	0.672342	0.69319	0.708739	0.712126	0.707957	0.705872	0.703527	0.690323	0.663221	0.627519	0.592078
		1488	214.667			1489.67	123.359			1788.17	-256.411			1509.67	-37.2087				0.271456	0.267113	0.265723	0.276928	0.299253	0.319145	0.328266	0.332262	0.341904	0.36058	0.383687	0.406011	0.424861	0.440323	0.453787	0.469423	0.495222	0.535876	0.583739	0.624913	0.655751	0.682158	0.701876	0.70622	0.69927	0.692842	0.688412	0.677467	0.655403	0.626042	0.598245
		1488.05	214.599			1489.72	123.8			1788.05	-255.413			1509.72	-37.7144				0.304291	0.292738	0.27771	0.273801	0.287526	0.309329	0.327137	0.338603	0.347464	0.356584	0.367443	0.379691	0.390462	0.39828	0.407575	0.424253	0.452571	0.493138	0.540653	0.584347	0.619354	0.648541	0.669997	0.678596	0.678162	0.676077	0.673297	0.66574	0.650017	0.626303	0.601633
		1488.1	214.715			1489.78	123.807			1787.93	-254.273			1509.78	-37.0744				0.328179	0.311675	0.284659	0.26303	0.260945	0.27745	0.300469	0.319753	0.331046	0.336953	0.344684	0.357801	0.371612	0.381689	0.391591	0.40827	0.434764	0.469684	0.509382	0.546908	0.577658	0.602762	0.622828	0.637856	0.650452	0.660007	0.663221	0.660354	0.650278	0.630994	0.607714
		1488.15	214.978			1489.83	123.564			1787.81	-253.275			1509.83	-36.7121				0.338777	0.322533	0.291435	0.257297	0.238447	0.243138	0.263812	0.286397	0.301164	0.310372	0.323054	0.343294	0.365879	0.383513	0.395153	0.407488	0.427814	0.457957	0.492616	0.523454	0.545952	0.563325	0.580351	0.600938	0.626042	0.648019	0.658965	0.659833	0.652363	0.636119	0.61501
		1488.2	214.986			1489.89	123.313			1787.69	-252.278			1509.89	-37.1502				0.347985	0.337908	0.31263	0.274931	0.242182	0.230716	0.240184	0.25747	0.272238	0.285789	0.304031	0.329048	0.357627	0.382384	0.396716	0.405056	0.421126	0.451616	0.487839	0.516505	0.533617	0.545518	0.559764	0.581828	0.612491	0.643155	0.661918	0.665306	0.656619	0.640115	0.618833
		1488.25	214.97			1489.94	123.242			1787.57	-251.281			1509.94	-37.1389				0.359104	0.357714	0.343555	0.310198	0.271195	0.247568	0.244093	0.251042	0.261119	0.274496	0.292304	0.315236	0.343815	0.371873	0.389333	0.398454	0.416088	0.451529	0.491921	0.520327	0.535007	0.544562	0.557071	0.576789	0.605716	0.638985	0.663308	0.669041	0.659833	0.642373	0.61753
		1488.3	214.872			1490	123.226			1787.45	-250.285			1510	-36.6809				0.361101	0.365966	0.361449	0.336866	0.302901	0.279882	0.271977	0.271195	0.274062	0.281619	0.293259	0.311154	0.338169	0.367703	0.388377	0.401581	0.423297	0.461779	0.502432	0.528231	0.53935	0.546473	0.557418	0.573836	0.596682	0.624739	0.647846	0.656098	0.65106	0.636032	0.608148
		1488.35	214.78			1490.06	123.391			1787.33	-249.431			1510.06	-36.5882				0.349548	0.355542	0.354847	0.339472	0.319319	0.308461	0.305855	0.303162	0.300556	0.301946	0.308982	0.325747	0.353631	0.384208	0.407401	0.42434	0.446838	0.48115	0.515636	0.535268	0.540479	0.543259	0.55212	0.566105	0.582349	0.599983	0.614924	0.622741	0.623176	0.612318	0.584955
		1488.4	214.781			1490.11	123.237			1787.21	-248.435			1510.11	-37.0485				0.331046	0.333826	0.331915	0.323836	0.318711	0.321838	0.326181	0.325052	0.322707	0.32566	0.336692	0.358235	0.387509	0.415393	0.436675	0.453961	0.474114	0.500174	0.524583	0.535441	0.53327	0.531011	0.537874	0.550643	0.562283	0.570188	0.575052	0.578614	0.579135	0.569319	0.545865
		1488.45	214.859			1490.17	123.469			1787.08	-247.439			1510.17	-36.839				0.308026	0.307245	0.303683	0.301511	0.307853	0.319927	0.327658	0.328527	0.331654	0.343728	0.364315	0.39107	0.418172	0.438325	0.453006	0.468555	0.487057	0.506081	0.519284	0.519805	0.510598	0.505125	0.511293	0.523454	0.531967	0.53327	0.530837	0.5291	0.525799	0.51468	0.496438
		1488.5	214.974			1490.22	123.63			1786.96	-246.302			1510.22	-36.6583				0.28327	0.281619	0.278753	0.280751	0.293607	0.31098	0.32123	0.324878	0.334086	0.353892	0.378996	0.403926	0.423471	0.434677	0.443711	0.458391	0.476546	0.489315	0.491053	0.481845	0.469076	0.464559	0.472116	0.48419	0.490097	0.486449	0.479587	0.475591	0.470987	0.460476	0.445622
		1488.55	214.963			1490.28	123.7			1786.84	-245.165			1510.28	-35.9845				0.26911	0.267808	0.26468	0.26607	0.279534	0.299948	0.31541	0.324792	0.338256	0.359017	0.379517	0.394284	0.40271	0.407401	0.414958	0.429639	0.445535	0.450747	0.4418	0.426425	0.416001	0.417043	0.428249	0.441366	0.445883	0.438846	0.429117	0.424687	0.42156	0.413308	0.399757
		1488.6	214.703			1490.33	123.691			1786.72	-244.029			1510.33	-36.1723				0.271456	0.268937	0.262856	0.259729	0.268502	0.2877	0.30794	0.325139	0.342425	0.359364	0.369875	0.371699	0.370049	0.372133	0.381515	0.395587	0.405751	0.402276	0.385771	0.369527	0.365532	0.373871	0.388638	0.403231	0.408704	0.401842	0.391505	0.385945	0.381949	0.373436	0.358756
		1488.65	214.914			1490.39	123.567			1786.59	-242.892			1510.39	-36.3164				0.279621	0.275625	0.267981	0.262769	0.266505	0.279621	0.299166	0.322012	0.342338	0.35311	0.35172	0.34312	0.336779	0.340601	0.353197	0.365792	0.369701	0.359798	0.340601	0.326703	0.328179	0.34008	0.35476	0.368572	0.37639	0.375	0.36918	0.363447	0.355716	0.341817	0.322446
		1488.7	215.135			1490.44	123.275			1786.47	-241.899			1510.44	-36.6415				0.283704	0.280664	0.275712	0.273541	0.275539	0.281272	0.294562	0.316974	0.336953	0.34008	0.327658	0.313238	0.309156	0.318537	0.333999	0.344684	0.344423	0.333044	0.316452	0.306202	0.308461	0.317408	0.326529	0.336258	0.345726	0.351633	0.353197	0.350591	0.341383	0.322446	0.297342
		1488.75	215.102			1490.5	123.238			1786.35	-241.047			1510.5	-36.6217				0.285615	0.283617	0.281619	0.283183	0.286136	0.286744	0.292043	0.3082	0.323054	0.319406	0.301077	0.2877	0.291001	0.307071	0.323923	0.331654	0.3287	0.31958	0.310111	0.305594	0.306897	0.309243	0.310285	0.313499	0.320361	0.327484	0.332349	0.334521	0.330872	0.315497	0.29074
		1488.8	214.942			1490.56	123.703			1786.22	-240.197			1510.56	-37.1043				0.285789	0.282314	0.279708	0.282401	0.286484	0.285702	0.285702	0.294302	0.301946	0.294128	0.27632	0.268242	0.278926	0.299166	0.314976	0.319406	0.314976	0.309156	0.307679	0.310719	0.313846	0.31263	0.308026	0.304639	0.304031	0.304291	0.306028	0.31237	0.319927	0.317321	0.302033
		1488.85	214.747			1490.61	123.747			1786.1	-239.346			1510.61	-37.0313				0.279448	0.274583	0.270935	0.27328	0.27771	0.278145	0.278231	0.28353	0.28631	0.276407	0.26025	0.255299	0.267981	0.287874	0.301338	0.303857	0.299687	0.296821	0.300556	0.30959	0.316626	0.315931	0.309851	0.302728	0.295083	0.2877	0.285354	0.294823	0.31237	0.323402	0.32123
		1488.9	215.395			1490.67	123.831			1785.97	-238.354			1510.67	-36.5242				0.266418	0.26303	0.260858	0.262682	0.266591	0.269892	0.274844	0.282662	0.284746	0.273454	0.256341	0.249653	0.25999	0.277189	0.288134	0.289871	0.287526	0.287526	0.293867	0.305247	0.313933	0.313065	0.305768	0.296994	0.287005	0.277971	0.27632	0.288221	0.309937	0.328092	0.33565
		1488.95	215.141			1490.72	123.874			1785.86	-237.22			1510.72	-35.8481				0.252519	0.251824	0.251824	0.253388	0.257297	0.264072	0.275104	0.287265	0.290219	0.277276	0.257384	0.248089	0.256689	0.272064	0.280751	0.281967	0.282662	0.286657	0.294128	0.303596	0.308982	0.304552	0.294215	0.284138	0.275104	0.269458	0.271803	0.285094	0.305681	0.324792	0.337908
		1489	214.832			1490.78	123.724			1785.73	-236.228			1510.78	-36.4003				0.244701	0.24583	0.247481	0.249739	0.254778	0.264507	0.278753	0.292477	0.29491	0.280316	0.258513	0.248523	0.25747	0.27189	0.277884	0.279013	0.284573	0.293867	0.300556	0.302988	0.300295	0.291174	0.279882	0.270848	0.26442	0.262074	0.265983	0.277189	0.294041	0.312457	0.328961
		1489.05	215.043			1490.83	123.669			1785.62	-235.236			1510.83	-36.2511				0.245309	0.248523	0.252606	0.257123	0.263812	0.274322	0.288047	0.300122	0.301164	0.285876	0.264072	0.254951	0.264593	0.277189	0.279274	0.279361	0.289177	0.30212	0.305594	0.298645	0.287613	0.275799	0.266939	0.262596	0.260424	0.258947	0.260163	0.267113	0.281272	0.2996	0.316974
		1489.1	215.046			1490.89	123.711			1785.49	-234.245			1510.89	-35.9142				0.253909	0.259816	0.267634	0.275365	0.283096	0.291696	0.301946	0.311067	0.311067	0.296473	0.275973	0.268763	0.279013	0.288482	0.28492	0.281532	0.29074	0.302206	0.30073	0.288134	0.273801	0.261727	0.25443	0.253301	0.254343	0.253301	0.253388	0.261466	0.277971	0.295952	0.309937
		1489.15	215.258			1490.94	123.763			1785.37	-233.397			1510.94	-36.0288				0.275278	0.281706	0.291174	0.30099	0.308634	0.313586	0.318277	0.32262	0.320622	0.307071	0.289177	0.283704	0.292999	0.298211	0.289437	0.281967	0.287265	0.293433	0.288047	0.275191	0.262769	0.25139	0.241921	0.238099	0.23836	0.239055	0.245136	0.263377	0.2877	0.305247	0.314107
		1489.2	214.736			1491	123.892			1785.25	-232.548			1511	-36.7091				0.314628	0.318624	0.325226	0.332957	0.338429	0.339038	0.33704	0.333912	0.327311	0.314281	0.299427	0.29378	0.297689	0.296647	0.285007	0.277015	0.280316	0.28327	0.27745	0.268155	0.259816	0.249653	0.237144	0.227675	0.224461	0.228284	0.244614	0.27606	0.309677	0.32983	0.338082
		1489.25	214.849			1491.06	123.798			1785.13	-231.558			1511.06	-37.4382				0.366921	0.367877	0.369006	0.370483	0.370049	0.36501	0.355803	0.344423	0.331828	0.318624	0.306723	0.298992	0.294041	0.285354	0.273106	0.268068	0.272933	0.276494	0.273628	0.269371	0.265636	0.258252	0.246004	0.234625	0.230629	0.239142	0.264507	0.304204	0.343294	0.368572	0.382731
		1489.3	214.744			1491.11	123.563			1785	-230.285			1511.11	-37.2665				0.416782	0.416348	0.412874	0.406185	0.397151	0.384729	0.368398	0.350156	0.333565	0.321838	0.313846	0.304899	0.292391	0.277276	0.264941	0.263204	0.270153	0.275365	0.275799	0.275799	0.275625	0.271543	0.263985	0.258165	0.260337	0.276147	0.307679	0.348767	0.387161	0.415393	0.436154
		1489.35	214.925			1491.17	123.53			1784.86	-228.729			1511.17	-37.5558				0.451703	0.45205	0.447012	0.434416	0.417564	0.398019	0.375521	0.352675	0.335823	0.328614	0.325834	0.317321	0.300643	0.282488	0.270935	0.270848	0.278058	0.283356	0.284833	0.286397	0.287439	0.285702	0.284399	0.288742	0.302467	0.327571	0.362665	0.400625	0.433982	0.460737	0.483582
		1489.4	214.874			1491.22	123.913			1784.74	-227.598			1511.22	-37.4084				0.468468	0.470726	0.46812	0.455785	0.436154	0.412092	0.384816	0.359277	0.343989	0.34173	0.342425	0.333478	0.314889	0.297168	0.288568	0.289611	0.294997	0.29795	0.298297	0.299427	0.30099	0.301338	0.304726	0.317408	0.341557	0.374739	0.410702	0.443103	0.470205	0.493833	0.516678
		1489.45	214.685			1491.28	123.865			1784.62	-226.61			1511.28	-37.1699				0.4709	0.474809	0.476546	0.469684	0.452658	0.427206	0.397498	0.371352	0.357192	0.35589	0.355803	0.344423	0.324705	0.309677	0.305768	0.308461	0.310719	0.309069	0.306202	0.306897	0.311067	0.315757	0.323054	0.339646	0.368485	0.404621	0.438325	0.464211	0.485754	0.507905	0.532488
		1489.5	215.068			1491.33	123.53			1784.49	-225.622			1511.33	-36.8978				0.468468	0.471942	0.476199	0.474027	0.459781	0.434677	0.406445	0.382818	0.368138	0.362491	0.357627	0.343989	0.325573	0.315236	0.315757	0.31845	0.316105	0.308808	0.302467	0.303075	0.310806	0.322012	0.336084	0.356063	0.384208	0.417043	0.445709	0.465949	0.484104	0.507297	0.534746
		1489.55	215.374			1491.39	123.584			1784.37	-224.776			1511.39	-36.4458				0.468902	0.471074	0.474461	0.472116	0.456741	0.431984	0.408183	0.389072	0.372741	0.35919	0.346682	0.331915	0.319319	0.316105	0.318537	0.316713	0.3082	0.297342	0.289785	0.290306	0.299948	0.31706	0.339732	0.365184	0.39081	0.416435	0.439541	0.457957	0.477241	0.503388	0.532314
		1489.6	215.2			1491.44	123.668			1784.25	-223.788			1511.44	-36.5682				0.474548	0.476286	0.47837	0.473072	0.454656	0.429986	0.409486	0.392547	0.373263	0.351459	0.330264	0.313673	0.307766	0.312022	0.314281	0.305855	0.291609	0.279448	0.272238	0.271803	0.280664	0.300643	0.330264	0.361275	0.385337	0.404708	0.424514	0.445448	0.469684	0.499826	0.529274
		1489.65	215.251			1491.5	123.708			1784.13	-222.801			1511.5	-36.7469				0.48532	0.488534	0.491313	0.485059	0.466209	0.442147	0.419823	0.397933	0.37361	0.346247	0.318016	0.297429	0.294388	0.303857	0.307592	0.296126	0.277971	0.262769	0.252867	0.249044	0.254691	0.274062	0.30681	0.341991	0.367269	0.38499	0.404621	0.42877	0.457609	0.491487	0.523541
		1489.7	215.21			1491.56	123.794			1784	-221.956			1511.56	-37.1355				0.498523	0.503562	0.50886	0.505646	0.491227	0.469076	0.440323	0.407401	0.375869	0.345813	0.315149	0.291956	0.288655	0.300817	0.30794	0.297342	0.274931	0.252693	0.237144	0.229673	0.23089	0.245483	0.27632	0.313412	0.342599	0.363881	0.386032	0.411571	0.4418	0.478631	0.51607
		1489.75	214.96			1491.61	123.85			1783.88	-220.97			1511.61	-36.7071				0.507818	0.513377	0.519458	0.519458	0.511293	0.493051	0.459868	0.417738	0.380038	0.349635	0.322012	0.301598	0.298124	0.308895	0.316366	0.305855	0.278753	0.248784	0.229326	0.221855	0.220726	0.22811	0.251911	0.287526	0.32123	0.349548	0.37639	0.40271	0.432245	0.469423	0.509382
		1489.8	214.948			1491.67	123.873			1783.75	-219.984			1511.67	-37.0791				0.508165	0.511466	0.514507	0.51442	0.510163	0.496004	0.464124	0.420691	0.381515	0.353023	0.332175	0.317755	0.31263	0.316192	0.318711	0.307418	0.279534	0.247655	0.228978	0.225851	0.226546	0.228892	0.244354	0.275365	0.311501	0.346942	0.380125	0.409138	0.43763	0.470813	0.505994
		1489.85	215.061			1491.72	124.341			1783.62	-218.998			1511.72	-37.2584				0.50139	0.499566	0.497394	0.496438	0.494006	0.481498	0.451616	0.410181	0.371699	0.345639	0.331306	0.321838	0.312457	0.30516	0.300295	0.290566	0.269979	0.245917	0.233582	0.236101	0.241313	0.243398	0.25304	0.277971	0.313065	0.352502	0.390983	0.423471	0.450921	0.477849	0.504951
		1489.9	215.09			1491.78	124.228			1783.51	-218.013			1511.78	-37.316				0.493051	0.485407	0.479239	0.479587	0.478892	0.464646	0.432331	0.389333	0.348853	0.322272	0.311414	0.305594	0.294128	0.278926	0.267894	0.261206	0.252867	0.243485	0.24114	0.248871	0.258165	0.262509	0.269371	0.287787	0.318016	0.356237	0.3955	0.428336	0.453527	0.475851	0.498089
		1489.95	214.966			1491.83	124.387			1783.38	-217.169			1511.83	-37.4683				0.485059	0.47394	0.466296	0.468468	0.467686	0.449097	0.411397	0.364142	0.31984	0.289958	0.278145	0.275539	0.268416	0.253996	0.241227	0.23697	0.238794	0.242616	0.249479	0.260858	0.272672	0.280142	0.285789	0.296734	0.317842	0.349027	0.383339	0.411831	0.433461	0.454048	0.476286
		1490	215.091			1491.89	124.212			1783.26	-216.184			1511.89	-36.459				0.473158	0.4623	0.454917	0.455525	0.450834	0.427728	0.386814	0.337821	0.292043	0.258339	0.242616	0.241574	0.241748	0.23419	0.224809	0.223245	0.230281	0.240532	0.251303	0.264159	0.278231	0.288742	0.292912	0.295257	0.304639	0.326008	0.353718	0.377519	0.395674	0.415306	0.43902
		1490.05	215.138			1491.94	124.097			1783.13	-215.2			1511.94	-35.9466				0.452832	0.443711	0.43624	0.432331	0.421821	0.39663	0.357974	0.313065	0.269458	0.234017	0.214732	0.213256	0.217338	0.214819	0.209086	0.210215	0.219684	0.231063	0.240792	0.252606	0.268329	0.281011	0.282662	0.276494	0.276233	0.291088	0.316279	0.339385	0.356063	0.373784	0.397498
		1490.1	214.874			1492	123.983			1783.01	-214.075			1512	-36.6143				0.419736	0.411918	0.404187	0.396977	0.383252	0.359712	0.328092	0.291782	0.254083	0.220639	0.201355	0.199357	0.201963	0.197446	0.190757	0.192147	0.202919	0.214559	0.222116	0.231237	0.246525	0.260076	0.260337	0.249826	0.244962	0.257557	0.28327	0.308113	0.324618	0.340341	0.362578
		1490.15	215.486			1492.06	124.2			1782.88	-212.95			1512.06	-37.0497				0.37361	0.367616	0.36171	0.355455	0.343207	0.323575	0.299166	0.271977	0.242877	0.216383	0.201703	0.199965	0.198141	0.18737	0.17599	0.175295	0.185893	0.198141	0.205003	0.21091	0.22229	0.234364	0.235754	0.227502	0.224635	0.237491	0.261727	0.285007	0.300382	0.314281	0.332957
		1490.2	215.492			1492.11	124.125			1782.75	-211.684			1512.11	-37.5881				0.326442	0.323228	0.320969	0.31845	0.310285	0.294388	0.273801	0.252432	0.232366	0.216122	0.20787	0.206306	0.2004	0.185719	0.171994	0.168954	0.176772	0.187891	0.194319	0.196491	0.200226	0.206133	0.208218	0.207349	0.212995	0.228631	0.248523	0.26581	0.277797	0.28909	0.301946
		1490.25	215.577			1492.17	123.947			1782.63	-210.56			1512.17	-37.3806				0.294823	0.292738	0.292217	0.292564	0.28796	0.274409	0.254604	0.235928	0.223419	0.216817	0.21369	0.211084	0.203527	0.190584	0.179291	0.17434	0.176511	0.182679	0.187022	0.18598	0.181289	0.177554	0.177728	0.184764	0.200226	0.218555	0.232627	0.242443	0.251129	0.260685	0.268329
		1490.3	215.111			1492.22	123.786			1782.5	-209.719			1512.22	-36.7125				0.278145	0.273628	0.271108	0.271977	0.270153	0.259555	0.242095	0.226286	0.218641	0.217425	0.216557	0.2123	0.204482	0.195796	0.18876	0.183026	0.179378	0.179291	0.181028	0.179117	0.170083	0.158704	0.154621	0.163655	0.18181	0.197446	0.204395	0.208565	0.217165	0.228631	0.235146
		1490.35	215.153			1492.28	123.84			1782.38	-208.736			1512.28	-36.8517				0.258687	0.250434	0.244441	0.245136	0.246699	0.24279	0.232887	0.222203	0.216296	0.214559	0.212561	0.207001	0.199357	0.193277	0.189628	0.185111	0.179639	0.176946	0.178336	0.179204	0.171994	0.157227	0.146108	0.147411	0.157401	0.164611	0.165132	0.167391	0.178336	0.193537	0.201876
		1490.4	215.02			1492.33	124.354			1782.26	-207.755			1512.33	-36.4567				0.22672	0.217252	0.210042	0.21091	0.216296	0.220466	0.21951	0.214298	0.208478	0.204135	0.200226	0.194927	0.188673	0.184416	0.182158	0.179639	0.176685	0.175903	0.179291	0.184156	0.180855	0.164785	0.145413	0.134729	0.133079	0.132731	0.131428	0.134729	0.145587	0.159399	0.167043
		1490.45	215.337			1492.39	124.336			1782.14	-206.773			1512.39	-37.1599				0.193711	0.18624	0.180681	0.182071	0.188933	0.196491	0.199097	0.195883	0.191105	0.187543	0.185459	0.183721	0.182071	0.18016	0.177814	0.176077	0.176338	0.177988	0.181463	0.186154	0.183461	0.166522	0.143589	0.127519	0.121091	0.119441	0.120222	0.124653	0.131689	0.138204	0.14081
		1490.5	215.288			1492.44	124.393			1782.02	-205.933			1512.44	-37.1459				0.171647	0.167477	0.165132	0.167477	0.173384	0.17877	0.179291	0.175643	0.17295	0.173558	0.176164	0.180247	0.184329	0.184937	0.181376	0.179204	0.181376	0.183634	0.183808	0.183026	0.176164	0.159486	0.140896	0.12943	0.125521	0.125608	0.128388	0.133339	0.137596	0.138464	0.135685
		1490.55	215.178			1492.5	124.19			1781.9	-205.093			1512.5	-37.217				0.157662	0.155924	0.156706	0.161049	0.165914	0.167999	0.166609	0.164263	0.165132	0.16991	0.17599	0.1832	0.190236	0.191626	0.186849	0.183721	0.186501	0.18902	0.18598	0.177988	0.164958	0.148888	0.137682	0.134034	0.133252	0.1336	0.137422	0.144719	0.150973	0.151581	0.145848
		1490.6	215.279			1492.56	124.318			1781.78	-204.253			1512.56	-37.422				0.141244	0.139593	0.14246	0.149844	0.155751	0.158009	0.159659	0.1627	0.168433	0.17573	0.182245	0.188238	0.194058	0.195622	0.190844	0.186588	0.188499	0.191452	0.186849	0.173558	0.155229	0.138551	0.130907	0.130559	0.130038	0.12943	0.134642	0.146022	0.155837	0.157488	0.150365
		1490.65	215.284			1492.61	124.514			1781.65	-203.273			1512.61	-36.9545				0.117443	0.11475	0.118485	0.12943	0.139593	0.147759	0.15827	0.169997	0.179378	0.185719	0.189802	0.19319	0.197533	0.200226	0.197707	0.193363	0.193537	0.195709	0.190323	0.174861	0.154534	0.136293	0.125608	0.121352	0.118224	0.116487	0.121612	0.1336	0.14385	0.145761	0.139854
		1490.7	215.027			1492.67	124.645			1781.53	-202.294			1512.67	-36.9803				0.0942495	0.0919041	0.0973767	0.112231	0.128735	0.146022	0.167825	0.188499	0.198836	0.200052	0.199965	0.202658	0.207783	0.212474	0.212735	0.209868	0.209173	0.20926	0.202919	0.188238	0.16878	0.148106	0.129951	0.116921	0.109017	0.105195	0.106758	0.113186	0.120049	0.124218	0.124913
		1490.75	215.484			1492.72	124.696			1781.39	-200.892			1512.72	-36.7369				0.0870396	0.0879083	0.097811	0.117703	0.140115	0.164003	0.192582	0.21812	0.227762	0.22394	0.220466	0.223419	0.229326	0.233409	0.233235	0.231411	0.231237	0.229673	0.222116	0.208478	0.189281	0.164958	0.13942	0.119267	0.107887	0.102589	0.0993746	0.0977241	0.099722	0.107106	0.115792
		1490.8	215.123			1492.78	124.591			1781.26	-199.348			1512.78	-36.1651				0.105281	0.110233	0.125521	0.150365	0.176511	0.201355	0.228284	0.252172	0.26164	0.257905	0.253475	0.25443	0.256862	0.255212	0.248871	0.244006	0.243833	0.242182	0.234104	0.220118	0.199965	0.173992	0.147498	0.127606	0.117269	0.112144	0.105629	0.0971161	0.0936414	0.100069	0.110146
		1490.85	215.614			1492.83	124.734			1781.14	-198.229			1512.83	-36.7044				0.142199	0.149322	0.167391	0.194493	0.221074	0.24253	0.26303	0.282922	0.29491	0.295778	0.291435	0.287179	0.28188	0.271022	0.255386	0.244267	0.242443	0.241574	0.233322	0.217946	0.198054	0.176511	0.157748	0.145066	0.137943	0.131515	0.12057	0.106584	0.0976372	0.0979847	0.102154
		1490.9	215.216			1492.89	124.867			1781.03	-197.391			1512.89	-36.2488				0.183548	0.190757	0.208391	0.23393	0.25721	0.273019	0.287439	0.306115	0.323228	0.329743	0.3254	0.316366	0.304291	0.285615	0.262856	0.247307	0.243833	0.242616	0.232801	0.215167	0.196664	0.182592	0.174427	0.169215	0.162439	0.150278	0.132036	0.11336	0.101286	0.0962474	0.0948575
		1490.95	215.217			1492.94	124.738			1780.91	-196.694			1512.94	-36.7061				0.221508	0.229152	0.246004	0.268068	0.285702	0.29517	0.304726	0.322359	0.342599	0.352762	0.350417	0.342686	0.330438	0.308721	0.282227	0.264159	0.2586	0.254951	0.242008	0.222116	0.205264	0.196838	0.193537	0.188586	0.176946	0.156967	0.132384	0.112144	0.101459	0.0972029	0.0958999
		1491	215.138			1493	124.316			1780.79	-195.857			1513	-36.7452				0.25165	0.261466	0.2791	0.298384	0.312022	0.318277	0.324531	0.337995	0.35476	0.364837	0.366835	0.3664	0.360407	0.340601	0.312283	0.290219	0.279621	0.271456	0.256081	0.235754	0.220205	0.212995	0.207262	0.195622	0.176425	0.151407	0.126129	0.108495	0.102154	0.102241	0.104413
		1491.05	215.308			1493.06	124.645			1780.68	-195.02			1513.06	-37.2071				0.269024	0.280837	0.298992	0.316279	0.329482	0.339385	0.348593	0.359104	0.368746	0.375	0.378996	0.383687	0.3836	0.368746	0.341904	0.316626	0.299427	0.286049	0.269632	0.249392	0.232453	0.222029	0.211692	0.194666	0.1713	0.145761	0.123523	0.110059	0.106671	0.10919	0.114055
		1491.1	215.461			1493.11	125.038			1780.56	-194.184			1513.11	-37.275				0.277015	0.287787	0.302901	0.317234	0.332175	0.350243	0.369006	0.382297	0.388117	0.38968	0.390375	0.391678	0.39107	0.381515	0.361101	0.336084	0.313238	0.29517	0.278666	0.258165	0.236623	0.220639	0.20787	0.191452	0.169997	0.146977	0.127867	0.117008	0.114315	0.116227	0.12222
		1491.15	215.399			1493.17	124.709			1780.44	-193.207			1513.17	-36.7032				0.285789	0.291174	0.299687	0.309677	0.324792	0.34868	0.375695	0.394545	0.401581	0.402015	0.398975	0.393242	0.387943	0.382297	0.369788	0.347029	0.319753	0.298037	0.282314	0.262074	0.23697	0.216557	0.202571	0.188673	0.171386	0.152102	0.135511	0.125869	0.122047	0.121352	0.126477
		1491.2	215.51			1493.22	124.694			1780.32	-192.371			1513.22	-36.084				0.29795	0.296821	0.298211	0.303509	0.31541	0.337995	0.366313	0.387682	0.39828	0.402797	0.401494	0.393242	0.384816	0.381254	0.375	0.35615	0.32844	0.30542	0.28909	0.268589	0.242703	0.221334	0.20648	0.192669	0.176859	0.159051	0.142981	0.13221	0.124479	0.119006	0.121352
		1491.25	215.239			1493.28	124.713			1780.2	-191.535			1513.28	-36.8265				0.315149	0.310024	0.30655	0.307158	0.313238	0.329482	0.35337	0.374305	0.388204	0.398019	0.401581	0.395848	0.387161	0.384121	0.38221	0.37057	0.349461	0.328266	0.308808	0.285441	0.259555	0.238447	0.222377	0.206741	0.188499	0.167651	0.147933	0.132123	0.118659	0.109017	0.110059
		1491.3	215.259			1493.33	124.116			1780.08	-190.7			1513.33	-37.0558				0.345031	0.339038	0.332957	0.3287	0.32844	0.337126	0.3545	0.373871	0.390549	0.403231	0.408443	0.4041	0.395674	0.391765	0.392026	0.388725	0.377953	0.361188	0.339124	0.31263	0.285441	0.261727	0.241921	0.222377	0.199705	0.173992	0.149496	0.128996	0.112665	0.103544	0.106324
		1491.35	215.609			1493.39	124.041			1779.96	-189.724			1513.39	-36.6454				0.382123	0.375956	0.368398	0.361623	0.357627	0.360146	0.370917	0.38829	0.407401	0.421126	0.42434	0.417738	0.408183	0.402797	0.402363	0.402797	0.399062	0.386987	0.366227	0.340254	0.312196	0.284051	0.257644	0.231237	0.202832	0.17434	0.149409	0.129517	0.116313	0.11197	0.117095
		1491.4	215.161			1493.44	124.38			1779.84	-188.889			1513.44	-35.957				0.401581	0.394197	0.386119	0.380994	0.37917	0.38082	0.387856	0.403145	0.423384	0.438065	0.440236	0.432592	0.423471	0.417043	0.413047	0.410876	0.407835	0.398801	0.381949	0.359712	0.332696	0.301425	0.267981	0.233061	0.198749	0.16991	0.148888	0.134903	0.128648	0.129604	0.135511
		1491.45	215.535			1493.5	124.57			1779.73	-188.055			1513.5	-36.3236				0.38803	0.380038	0.373436	0.374131	0.380559	0.38803	0.396022	0.409225	0.42738	0.44206	0.446925	0.445014	0.441366	0.435806	0.426946	0.418694	0.412526	0.403492	0.388725	0.368919	0.342338	0.308721	0.270327	0.230021	0.19345	0.167043	0.151233	0.143242	0.142721	0.146977	0.152623
		1491.5	215.501			1493.56	124.32			1779.6	-187.221			1513.56	-36.779				0.351459	0.348332	0.349375	0.359625	0.376477	0.391765	0.401581	0.41131	0.424514	0.436675	0.44484	0.451268	0.455177	0.451181	0.439107	0.425903	0.414611	0.40106	0.383513	0.362578	0.335042	0.300295	0.261119	0.222116	0.190844	0.17156	0.160354	0.153839	0.153579	0.157835	0.163395
		1491.55	215.551			1493.61	124.217			1779.48	-186.247			1513.61	-36.6728				0.3168	0.32401	0.337995	0.358669	0.38221	0.400191	0.408704	0.414785	0.423732	0.431984	0.43876	0.446664	0.451616	0.447359	0.435546	0.421213	0.404013	0.381949	0.358148	0.335215	0.309329	0.277884	0.243485	0.211518	0.19041	0.180942	0.173211	0.163134	0.157054	0.158443	0.165132
		1491.6	215.62			1493.67	124.058			1779.36	-185.413			1513.67	-37.0802				0.303162	0.318798	0.342252	0.367008	0.388985	0.403145	0.409051	0.414785	0.423732	0.429291	0.43016	0.430073	0.426946	0.419128	0.409746	0.397325	0.37665	0.348853	0.321317	0.298037	0.275799	0.251477	0.224983	0.200139	0.18624	0.183895	0.179639	0.16713	0.155664	0.154187	0.163047
		1491.65	215.679			1493.72	124.376			1779.25	-184.438			1513.72	-36.7596				0.309851	0.326268	0.348506	0.36779	0.381428	0.389333	0.394979	0.404621	0.416435	0.420605	0.415914	0.40714	0.395066	0.383165	0.375434	0.365358	0.345292	0.318016	0.290566	0.266157	0.245049	0.22672	0.208044	0.188151	0.175817	0.175208	0.175295	0.167391	0.15853	0.158009	0.168085
		1491.7	215.786			1493.78	124.453			1779.13	-183.465			1513.78	-36.3364				0.323054	0.333999	0.346855	0.355108	0.359277	0.36336	0.37196	0.387161	0.40106	0.403405	0.395935	0.384729	0.371091	0.359104	0.351807	0.341991	0.323489	0.29795	0.268242	0.238013	0.213864	0.200139	0.190323	0.176946	0.165479	0.16409	0.167304	0.167304	0.166696	0.170865	0.181463
		1491.75	215.722			1493.83	124.584			1779.01	-182.491			1513.83	-36.0845				0.328179	0.332001	0.334347	0.333131	0.332175	0.336605	0.349983	0.369701	0.383687	0.382297	0.37222	0.362665	0.353978	0.346421	0.339385	0.327919	0.309503	0.283443	0.248089	0.209347	0.181463	0.172516	0.173037	0.169302	0.162092	0.159746	0.161831	0.164524	0.169041	0.176772	0.188065
		1491.8	215.561			1493.89	124.614			1778.88	-181.379			1513.89	-35.9277				0.313586	0.313412	0.311414	0.307331	0.30516	0.310806	0.327311	0.34868	0.359364	0.352067	0.338603	0.331393	0.329656	0.328266	0.323054	0.31098	0.292999	0.267113	0.228457	0.185198	0.156793	0.152189	0.160528	0.16574	0.163655	0.159225	0.156011	0.155664	0.159312	0.165827	0.175643
		1491.85	215.705			1493.94	124.966			1778.75	-180.126			1513.94	-36.4391				0.275886	0.277276	0.279361	0.278666	0.275539	0.279013	0.295257	0.314976	0.320014	0.306376	0.289871	0.284312	0.287439	0.291261	0.289611	0.280664	0.266418	0.24418	0.208565	0.168346	0.143416	0.142026	0.1541	0.163655	0.163482	0.155924	0.148193	0.145761	0.147759	0.149931	0.153405
		1491.9	215.901			1494	124.695			1778.63	-178.732			1514	-35.8056				0.227415	0.23254	0.242095	0.24696	0.242356	0.241748	0.256167	0.274149	0.276147	0.259555	0.240705	0.232627	0.234451	0.238621	0.239402	0.235493	0.22811	0.214298	0.188846	0.158704	0.140636	0.14246	0.155316	0.164437	0.162092	0.151842	0.143937	0.143589	0.145587	0.142634	0.137335
		1491.95	215.833			1494.06	124.748			1778.51	-177.48			1514.06	-36.0604				0.187457	0.193537	0.207262	0.217338	0.213951	0.21091	0.223158	0.240792	0.244701	0.231237	0.211692	0.196925	0.190063	0.188325	0.187457	0.186935	0.188065	0.186849	0.176772	0.160789	0.15132	0.155837	0.167304	0.172168	0.164524	0.151407	0.144805	0.146716	0.147759	0.140202	0.129083
		1492	215.937			1494.11	124.861			1778.38	-176.509			1514.11	-36.3916				0.161571	0.166261	0.181376	0.197099	0.19901	0.195622	0.203092	0.218033	0.224809	0.216991	0.199531	0.179726	0.163742	0.154274	0.149757	0.15106	0.15992	0.170605	0.17434	0.170778	0.16852	0.173992	0.182071	0.181463	0.168607	0.152884	0.146022	0.147238	0.145935	0.136379	0.124305
		1492.05	215.92			1494.17	124.866			1778.26	-175.678			1514.17	-36.1319				0.1455	0.149149	0.164958	0.185546	0.193885	0.190497	0.190323	0.197186	0.201095	0.195535	0.182418	0.164958	0.147151	0.134468	0.128388	0.131167	0.144284	0.160441	0.169997	0.172429	0.174427	0.180247	0.185459	0.181637	0.167564	0.152363	0.145848	0.146022	0.143676	0.13525	0.124739
		1492.1	215.56			1494.22	124.951			1778.14	-174.848			1514.22	-35.7832				0.140549	0.141331	0.153058	0.172603	0.183982	0.181202	0.173992	0.169475	0.163916	0.155837	0.148888	0.140896	0.129517	0.119093	0.113968	0.11753	0.13082	0.146282	0.155837	0.159659	0.163742	0.170431	0.175122	0.171734	0.161136	0.150799	0.146977	0.147238	0.144892	0.138204	0.129083
		1492.15	215.847			1494.28	125.128			1778.02	-174.018			1514.28	-36.1617				0.144979	0.138985	0.140288	0.152102	0.162439	0.160962	0.150365	0.136206	0.121004	0.110841	0.111101	0.114229	0.111015	0.104065	0.100243	0.103978	0.115705	0.129604	0.139072	0.143329	0.147411	0.153839	0.15827	0.15714	0.152363	0.148714	0.148106	0.147238	0.143068	0.136466	0.128301
		1492.2	215.821			1494.33	125.25			1777.9	-173.189			1514.33	-36.3892				0.14967	0.137509	0.12943	0.1336	0.141157	0.140288	0.127953	0.108148	0.0890375	0.0820014	0.0899062	0.0998958	0.100156	0.0939889	0.0905142	0.0943363	0.104847	0.118138	0.128648	0.132905	0.134642	0.137596	0.139593	0.139767	0.140723	0.14411	0.146716	0.143763	0.136032	0.128127	0.121525
		1492.25	215.628			1494.39	125.245			1777.78	-172.219			1514.39	-35.8451				0.151668	0.138551	0.128127	0.12917	0.134555	0.132644	0.117616	0.0944232	0.07705	0.0772238	0.0905142	0.10033	0.0981584	0.0910354	0.0885163	0.0931202	0.102589	0.114924	0.125608	0.129604	0.128909	0.127867	0.126477	0.126564	0.13221	0.142634	0.150017	0.147585	0.13803	0.129256	0.12361
		1492.3	215.684			1494.44	125.28			1777.67	-171.249			1514.44	-36.3393				0.154534	0.144284	0.135945	0.136293	0.13968	0.135163	0.116574	0.0914698	0.0780056	0.0840862	0.0967686	0.0995483	0.0926859	0.0875608	0.0908617	0.100069	0.110146	0.120483	0.130386	0.135858	0.13664	0.134555	0.131167	0.131167	0.140202	0.156359	0.169562	0.171126	0.16296	0.153318	0.146282
		1492.35	216.139			1494.5	124.865			1777.54	-170.28			1514.5	-36.0222				0.152797	0.14663	0.142199	0.142981	0.14411	0.136466	0.11475	0.089385	0.079656	0.0868659	0.0924253	0.0858235	0.0769632	0.0786136	0.0927728	0.111362	0.125869	0.135511	0.144892	0.154448	0.160702	0.161223	0.158617	0.160007	0.170865	0.188846	0.204482	0.208912	0.202137	0.191018	0.181202
		1492.4	216.482			1494.56	124.983			1777.42	-169.312			1514.56	-36.1466				0.139246	0.13803	0.138812	0.141418	0.141157	0.131254	0.108843	0.0859104	0.0795691	0.0851286	0.0833044	0.0718381	0.0656706	0.0741835	0.0958999	0.123089	0.144892	0.158009	0.169562	0.183374	0.194753	0.199183	0.200226	0.205438	0.217252	0.23115	0.240966	0.242443	0.234885	0.222637	0.211779
		1492.45	215.963			1494.61	125.104			1777.3	-168.484			1514.61	-36.2667				0.12196	0.124653	0.128909	0.131515	0.128996	0.118398	0.0996352	0.0833912	0.0824357	0.0892113	0.086779	0.0782662	0.0775712	0.0879083	0.108322	0.137335	0.165827	0.186154	0.201876	0.217165	0.229152	0.235841	0.241574	0.251824	0.263638	0.269284	0.267547	0.261987	0.253127	0.24114	0.230629
		1492.5	215.651			1494.67	125.132			1777.17	-167.516			1514.67	-36.4387				0.113794	0.117008	0.120222	0.119093	0.112144	0.101546	0.0892981	0.0825226	0.0895587	0.102415	0.106932	0.106845	0.11171	0.120657	0.135076	0.160789	0.191713	0.216296	0.233235	0.246786	0.257557	0.265462	0.274062	0.286484	0.296821	0.294997	0.283183	0.271716	0.262856	0.251998	0.2414
		1492.55	215.604			1494.72	125.019			1777.06	-166.548			1514.72	-36.5343				0.115705	0.117356	0.117616	0.112404	0.101894	0.0910354	0.0836518	0.0838256	0.0974635	0.118485	0.133339	0.142373	0.15106	0.158704	0.169302	0.191105	0.218815	0.239402	0.25165	0.263117	0.275973	0.287265	0.297168	0.3082	0.316105	0.311327	0.295431	0.281011	0.271543	0.260945	0.250782
		1492.6	215.731			1494.78	125.076			1776.94	-165.721			1514.78	-35.9946				0.123089	0.123002	0.121178	0.115271	0.104934	0.0944232	0.0870396	0.0870396	0.102502	0.129951	0.1541	0.169128	0.178423	0.185111	0.195361	0.214819	0.236883	0.249392	0.254864	0.265896	0.284486	0.302206	0.314194	0.323489	0.330177	0.326963	0.312717	0.297255	0.284746	0.272325	0.263117
		1492.65	216.249			1494.83	125.27			1776.81	-164.754			1514.83	-35.7058				0.134903	0.133079	0.130125	0.125174	0.117269	0.107801	0.0978978	0.093294	0.10615	0.136032	0.165653	0.183113	0.190497	0.196056	0.207349	0.226981	0.247133	0.256689	0.259121	0.269632	0.292304	0.316018	0.331046	0.339038	0.344771	0.345118	0.336258	0.322272	0.306897	0.290914	0.279708
		1492.7	216.24			1494.89	125.11			1776.69	-163.787			1514.89	-36.08				0.153058	0.149149	0.143589	0.137682	0.130733	0.122394	0.112144	0.105368	0.115358	0.144197	0.174861	0.191887	0.196491	0.20066	0.213256	0.235493	0.260598	0.276755	0.282314	0.290827	0.31124	0.335129	0.350069	0.355542	0.359885	0.363881	0.36171	0.351894	0.336171	0.316539	0.298992
		1492.75	216.102			1494.94	125.197			1776.57	-162.821			1514.94	-35.9759				0.173992	0.167217	0.157662	0.148454	0.140202	0.132644	0.124826	0.120657	0.130386	0.156185	0.183721	0.197794	0.199705	0.203266	0.217946	0.244614	0.277971	0.305594	0.318537	0.324965	0.337908	0.354934	0.364837	0.367182	0.371438	0.378822	0.381081	0.374826	0.36058	0.339559	0.316192
		1492.8	216.11			1495	125.053			1776.45	-161.854			1515	-36.1819				0.184677	0.175208	0.1627	0.152276	0.14385	0.136901	0.131602	0.131081	0.141678	0.164003	0.186414	0.196925	0.197012	0.200834	0.218468	0.249826	0.289177	0.324444	0.343294	0.349548	0.355976	0.364142	0.367356	0.368572	0.375869	0.385511	0.387596	0.38082	0.368224	0.349548	0.3254
		1492.85	215.986			1495.06	125.195			1776.34	-161.029			1515.06	-35.9213				0.179552	0.167304	0.1541	0.146716	0.141852	0.136032	0.131602	0.132818	0.143676	0.163308	0.183113	0.193277	0.193624	0.197446	0.216644	0.250608	0.290219	0.324183	0.343468	0.351112	0.356498	0.360059	0.359538	0.36197	0.373784	0.385858	0.386032	0.375869	0.36336	0.34894	0.328006
		1492.9	216.463			1495.11	125.049			1776.22	-160.203			1515.11	-36.5145				0.172603	0.156706	0.141852	0.137682	0.137161	0.133079	0.128822	0.130646	0.141157	0.159051	0.179378	0.193798	0.197794	0.201095	0.218468	0.250608	0.284833	0.310285	0.325226	0.33591	0.346855	0.353892	0.354847	0.359104	0.373784	0.388899	0.389941	0.377693	0.363881	0.352241	0.335389
		1492.95	216.28			1495.17	125.305			1776.1	-159.377			1515.17	-36.6574				0.183548	0.1627	0.142286	0.135771	0.136206	0.133426	0.129951	0.132123	0.140723	0.154534	0.173992	0.193363	0.203179	0.207696	0.222377	0.25	0.276755	0.292999	0.304117	0.319753	0.340688	0.357192	0.364489	0.371091	0.385771	0.40245	0.406793	0.395761	0.380994	0.370309	0.356324
		1493	216.152			1495.22	125.207			1775.98	-158.552			1515.22	-36.846				0.215254	0.189194	0.160094	0.145935	0.142808	0.139767	0.137248	0.139246	0.143676	0.150104	0.164437	0.184851	0.2004	0.209434	0.224635	0.249826	0.272759	0.286049	0.297776	0.318537	0.346855	0.371699	0.386293	0.395848	0.408704	0.423558	0.429552	0.421821	0.408704	0.397933	0.384642
		1493.05	215.903			1495.28	125.396			1775.87	-157.587			1515.28	-36.5357				0.244614	0.21647	0.182331	0.161223	0.152797	0.147846	0.145587	0.147759	0.149496	0.150539	0.159399	0.177988	0.196751	0.210997	0.229413	0.256428	0.282401	0.300643	0.316887	0.339211	0.367182	0.392894	0.410441	0.421386	0.431202	0.440497	0.443885	0.438673	0.42877	0.417564	0.403058
		1493.1	215.895			1495.33	125.421			1775.75	-156.622			1515.33	-36.4901				0.244354	0.220813	0.191452	0.171473	0.160441	0.153058	0.150625	0.154708	0.159225	0.162179	0.170431	0.187457	0.206915	0.223767	0.244962	0.276407	0.309764	0.335563	0.355021	0.374739	0.397238	0.418607	0.434243	0.44319	0.448141	0.449531	0.445622	0.437804	0.428423	0.416174	0.401407
		1493.15	215.775			1495.39	125.83			1775.64	-155.657			1515.39	-36.8156				0.216817	0.202745	0.187109	0.17712	0.168259	0.158617	0.15549	0.1627	0.17434	0.184851	0.196577	0.212908	0.231324	0.248784	0.272151	0.307766	0.346942	0.376129	0.394371	0.410441	0.429726	0.448836	0.461692	0.466557	0.466122	0.459694	0.445188	0.427554	0.411918	0.397585	0.384903
		1493.2	215.745			1495.44	125.884			1775.53	-154.692			1515.44	-36.9215				0.188846	0.184069	0.183634	0.186762	0.182592	0.171821	0.168346	0.178944	0.197099	0.214646	0.229413	0.243833	0.259816	0.277363	0.302033	0.33869	0.378648	0.406793	0.4213	0.434764	0.45483	0.475417	0.487057	0.488186	0.483843	0.472203	0.447186	0.415132	0.388377	0.371178	0.361623
		1493.25	216.262			1495.5	125.549			1775.41	-153.728			1515.5	-36.5178				0.17712	0.178944	0.189368	0.202137	0.202658	0.193798	0.193624	0.20787	0.228718	0.24835	0.263204	0.274757	0.287439	0.304031	0.327397	0.36058	0.397238	0.423471	0.43598	0.447012	0.465775	0.485841	0.495657	0.494441	0.488968	0.475417	0.442669	0.397151	0.359364	0.339211	0.332262
		1493.3	216.004			1495.56	125.298			1775.3	-152.905			1515.56	-36.3525				0.181202	0.18598	0.200486	0.216383	0.219163	0.214732	0.2209	0.239142	0.259816	0.278058	0.292043	0.30238	0.313846	0.329917	0.350938	0.377606	0.407575	0.43155	0.444319	0.453266	0.466991	0.481324	0.486883	0.484017	0.479587	0.467773	0.432679	0.378996	0.332436	0.307853	0.300122
		1493.35	216.186			1495.61	125.515			1775.18	-151.942			1515.61	-36.2965				0.195969	0.198575	0.208826	0.220118	0.221595	0.220118	0.230716	0.251911	0.273193	0.291348	0.306202	0.318798	0.333565	0.352675	0.373523	0.394197	0.415306	0.434851	0.448749	0.458478	0.468294	0.476286	0.476981	0.472464	0.469597	0.461779	0.430594	0.376477	0.324878	0.294041	0.281532
		1493.4	215.909			1495.67	125.733			1775.06	-150.979			1515.67	-36.0721				0.210215	0.206046	0.205177	0.207262	0.205872	0.205525	0.217425	0.240532	0.26468	0.28492	0.30212	0.319493	0.340688	0.36475	0.38664	0.403231	0.417391	0.432679	0.448228	0.461518	0.471942	0.478023	0.476199	0.469249	0.465427	0.460129	0.43598	0.389072	0.339559	0.305942	0.28935
		1493.45	216.103			1495.72	125.741			1774.95	-150.156			1515.72	-36.4086				0.213603	0.202832	0.190671	0.184677	0.183634	0.186501	0.199357	0.223419	0.249653	0.270587	0.288221	0.308721	0.33426	0.360493	0.381341	0.3955	0.407835	0.423297	0.440844	0.456393	0.468641	0.476286	0.474288	0.464211	0.456306	0.45066	0.433461	0.398888	0.359798	0.331133	0.315149
		1493.5	216.19			1495.78	125.498			1774.83	-149.193			1515.78	-35.8854				0.209521	0.197359	0.180681	0.172081	0.174948	0.183113	0.196751	0.219249	0.243659	0.261206	0.274496	0.29213	0.316539	0.341991	0.361883	0.376216	0.391244	0.410007	0.428162	0.4418	0.453092	0.462387	0.461692	0.449965	0.438846	0.432592	0.4213	0.398714	0.371786	0.350678	0.336953
		1493.55	216.113			1495.83	125.222			1774.71	-148.232			1515.83	-35.2069				0.207001	0.199705	0.187022	0.18042	0.186154	0.197012	0.20926	0.226981	0.246091	0.257297	0.262335	0.272411	0.293433	0.320883	0.344597	0.361449	0.378562	0.398975	0.416348	0.426598	0.435198	0.444406	0.446143	0.436675	0.42599	0.41991	0.41131	0.394284	0.373176	0.355195	0.342078
		1493.6	216.195			1495.89	125.549			1774.59	-147.271			1515.89	-34.9651				0.20787	0.207609	0.203092	0.199792	0.204656	0.213777	0.222724	0.234277	0.246786	0.25165	0.249913	0.254951	0.276755	0.310893	0.34147	0.359885	0.373958	0.391157	0.406706	0.415827	0.423037	0.432331	0.437543	0.433026	0.423992	0.415653	0.404274	0.386206	0.365532	0.348158	0.335563
		1493.65	215.999			1495.94	125.934			1774.47	-146.31			1515.94	-35.7912				0.208999	0.211779	0.213169	0.213343	0.217165	0.224114	0.22976	0.235233	0.241313	0.242443	0.240184	0.247307	0.273801	0.313673	0.34755	0.364315	0.372133	0.381602	0.391852	0.399757	0.408791	0.422168	0.434069	0.435806	0.426946	0.412179	0.39385	0.373958	0.35615	0.341644	0.330177
		1493.7	216.259			1496	125.709			1774.36	-145.349			1516	-35.8581				0.208565	0.207957	0.209521	0.213603	0.220466	0.227589	0.230629	0.230803	0.231324	0.23115	0.233322	0.246699	0.276147	0.314107	0.344684	0.35893	0.362491	0.363534	0.364402	0.368138	0.380473	0.402363	0.424427	0.434069	0.426164	0.405664	0.382297	0.364576	0.354239	0.344597	0.331741
		1493.75	216.041			1496.06	125.916			1774.23	-144.25			1516.06	-36.4311				0.210563	0.202658	0.199357	0.205264	0.215601	0.223332	0.224635	0.222116	0.219423	0.218033	0.222377	0.237752	0.264333	0.29491	0.318972	0.331567	0.334607	0.330785	0.32401	0.323228	0.33704	0.36475	0.394458	0.411918	0.409746	0.391765	0.370917	0.359885	0.358061	0.352067	0.335563
		1493.8	216.001			1496.11	126.189			1774.11	-143.151			1516.11	-35.9277				0.221074	0.20622	0.195535	0.198315	0.207783	0.214385	0.215427	0.21369	0.210302	0.206046	0.206133	0.215688	0.234451	0.256862	0.275539	0.286049	0.288482	0.284225	0.276755	0.274757	0.286831	0.312804	0.343033	0.365358	0.371873	0.363794	0.352415	0.350417	0.355803	0.352849	0.334868
		1493.85	216.401			1496.17	126.077			1773.99	-142.191			1516.17	-35.6134				0.232453	0.215427	0.200052	0.197707	0.204048	0.209955	0.211953	0.210823	0.206567	0.199878	0.19458	0.195622	0.204656	0.219076	0.232279	0.238881	0.239663	0.237665	0.234277	0.233148	0.240792	0.260511	0.286918	0.309503	0.320535	0.320709	0.319232	0.326268	0.338256	0.340427	0.327832
		1493.9	216.292			1496.22	125.773			1773.87	-141.093			1516.22	-35.3416				0.230455	0.217165	0.202397	0.19788	0.204222	0.212821	0.21647	0.213951	0.20787	0.200834	0.194232	0.189454	0.18902	0.193798	0.199965	0.203092	0.205003	0.208044	0.208652	0.206046	0.207436	0.219684	0.240618	0.259295	0.267808	0.269197	0.273367	0.286918	0.304291	0.314368	0.31402
		1493.95	216.207			1496.28	126.1			1773.75	-139.995			1516.28	-36.0321				0.221074	0.212561	0.199965	0.195014	0.2037	0.217338	0.223853	0.2209	0.213951	0.207609	0.201095	0.191974	0.182158	0.176946	0.177033	0.179986	0.186675	0.195535	0.19788	0.1918	0.186588	0.191018	0.204569	0.217946	0.222811	0.223158	0.229239	0.245049	0.264159	0.280142	0.291435
		1494	216.625			1496.33	125.497			1773.62	-139.037			1516.33	-35.6982				0.223072	0.217425	0.205351	0.19788	0.205612	0.221074	0.230195	0.229152	0.222985	0.216383	0.208218	0.194319	0.176946	0.164785	0.162179	0.166435	0.176164	0.186501	0.187891	0.179552	0.1713	0.170083	0.177641	0.188933	0.195709	0.198489	0.205698	0.220292	0.237318	0.253301	0.268502
		1494.05	216.447			1496.39	125.662			1773.5	-137.801			1516.39	-35.5803				0.242443	0.239315	0.227936	0.216904	0.218902	0.230108	0.238447	0.238707	0.233235	0.225678	0.21508	0.19762	0.176164	0.161049	0.157314	0.160615	0.16713	0.172603	0.171039	0.164003	0.158704	0.158617	0.166174	0.180681	0.193363	0.199792	0.206915	0.219944	0.235233	0.249392	0.262596
		1494.1	216.374			1496.44	126.076			1773.38	-136.704			1516.44	-35.8569				0.275625	0.275017	0.26581	0.253214	0.248871	0.251824	0.253822	0.251303	0.245657	0.239055	0.228718	0.20926	0.184764	0.167217	0.161571	0.161657	0.16131	0.158443	0.153058	0.149757	0.15245	0.15992	0.173297	0.192669	0.208391	0.214298	0.218902	0.231498	0.249653	0.266939	0.280142
		1494.15	216.395			1496.5	125.846			1773.25	-135.608			1516.5	-35.8299				0.316366	0.317755	0.311762	0.300295	0.291522	0.284486	0.275452	0.26581	0.259382	0.256949	0.25	0.229413	0.200573	0.179204	0.172255	0.171386	0.166348	0.155837	0.146108	0.145153	0.154882	0.170257	0.188933	0.209781	0.223419	0.224896	0.225678	0.238968	0.263899	0.290479	0.310372
		1494.2	216.417			1496.56	125.912			1773.13	-134.372			1516.56	-35.5337				0.351372	0.355542	0.353631	0.34451	0.332523	0.316452	0.296039	0.277884	0.269632	0.270848	0.267721	0.24722	0.215775	0.192755	0.18763	0.189541	0.183895	0.169302	0.156185	0.154534	0.165306	0.182331	0.201529	0.220379	0.23115	0.229934	0.228631	0.242703	0.273975	0.311414	0.34147
		1494.25	216.638			1496.61	125.715			1773	-133.277			1516.61	-35.4465				0.369788	0.376737	0.378562	0.371612	0.358843	0.338951	0.312717	0.288134	0.275539	0.275886	0.274062	0.255646	0.226633	0.206654	0.20483	0.209347	0.204135	0.188846	0.175556	0.173384	0.181637	0.196056	0.213951	0.232627	0.244701	0.24583	0.245049	0.258252	0.290827	0.333044	0.369527
		1494.3	216.226			1496.67	125.761			1772.88	-132.182			1516.67	-36.1013				0.378127	0.386206	0.389507	0.3836	0.372481	0.355629	0.331393	0.304552	0.286223	0.281011	0.277015	0.261293	0.237491	0.221421	0.219944	0.22229	0.214819	0.199531	0.189454	0.190497	0.198923	0.212648	0.232192	0.255038	0.273106	0.279882	0.280924	0.291001	0.318277	0.356411	0.392894
		1494.35	216.191			1496.72	125.777			1772.76	-130.948			1516.72	-36.0343				0.391418	0.399931	0.403058	0.396282	0.385685	0.373002	0.3545	0.330003	0.308374	0.296647	0.288395	0.273975	0.254604	0.239576	0.232974	0.226894	0.212474	0.195796	0.190149	0.196925	0.208652	0.224375	0.246612	0.272933	0.295691	0.3082	0.31263	0.320188	0.340254	0.370657	0.403753
		1494.4	216.487			1496.78	125.867			1772.65	-129.852			1516.78	-36.5262				0.411136	0.421386	0.425643	0.417217	0.403231	0.389854	0.375087	0.355368	0.334607	0.319058	0.307766	0.295083	0.279621	0.263899	0.248697	0.2295	0.204743	0.185024	0.18181	0.191366	0.20483	0.221769	0.243572	0.26746	0.289611	0.306115	0.316192	0.326008	0.343989	0.370136	0.398801
		1494.45	216.455			1496.83	125.659			1772.52	-128.758			1516.83	-35.7214				0.423558	0.436762	0.444493	0.43598	0.417651	0.400104	0.386119	0.371091	0.35311	0.336866	0.325486	0.316105	0.304899	0.289003	0.265723	0.23419	0.201008	0.179552	0.176251	0.183287	0.193537	0.208218	0.22672	0.245483	0.265115	0.285094	0.30238	0.319406	0.342252	0.368919	0.392286
		1494.5	216.421			1496.89	126.178			1772.41	-127.663			1516.89	-36.1966				0.426425	0.440149	0.450313	0.44319	0.422603	0.402276	0.388899	0.377432	0.361536	0.345292	0.334781	0.327745	0.318016	0.301164	0.273714	0.237491	0.203874	0.185372	0.183026	0.186849	0.191626	0.2004	0.21369	0.229587	0.249653	0.273367	0.297168	0.322446	0.353023	0.382818	0.402623
		1494.55	216.201			1496.94	126.227			1772.28	-126.431			1516.94	-35.762				0.436067	0.446143	0.453527	0.445361	0.423819	0.403058	0.391418	0.38221	0.366487	0.348419	0.336605	0.328614	0.316887	0.297603	0.270066	0.238099	0.211605	0.199705	0.200834	0.205785	0.208565	0.211605	0.219597	0.234798	0.256776	0.282662	0.30959	0.339211	0.373697	0.405924	0.427033
		1494.6	215.937			1497	126.112			1772.16	-125.338			1517	-35.4633				0.459521	0.464211	0.465341	0.453266	0.429986	0.409399	0.399583	0.39246	0.376564	0.355281	0.339646	0.328961	0.314628	0.293172	0.267286	0.242356	0.224635	0.218033	0.221769	0.22976	0.23532	0.237839	0.243485	0.257297	0.278666	0.304552	0.332696	0.362752	0.394979	0.426425	0.452311
		1494.65	216.179			1497.06	126.199			1772.04	-124.246			1517.06	-36.3663				0.486623	0.488794	0.485928	0.470205	0.444406	0.422342	0.412526	0.406619	0.391505	0.368746	0.350417	0.338082	0.32288	0.300817	0.276407	0.256428	0.244267	0.239315	0.240966	0.248436	0.257905	0.265462	0.272759	0.283965	0.302033	0.328266	0.360146	0.391418	0.420257	0.449618	0.48089
		1494.7	216.091			1497.11	125.553			1771.92	-123.153			1517.11	-36.2248				0.508513	0.51164	0.508947	0.491921	0.463603	0.43763	0.423037	0.413742	0.398193	0.377085	0.360233	0.348506	0.333739	0.312978	0.291609	0.275973	0.267026	0.261206	0.257992	0.262248	0.274844	0.289698	0.301685	0.31237	0.328092	0.355108	0.390636	0.424079	0.452311	0.482019	0.518416
		1494.75	216.084			1497.17	125.809			1771.8	-122.061			1517.17	-35.8684				0.521022	0.525539	0.523888	0.50747	0.47811	0.447359	0.424166	0.405924	0.386553	0.367964	0.355455	0.346161	0.332696	0.314541	0.297776	0.287439	0.281967	0.276755	0.272846	0.277971	0.29517	0.31706	0.335476	0.349896	0.366835	0.39246	0.424774	0.455438	0.482974	0.515202	0.555942
		1494.8	216.446			1497.22	125.968			1771.68	-121.108			1517.22	-35.1293				0.521543	0.526668	0.526842	0.513725	0.486536	0.452397	0.419388	0.389593	0.363447	0.345118	0.336171	0.33009	0.319319	0.304639	0.291609	0.28492	0.283443	0.283791	0.286918	0.299253	0.322359	0.349461	0.37361	0.394458	0.414871	0.43737	0.46091	0.483495	0.508339	0.541696	0.583391
		1494.85	216.435			1497.28	125.956			1771.56	-120.017			1517.28	-35.8996				0.511727	0.519024	0.525104	0.519545	0.49696	0.459955	0.417391	0.376303	0.342252	0.32123	0.313673	0.31098	0.304899	0.294562	0.284051	0.278405	0.280229	0.288047	0.300382	0.318972	0.343902	0.371612	0.399496	0.426946	0.452658	0.474375	0.49253	0.51025	0.532835	0.564976	0.602849
		1494.9	216.567			1497.33	126.207			1771.43	-119.066			1517.33	-36.3397				0.495049	0.506689	0.521108	0.523888	0.504778	0.465341	0.416001	0.367095	0.327311	0.303944	0.297342	0.298124	0.296994	0.291782	0.284399	0.279708	0.282662	0.293085	0.307331	0.324444	0.344597	0.367877	0.395761	0.429117	0.462474	0.489837	0.512335	0.534138	0.558721	0.589385	0.622655
		1494.95	216.376			1497.39	126.109			1771.32	-118.114			1517.39	-36.2493				0.475417	0.489837	0.508947	0.515115	0.496612	0.457175	0.407835	0.358409	0.318363	0.296126	0.291609	0.294475	0.295865	0.294128	0.290479	0.288047	0.289871	0.295518	0.303162	0.31376	0.328092	0.345552	0.369093	0.403058	0.442755	0.480195	0.515028	0.548992	0.58122	0.613273	0.644805
		1495	216.081			1497.44	126.114			1771.2	-117.162			1517.44	-36.0311				0.45622	0.469423	0.487491	0.492356	0.47368	0.438325	0.396282	0.353718	0.319406	0.301425	0.29795	0.298384	0.29656	0.293867	0.292391	0.292477	0.292564	0.290827	0.290306	0.296473	0.309677	0.323836	0.339038	0.364402	0.403058	0.449183	0.499044	0.549079	0.59312	0.629691	0.660354
		1495.05	216.152			1497.5	125.798			1771.08	-116.073			1517.5	-35.828				0.443103	0.451442	0.463951	0.466383	0.450052	0.422081	0.39081	0.360059	0.336084	0.323228	0.315757	0.305594	0.292999	0.284833	0.284051	0.287179	0.287179	0.281098	0.276407	0.282488	0.297429	0.308808	0.312978	0.324357	0.356411	0.40827	0.471421	0.535615	0.590514	0.630559	0.657314
		1495.1	216.205			1497.56	125.649			1770.95	-115.123			1517.56	-35.3521				0.446404	0.446838	0.449878	0.448575	0.435285	0.413395	0.390983	0.373697	0.363621	0.355716	0.339819	0.31376	0.287874	0.273975	0.27328	0.278318	0.278926	0.27189	0.266852	0.273801	0.288047	0.294215	0.288134	0.288047	0.315149	0.371525	0.442495	0.512509	0.570796	0.609712	0.629083
		1495.15	216.128			1497.61	125.961			1770.83	-114.035			1517.61	-36.4727				0.469597	0.461779	0.4537	0.445622	0.430942	0.408791	0.388985	0.381602	0.384034	0.380559	0.358061	0.321404	0.288829	0.273106	0.271543	0.274062	0.271977	0.264593	0.260511	0.266505	0.276233	0.276581	0.265549	0.261553	0.2877	0.345205	0.414437	0.478978	0.531619	0.564889	0.576963
		1495.2	216.392			1497.67	125.874			1770.7	-112.947			1517.67	-36.8188				0.49696	0.48532	0.469597	0.4537	0.432853	0.405229	0.38221	0.376824	0.383947	0.382905	0.360407	0.324444	0.294388	0.280577	0.277276	0.273975	0.266244	0.258165	0.256515	0.261032	0.264854	0.261379	0.251911	0.250956	0.276581	0.327745	0.385337	0.436675	0.478805	0.504778	0.511987
		1495.25	216.366			1497.72	125.893			1770.58	-111.859			1517.72	-37.2781				0.50999	0.500087	0.482627	0.460476	0.43294	0.400104	0.372481	0.362491	0.36614	0.365184	0.347724	0.319927	0.296386	0.28492	0.280403	0.273541	0.263117	0.256602	0.258252	0.261727	0.259642	0.25304	0.247047	0.250782	0.274149	0.314194	0.356758	0.394805	0.428162	0.449357	0.453787
		1495.3	216.778			1497.78	126.293			1770.45	-110.772			1517.78	-36.317				0.509295	0.502345	0.484538	0.457957	0.426859	0.392894	0.362578	0.345726	0.341991	0.339298	0.328006	0.309677	0.292738	0.282401	0.276755	0.269979	0.261901	0.259642	0.263985	0.265202	0.257644	0.246786	0.240445	0.244875	0.265028	0.297081	0.329743	0.359885	0.38942	0.410007	0.414263
		1495.35	216.765			1497.83	126.681			1770.33	-109.685			1517.83	-36.1191				0.50304	0.49583	0.47533	0.445796	0.415827	0.385076	0.354413	0.331393	0.319319	0.313238	0.30681	0.298037	0.288134	0.279274	0.271282	0.262682	0.256167	0.256428	0.261032	0.260685	0.251564	0.23836	0.227589	0.226981	0.243398	0.272672	0.302554	0.329395	0.356845	0.378475	0.386379
		1495.4	216.284			1497.89	126.607			1770.2	-108.599			1517.89	-35.9695				0.484625	0.475764	0.453006	0.423471	0.397498	0.372047	0.343033	0.315584	0.296039	0.286136	0.283878	0.284573	0.28327	0.27771	0.267373	0.253735	0.243051	0.239924	0.241227	0.241661	0.238534	0.229065	0.214906	0.208044	0.220552	0.249044	0.277971	0.300817	0.321925	0.341209	0.354326
		1495.45	216.095			1497.94	126.556			1770.08	-107.512			1517.94	-36.1622				0.441366	0.434156	0.414698	0.388899	0.366661	0.345205	0.318885	0.29074	0.268242	0.256949	0.257644	0.264593	0.269719	0.268416	0.258426	0.241835	0.225938	0.215167	0.210215	0.2123	0.21786	0.215601	0.202658	0.194319	0.205698	0.232887	0.258252	0.272759	0.282314	0.294736	0.310459
		1495.5	216.173			1498	126.39			1769.96	-106.286			1518	-36.3354				0.375174	0.373176	0.36197	0.343033	0.32401	0.305247	0.282922	0.259034	0.239489	0.2295	0.230629	0.23836	0.245222	0.245744	0.237926	0.224114	0.208044	0.1918	0.180942	0.1832	0.193363	0.195014	0.184851	0.178857	0.190584	0.214385	0.233322	0.238968	0.238273	0.243572	0.258165
		1495.55	216.613			1498.06	126.175			1769.83	-105.202			1518.06	-36.0615				0.300382	0.304117	0.302033	0.291348	0.277623	0.263812	0.249044	0.23393	0.220726	0.211605	0.209694	0.214385	0.219684	0.219336	0.212908	0.203961	0.192147	0.17573	0.162874	0.164611	0.174774	0.176425	0.167477	0.161744	0.169388	0.185372	0.197446	0.198923	0.195188	0.197012	0.208565
		1495.6	216.885			1498.11	126.223			1769.7	-104.118			1518.11	-35.4258				0.234277	0.241835	0.246004	0.241835	0.234972	0.230108	0.227241	0.224722	0.219076	0.209521	0.201789	0.200486	0.202311	0.200486	0.194058	0.187457	0.179986	0.168607	0.160268	0.163308	0.171473	0.171908	0.16296	0.153405	0.150973	0.155577	0.161484	0.163134	0.160962	0.161571	0.169562
		1495.65	216.624			1498.17	126.677			1769.57	-102.619			1518.17	-35.338				0.194493	0.202745	0.20787	0.205003	0.201789	0.205351	0.215427	0.226286	0.228978	0.220118	0.207436	0.199878	0.197967	0.195014	0.187543	0.179378	0.174427	0.172776	0.175122	0.18042	0.1832	0.178944	0.167825	0.153058	0.140462	0.135337	0.136727	0.138638	0.136814	0.135337	0.140636
		1495.7	216.636			1498.22	126.6			1769.45	-101.118			1518.22	-35.9387				0.187196	0.194232	0.197012	0.191192	0.186675	0.19319	0.210042	0.228631	0.237318	0.232366	0.220987	0.212387	0.20926	0.206046	0.196664	0.184677	0.180073	0.188238	0.201442	0.205959	0.198054	0.184503	0.168607	0.14967	0.132557	0.124305	0.124653	0.125782	0.122047	0.118485	0.12335
		1495.75	216.521			1498.28	126.459			1769.33	-99.8949			1518.28	-36.173				0.196577	0.204743	0.208652	0.202484	0.196491	0.201442	0.21647	0.232801	0.241921	0.242182	0.237318	0.231932	0.229413	0.226807	0.21786	0.203961	0.198141	0.209781	0.225591	0.224635	0.206567	0.185459	0.165393	0.144197	0.126824	0.120744	0.12335	0.124826	0.120049	0.116313	0.122394
		1495.8	216.283			1498.33	126.491			1769.21	-98.6725			1518.33	-36.6833				0.199444	0.212387	0.224288	0.226372	0.22533	0.22976	0.238273	0.245309	0.250087	0.253648	0.253909	0.25	0.246004	0.243833	0.238794	0.228023	0.221682	0.229065	0.238447	0.231498	0.21065	0.190149	0.171213	0.150365	0.133426	0.12778	0.131081	0.133773	0.130907	0.128735	0.134555
		1495.85	216.585			1498.39	126.694			1769.09	-97.5887			1518.39	-36.1902				0.189368	0.207957	0.230542	0.245917	0.254864	0.261379	0.263899	0.262074	0.261727	0.265983	0.268502	0.264507	0.25747	0.25304	0.250174	0.244006	0.23836	0.239402	0.240184	0.230368	0.214472	0.201616	0.18902	0.171734	0.154187	0.143763	0.142113	0.144371	0.144719	0.144979	0.149583
		1495.9	216.387			1498.44	126.667			1768.96	-96.5071			1518.44	-36.257				0.177988	0.19927	0.22811	0.252519	0.268937	0.277623	0.278058	0.272498	0.269371	0.272672	0.277189	0.277102	0.271543	0.263812	0.256949	0.250347	0.244962	0.242269	0.238013	0.228718	0.219771	0.214906	0.208218	0.194058	0.175469	0.159312	0.150886	0.150452	0.15271	0.15549	0.160441
		1495.95	216.536			1498.5	126.794			1768.84	-95.2858			1518.5	-35.9313				0.173905	0.193972	0.221595	0.246178	0.264072	0.275365	0.279448	0.27745	0.274496	0.275191	0.280316	0.287092	0.289177	0.281967	0.269024	0.257036	0.250087	0.247047	0.242877	0.236101	0.23089	0.227502	0.220205	0.205525	0.186414	0.16852	0.157227	0.1541	0.155837	0.160181	0.165827
		1496	216.229			1498.56	126.571			1768.72	-94.2037			1518.56	-36.0838				0.176077	0.193363	0.216557	0.235928	0.250956	0.265028	0.277623	0.28492	0.285268	0.282662	0.284746	0.295344	0.305768	0.303423	0.28796	0.270674	0.261119	0.259208	0.258773	0.255733	0.25	0.241053	0.227067	0.208739	0.189454	0.172603	0.161397	0.156793	0.157227	0.160876	0.163916
		1496.05	216.565			1498.61	126.36			1768.59	-92.9848			1518.61	-36.0131				0.181897	0.197099	0.217599	0.233669	0.245657	0.260685	0.280751	0.297863	0.302554	0.29656	0.293607	0.303944	0.320188	0.325052	0.312196	0.291609	0.27745	0.274583	0.27745	0.277536	0.270066	0.25443	0.233235	0.210823	0.190149	0.173037	0.162005	0.157054	0.156098	0.156967	0.155316
		1496.1	216.417			1498.67	126.408			1768.47	-91.903			1518.67	-35.7578				0.189368	0.203527	0.224983	0.243398	0.255386	0.269805	0.292825	0.31541	0.322099	0.31237	0.303857	0.312022	0.331915	0.34451	0.336866	0.31402	0.292391	0.283617	0.285354	0.286657	0.279448	0.262161	0.238186	0.212995	0.189802	0.1713	0.160789	0.156532	0.153666	0.150973	0.147325
		1496.15	216.656			1498.72	126.365			1768.35	-90.6831			1518.72	-35.4702				0.193972	0.209347	0.235146	0.258947	0.273367	0.287439	0.31098	0.335302	0.341904	0.3287	0.315063	0.318972	0.338082	0.354152	0.350504	0.326876	0.299427	0.283617	0.280142	0.280229	0.275799	0.262943	0.242095	0.21673	0.191626	0.172342	0.162874	0.15853	0.152623	0.147064	0.145327
		1496.2	216.418			1498.78	126.331			1768.22	-89.7428			1518.78	-36.211				0.191279	0.21091	0.241574	0.269024	0.286831	0.304117	0.329569	0.354065	0.360146	0.3459	0.329482	0.328527	0.342252	0.355021	0.350851	0.328353	0.302033	0.284746	0.276407	0.272498	0.26911	0.261466	0.246004	0.223767	0.199792	0.18016	0.16878	0.161397	0.152015	0.144979	0.146369
		1496.25	216.685			1498.83	126.771			1768.1	-88.525			1518.83	-36.3217				0.19041	0.213516	0.245396	0.272498	0.294823	0.320709	0.351372	0.375608	0.380994	0.368138	0.352762	0.349635	0.357714	0.363186	0.354587	0.333912	0.314368	0.301859	0.291001	0.279795	0.270761	0.261466	0.247828	0.229934	0.210129	0.190931	0.175208	0.1627	0.151494	0.1455	0.14967
		1496.3	217.05			1498.89	126.497			1767.98	-87.4449			1518.89	-35.8498				0.212648	0.235841	0.264159	0.287874	0.314541	0.350591	0.387596	0.411484	0.415914	0.406011	0.394545	0.391244	0.393068	0.389159	0.374218	0.355195	0.343207	0.336084	0.322533	0.301598	0.281011	0.263204	0.246438	0.230716	0.215775	0.199097	0.181376	0.166348	0.156011	0.15271	0.159312
		1496.35	216.456			1498.94	126.41			1767.86	-86.2269			1518.94	-35.9069				0.266939	0.288742	0.313586	0.333826	0.361449	0.402623	0.442408	0.463951	0.466296	0.45926	0.45205	0.446577	0.438238	0.422168	0.400278	0.382384	0.375087	0.369875	0.352589	0.323402	0.293346	0.268416	0.247741	0.231063	0.217425	0.203527	0.188325	0.175556	0.16852	0.167825	0.174514
		1496.4	216.702			1499	126.443			1767.74	-85.1472			1519	-36.3148				0.341383	0.361796	0.385598	0.405056	0.430942	0.468381	0.502259	0.516939	0.514767	0.508079	0.502085	0.491748	0.472377	0.445709	0.41852	0.399322	0.39107	0.3836	0.364315	0.333999	0.303944	0.279708	0.259034	0.239229	0.221595	0.207001	0.195274	0.187109	0.183634	0.184156	0.188846
		1496.45	216.521			1499.06	126.5			1767.61	-83.9317			1519.06	-35.4478				0.412787	0.430681	0.4537	0.474896	0.498958	0.526494	0.546908	0.550556	0.541956	0.532314	0.524583	0.511119	0.487318	0.457523	0.428162	0.404708	0.389767	0.37804	0.360233	0.335997	0.313065	0.295518	0.278839	0.257818	0.235059	0.217512	0.206915	0.20066	0.196925	0.195883	0.198923
		1496.5	216.446			1499.11	126.57			1767.48	-82.7166			1519.11	-35.1013				0.456915	0.471334	0.492877	0.516678	0.540219	0.558721	0.566713	0.561414	0.546821	0.532401	0.523019	0.512248	0.493311	0.467599	0.439194	0.411831	0.390723	0.375695	0.360146	0.341122	0.323575	0.311327	0.299948	0.282575	0.260424	0.241487	0.228892	0.219163	0.209868	0.204048	0.206046
		1496.55	216.527			1499.17	126.407			1767.35	-81.5024			1519.17	-35.5216				0.468728	0.481584	0.502085	0.525799	0.546734	0.559416	0.563151	0.556897	0.540045	0.52163	0.512248	0.50886	0.500087	0.481498	0.456133	0.42877	0.40549	0.387943	0.370744	0.35033	0.331133	0.318798	0.311154	0.30099	0.285789	0.268763	0.252172	0.235233	0.218555	0.208391	0.211518
		1496.6	216.64			1499.22	126.879			1767.23	-80.4242			1519.22	-35.4701				0.463429	0.477328	0.497133	0.515375	0.527015	0.533356	0.538742	0.538829	0.52606	0.507818	0.500174	0.50417	0.505212	0.493138	0.470726	0.444666	0.419997	0.398019	0.374913	0.348419	0.324183	0.309156	0.303075	0.2996	0.292477	0.278058	0.25721	0.234017	0.213603	0.204395	0.214038
		1496.65	216.31			1499.28	126.994			1767.11	-79.347			1519.28	-35.8659				0.4504	0.464993	0.484017	0.495396	0.49557	0.494441	0.501737	0.510337	0.506949	0.496265	0.494527	0.503822	0.509121	0.49861	0.474809	0.446664	0.419562	0.393589	0.365532	0.334347	0.306202	0.288916	0.283009	0.28214	0.277971	0.264072	0.241313	0.21673	0.197967	0.194058	0.211518
		1496.7	216.303			1499.33	126.591			1766.99	-78.409			1519.33	-35.9361				0.430942	0.445448	0.464298	0.472724	0.466644	0.460997	0.46951	0.484538	0.492356	0.496091	0.505299	0.517373	0.519371	0.502606	0.472029	0.439802	0.412874	0.388377	0.36058	0.328006	0.296908	0.276407	0.268068	0.265896	0.261206	0.247828	0.226199	0.203614	0.18876	0.189281	0.208826
		1496.75	216.517			1499.39	127.105			1766.87	-77.333			1519.39	-36.1528				0.408791	0.424514	0.444753	0.453092	0.44623	0.440497	0.450226	0.468815	0.485841	0.503909	0.524496	0.537613	0.532401	0.506689	0.470031	0.43763	0.415827	0.397585	0.373958	0.342165	0.307679	0.280664	0.266591	0.262074	0.259034	0.249044	0.22976	0.208044	0.195014	0.198315	0.216296
		1496.8	216.646			1499.44	127.026			1766.74	-76.3954			1519.44	-35.9523				0.380733	0.399757	0.422429	0.431202	0.42573	0.423558	0.436327	0.456915	0.478197	0.503214	0.530142	0.544997	0.536831	0.507992	0.47229	0.445014	0.429639	0.417043	0.398193	0.369875	0.334434	0.30073	0.278753	0.270935	0.269719	0.26303	0.244527	0.220987	0.207523	0.213169	0.231237
		1496.85	216.867			1499.5	126.733			1766.62	-75.4591			1519.5	-36.1006				0.34312	0.36501	0.389507	0.398975	0.396977	0.401842	0.420431	0.443103	0.463777	0.487926	0.515983	0.534833	0.531098	0.506515	0.475938	0.452832	0.439281	0.428509	0.414611	0.393937	0.363707	0.327919	0.298819	0.284399	0.2791	0.270413	0.251824	0.228892	0.215775	0.221942	0.23975
		1496.9	216.809			1499.56	126.768			1766.5	-74.3833			1519.56	-35.7866				0.305594	0.328353	0.353631	0.365097	0.369006	0.38247	0.407227	0.431115	0.449965	0.4709	0.497307	0.518937	0.520587	0.500347	0.471334	0.44623	0.42877	0.417304	0.408704	0.397759	0.376477	0.344249	0.31263	0.291174	0.277102	0.262943	0.246091	0.229152	0.219249	0.222724	0.235928
		1496.95	216.974			1499.61	127.117			1766.38	-73.4464			1519.61	-36.008				0.280056	0.30212	0.328092	0.343728	0.355542	0.376042	0.402971	0.42599	0.443885	0.463603	0.487752	0.507731	0.508947	0.48697	0.453527	0.421734	0.398454	0.386206	0.382557	0.378909	0.364837	0.339385	0.312022	0.289785	0.2705	0.252693	0.238621	0.228197	0.2209	0.219684	0.225938
		1497	216.619			1499.67	127.187			1766.26	-72.3713			1519.67	-36.1392				0.261379	0.281532	0.307505	0.328961	0.349375	0.374479	0.400452	0.420952	0.437891	0.457175	0.479326	0.49583	0.49253	0.465254	0.425382	0.387769	0.361362	0.349548	0.349027	0.349027	0.339906	0.322359	0.304031	0.287613	0.269979	0.251564	0.237491	0.22837	0.220726	0.215688	0.217599
		1497.05	216.765			1499.72	127.124			1766.14	-71.1587			1519.72	-35.9061				0.237057	0.253909	0.277797	0.30238	0.329309	0.358843	0.385163	0.403666	0.417217	0.432071	0.449878	0.462387	0.455612	0.42599	0.386119	0.351459	0.329048	0.319493	0.319232	0.320274	0.315757	0.306202	0.296473	0.286484	0.272411	0.25443	0.238013	0.22672	0.218381	0.212561	0.213082
		1497.1	216.597			1499.78	127.09			1766.01	-70.0869			1519.78	-36.1429				0.205872	0.218468	0.236449	0.25747	0.285615	0.320101	0.351199	0.370483	0.378735	0.383252	0.390028	0.395066	0.386901	0.363013	0.335563	0.31706	0.307853	0.303075	0.30099	0.300295	0.298124	0.293694	0.288134	0.280751	0.26911	0.252693	0.235754	0.223853	0.21673	0.21204	0.211345
		1497.15	216.613			1499.83	127.11			1765.88	-68.8762			1519.83	-36				0.176598	0.184156	0.193103	0.204656	0.22837	0.265115	0.301251	0.323315	0.328092	0.321491	0.31376	0.308808	0.301338	0.289611	0.282835	0.287439	0.295865	0.298471	0.295083	0.290393	0.286049	0.281098	0.274757	0.266765	0.257036	0.244788	0.231671	0.222464	0.217773	0.214732	0.213516
		1497.2	216.844			1499.89	127.095			1765.76	-67.6664			1519.89	-36.087				0.156706	0.159399	0.160181	0.16296	0.179378	0.211084	0.244093	0.264767	0.268937	0.25886	0.244267	0.234451	0.229673	0.229413	0.239576	0.261553	0.283096	0.292304	0.290306	0.283617	0.276233	0.268676	0.259903	0.250087	0.241227	0.233843	0.227328	0.222811	0.221074	0.220987	0.221855
		1497.25	217.084			1499.94	127.334			1765.64	-66.5932			1519.94	-35.6974				0.147759	0.146369	0.142634	0.141505	0.151842	0.172429	0.192408	0.204917	0.20926	0.205612	0.197707	0.1918	0.190323	0.19484	0.210215	0.235928	0.260076	0.272498	0.275278	0.273714	0.269458	0.263117	0.254256	0.24279	0.232279	0.226894	0.225851	0.225851	0.226894	0.230803	0.235233
		1497.3	216.877			1500	127.067			1765.52	-65.6576			1520	-36.0781				0.144892	0.13968	0.133426	0.132731	0.140288	0.150017	0.154882	0.156185	0.159746	0.166088	0.171994	0.174948	0.17573	0.178423	0.188325	0.206393	0.225417	0.239576	0.251477	0.262161	0.268155	0.268329	0.263117	0.251824	0.238013	0.230021	0.229152	0.230368	0.233756	0.24253	0.250174
		1497.35	217.05			1500.06	127.101			1765.4	-64.8611			1520.06	-36.1524				0.140896	0.133252	0.12665	0.128822	0.136814	0.140375	0.134729	0.12639	0.126303	0.137943	0.153492	0.1627	0.164003	0.1627	0.164524	0.173124	0.18737	0.205698	0.229326	0.254343	0.271977	0.279621	0.279708	0.271716	0.256949	0.243485	0.236015	0.233322	0.238447	0.253214	0.263985
		1497.4	217.084			1500.11	127.239			1765.29	-63.9264			1520.11	-37.0383				0.134468	0.128214	0.124653	0.130386	0.13968	0.140896	0.130473	0.115966	0.11058	0.120309	0.136119	0.145413	0.146022	0.143242	0.142199	0.147759	0.162265	0.18598	0.21812	0.251477	0.275104	0.286744	0.291782	0.290566	0.280316	0.263812	0.247307	0.237491	0.241835	0.259555	0.271803
		1497.45	217.28			1500.17	127.34			1765.17	-62.993			1520.17	-36.4554				0.13386	0.130994	0.130646	0.13664	0.143676	0.142026	0.128562	0.111101	0.102762	0.109277	0.122047	0.129951	0.131776	0.13221	0.135598	0.144892	0.16131	0.185372	0.216904	0.248697	0.271282	0.284573	0.294302	0.300208	0.296908	0.282314	0.261293	0.245483	0.244788	0.257557	0.267286
		1497.5	216.891			1500.22	127.288			1765.05	-62.0597			1520.22	-36.1915				0.144805	0.143329	0.141505	0.141157	0.139854	0.130646	0.111623	0.0921647	0.0852154	0.0937283	0.108322	0.120396	0.128996	0.137422	0.148628	0.162352	0.176511	0.193016	0.215775	0.241227	0.26303	0.280577	0.294562	0.302293	0.301251	0.290219	0.271977	0.255386	0.248002	0.250087	0.254083
		1497.55	216.682			1500.28	127.102			1764.92	-60.9911			1520.28	-36.6575				0.159573	0.156532	0.149062	0.137856	0.12361	0.103457	0.0776581	0.0575052	0.0555073	0.0700139	0.0906011	0.11197	0.13221	0.150539	0.167391	0.181376	0.189281	0.195969	0.210823	0.234451	0.260858	0.285181	0.301077	0.304726	0.300122	0.291261	0.2791	0.26607	0.255473	0.249653	0.249653
		1497.6	216.728			1500.33	127.168			1764.79	-59.7844			1520.33	-36.373				0.165306	0.160789	0.148541	0.12778	0.101372	0.0721855	0.0439541	0.0276233	0.0316192	0.0502085	0.0748784	0.104413	0.135511	0.161049	0.179204	0.191018	0.195969	0.200486	0.215862	0.243311	0.275104	0.302206	0.315584	0.31376	0.305334	0.296821	0.28796	0.278231	0.269458	0.263812	0.263117
		1497.65	216.856			1500.39	127.245			1764.67	-58.5766			1520.39	-36.5895				0.157401	0.153666	0.141765	0.118311	0.0866921	0.0548992	0.0306637	0.0218902	0.0304899	0.0491661	0.073836	0.106584	0.142026	0.169475	0.187022	0.199618	0.210129	0.223072	0.245309	0.276233	0.307418	0.329743	0.337126	0.331828	0.321838	0.311762	0.301859	0.29378	0.290045	0.289003	0.288047
		1497.7	217.01			1500.44	126.998			1764.56	-57.5053			1520.44	-35.9828				0.143242	0.141244	0.132818	0.113186	0.0849548	0.0581133	0.04213	0.0407401	0.0509034	0.0674079	0.0903405	0.121525	0.154274	0.179899	0.198575	0.216557	0.237404	0.261553	0.289611	0.319666	0.346161	0.362491	0.365792	0.359798	0.349461	0.336692	0.324618	0.318798	0.320535	0.32262	0.318885
		1497.75	216.744			1500.5	126.948			1764.44	-56.7116			1520.5	-35.9069				0.136032	0.134034	0.126564	0.111101	0.0909486	0.0747047	0.068624	0.0718381	0.0810459	0.0950313	0.114924	0.140028	0.16574	0.189194	0.212126	0.237839	0.266765	0.296213	0.323836	0.350591	0.375695	0.393242	0.399583	0.397238	0.387856	0.372481	0.35893	0.35589	0.360928	0.362404	0.353978
		1497.8	216.583			1500.56	126.824			1764.32	-55.9187			1520.56	-35.5828				0.141852	0.138204	0.128475	0.113968	0.101199	0.0964211	0.0992877	0.105195	0.11336	0.125608	0.141244	0.15827	0.176685	0.199357	0.228197	0.261727	0.294736	0.321925	0.344249	0.368398	0.395761	0.418867	0.431984	0.435632	0.428509	0.411136	0.395848	0.394284	0.400712	0.399583	0.386032
		1497.85	216.524			1500.61	126.852			1764.2	-55.1258			1520.61	-35.8139				0.158356	0.15271	0.140723	0.126129	0.11779	0.119788	0.127519	0.135685	0.145674	0.159051	0.173037	0.186327	0.202571	0.226546	0.260337	0.299774	0.334434	0.357627	0.374913	0.396543	0.422776	0.445796	0.460997	0.467773	0.461432	0.4418	0.423992	0.423037	0.431637	0.430247	0.413482
		1497.9	216.558			1500.67	127.027			1764.08	-54.3312			1520.67	-35.7054				0.18294	0.175643	0.1627	0.148888	0.141852	0.14411	0.151842	0.162439	0.177206	0.19484	0.211866	0.229413	0.251129	0.279534	0.316974	0.360146	0.396108	0.417217	0.43181	0.449097	0.467773	0.483495	0.495309	0.500608	0.492269	0.470813	0.452224	0.451876	0.463082	0.464124	0.447012
		1497.95	216.47			1500.72	127.155			1763.97	-53.6735			1520.72	-35.4896				0.211258	0.202658	0.189628	0.177293	0.17017	0.169562	0.175208	0.188499	0.209434	0.231932	0.25278	0.276928	0.308026	0.344858	0.387943	0.43459	0.471855	0.492095	0.503822	0.514767	0.523975	0.531619	0.539003	0.541435	0.532227	0.513985	0.49861	0.49696	0.505212	0.505038	0.487926
		1498	216.713			1500.78	127.348			1763.86	-53.0179			1520.78	-35.9762				0.235233	0.226372	0.214124	0.203614	0.196664	0.193798	0.198575	0.216209	0.243746	0.27024	0.292912	0.321056	0.360407	0.406706	0.455959	0.504256	0.540479	0.558721	0.567408	0.573489	0.576963	0.579309	0.582957	0.583826	0.578353	0.568885	0.558026	0.549687	0.545605	0.537005	0.517981
		1498.05	216.903			1500.83	127.313			1763.74	-52.3626			1520.83	-35.82				0.251129	0.243572	0.233582	0.224809	0.21786	0.213951	0.220379	0.24418	0.278579	0.308808	0.33426	0.367269	0.413221	0.464646	0.513377	0.555334	0.585215	0.601025	0.610059	0.617269	0.620657	0.620396	0.619701	0.618833	0.61779	0.615618	0.605368	0.585737	0.565236	0.5463	0.525712
		1498.1	217.137			1500.89	127.337			1763.62	-51.7086			1520.89	-35.8021				0.263725	0.25747	0.248871	0.240618	0.233322	0.229673	0.239055	0.268242	0.306984	0.341296	0.374218	0.416869	0.468815	0.518589	0.557853	0.587474	0.609538	0.625608	0.640115	0.654013	0.661397	0.659399	0.652623	0.646369	0.643763	0.641591	0.627867	0.598767	0.567147	0.54213	0.522064
		1498.15	216.858			1500.94	127.612			1763.5	-50.915			1520.94	-36.099				0.279795	0.271369	0.259295	0.248784	0.242443	0.241835	0.253648	0.282835	0.320883	0.35893	0.402015	0.455177	0.510076	0.553683	0.582349	0.603718	0.625	0.647238	0.669997	0.690931	0.701789	0.69762	0.68294	0.666869	0.656185	0.648628	0.63221	0.60172	0.56819	0.541435	0.521543
		1498.2	216.788			1501	127.376			1763.39	-50.1211			1521	-36.3727				0.295518	0.282662	0.263899	0.25	0.246873	0.251737	0.264246	0.288482	0.322359	0.36336	0.413395	0.469771	0.52189	0.55959	0.583652	0.605716	0.634468	0.667738	0.698749	0.722637	0.733669	0.726459	0.7037	0.676685	0.656359	0.643589	0.628735	0.60476	0.5754	0.546908	0.522585
		1498.25	216.771			1501.06	127.182			1763.27	-49.3306			1521.06	-35.874				0.298992	0.284138	0.262074	0.247133	0.247394	0.256689	0.269371	0.288916	0.320101	0.362752	0.413221	0.464298	0.509468	0.544302	0.56958	0.595726	0.633339	0.678075	0.71647	0.740792	0.749044	0.738968	0.712213	0.679552	0.653492	0.638204	0.627953	0.613621	0.589211	0.555768	0.521282
		1498.3	216.88			1501.11	127.22			1763.16	-48.5381			1521.11	-35.784				0.288308	0.274757	0.254691	0.240966	0.2414	0.25139	0.264854	0.284486	0.316018	0.359104	0.405403	0.446925	0.48393	0.517199	0.54491	0.574183	0.617269	0.670778	0.716557	0.742356	0.748176	0.73697	0.713169	0.684851	0.660528	0.645587	0.639941	0.633513	0.612318	0.572446	0.52606
		1498.35	216.444			1501.17	127.353			1763.04	-47.6095			1521.17	-36.5873				0.275365	0.264333	0.247307	0.233582	0.230803	0.239229	0.255125	0.277797	0.310285	0.352067	0.392894	0.4246	0.452571	0.482453	0.511293	0.542564	0.587561	0.644458	0.695188	0.725156	0.733495	0.726199	0.711692	0.695361	0.679465	0.668172	0.664958	0.661484	0.641157	0.597811	0.543954
		1498.4	216.729			1501.22	127.497			1762.92	-46.4066			1521.22	-36.6519				0.272672	0.262422	0.244875	0.227502	0.219858	0.227415	0.24722	0.272759	0.303857	0.34173	0.377172	0.402102	0.423124	0.44901	0.47811	0.510598	0.553075	0.604934	0.653753	0.687804	0.704395	0.708652	0.708304	0.706393	0.701703	0.696317	0.693363	0.687109	0.665393	0.622481	0.567669
		1498.45	216.591			1501.28	127.286			1762.81	-45.4775			1521.28	-36.9013				0.279795	0.267721	0.245917	0.221769	0.208044	0.214038	0.237057	0.264767	0.292043	0.322533	0.352415	0.374826	0.394719	0.420778	0.451963	0.484798	0.520587	0.560459	0.600417	0.635163	0.662005	0.68181	0.697099	0.707783	0.712561	0.713082	0.710563	0.701095	0.677988	0.63829	0.5873
		1498.5	216.789			1501.33	127.282			1762.69	-44.5499			1521.33	-36.7241				0.285789	0.272151	0.246786	0.217078	0.197186	0.199357	0.221942	0.24861	0.269632	0.289958	0.312891	0.335129	0.359017	0.38942	0.424253	0.456306	0.483322	0.509555	0.540306	0.575747	0.612318	0.645327	0.671734	0.689281	0.698575	0.702571	0.703266	0.696838	0.678336	0.645935	0.602675
		1498.55	216.653			1501.39	127.388			1762.57	-43.6236			1521.39	-36.8609				0.285181	0.271456	0.246352	0.216644	0.195448	0.194927	0.212821	0.232627	0.243572	0.252345	0.266939	0.287787	0.314889	0.349027	0.385424	0.415045	0.433982	0.450313	0.476372	0.516331	0.561935	0.602067	0.631167	0.648888	0.657054	0.661049	0.665914	0.669128	0.663221	0.64411	0.611275
		1498.6	216.671			1501.44	127.646			1762.45	-42.8343			1521.44	-35.5114				0.281011	0.267547	0.244962	0.220379	0.204569	0.205351	0.217599	0.226894	0.227067	0.226112	0.232366	0.248176	0.274062	0.307679	0.341904	0.368051	0.38221	0.393155	0.417043	0.460737	0.512161	0.553509	0.578179	0.589993	0.593033	0.593555	0.599809	0.612578	0.622915	0.619701	0.595987
		1498.65	216.927			1501.5	127.318			1762.33	-41.9088			1521.5	-36.2168				0.274757	0.262422	0.243051	0.223853	0.213429	0.215949	0.224027	0.226546	0.222377	0.218381	0.218989	0.227849	0.248436	0.277363	0.306637	0.329569	0.342425	0.350504	0.369441	0.410094	0.461866	0.502085	0.519805	0.521369	0.515723	0.509903	0.513377	0.53049	0.552814	0.561675	0.543433
		1498.7	217.138			1501.56	127.38			1762.21	-41.1178			1521.56	-36.2292				0.262161	0.254691	0.240532	0.223245	0.211171	0.210129	0.215601	0.219597	0.221334	0.222464	0.222029	0.223853	0.234885	0.25417	0.276494	0.298384	0.314194	0.321577	0.332175	0.36197	0.408183	0.447272	0.461345	0.454656	0.440757	0.429291	0.428336	0.443798	0.468902	0.482714	0.468207
		1498.75	217.2			1501.61	127.536			1762.1	-40.4652			1521.61	-36.3042				0.239402	0.241053	0.234712	0.21647	0.196404	0.187717	0.19206	0.203179	0.216209	0.226894	0.229587	0.22533	0.222724	0.226981	0.240271	0.262509	0.284225	0.29378	0.296473	0.311849	0.346942	0.383339	0.399322	0.393589	0.380212	0.369267	0.365618	0.374305	0.393416	0.406359	0.396543
		1498.8	216.994			1501.67	127.849			1761.98	-39.6767			1521.67	-35.7545				0.211779	0.22229	0.224027	0.205612	0.178857	0.163655	0.167564	0.184243	0.205264	0.224375	0.233235	0.227067	0.212126	0.201008	0.204482	0.224722	0.249218	0.260598	0.25886	0.262856	0.285354	0.316192	0.335389	0.337735	0.333131	0.328266	0.323228	0.32262	0.332175	0.343033	0.339385
		1498.85	217.121			1501.72	127.824			1761.87	-39.0251			1521.72	-36.5632				0.193972	0.207783	0.214211	0.199531	0.173471	0.156445	0.158878	0.175295	0.196143	0.217338	0.231584	0.228284	0.208826	0.189194	0.185111	0.199705	0.220118	0.229673	0.22672	0.226199	0.240532	0.26442	0.282835	0.290045	0.292912	0.293259	0.286918	0.279187	0.28214	0.292391	0.294215
		1498.9	216.928			1501.78	127.7			1761.75	-38.236			1521.78	-36.0557				0.19041	0.202484	0.210563	0.20344	0.185372	0.170691	0.170518	0.182418	0.197446	0.212908	0.225417	0.224983	0.209607	0.192321	0.185893	0.192495	0.203006	0.206133	0.202224	0.201963	0.212995	0.230716	0.243919	0.250174	0.255386	0.258252	0.251737	0.241748	0.24279	0.253214	0.257992
		1498.95	217.354			1501.83	127.509			1761.63	-37.5867			1521.83	-36.1152				0.187804	0.198228	0.208652	0.210997	0.203874	0.193363	0.190149	0.197272	0.206567	0.212561	0.215601	0.213603	0.207262	0.201268	0.19762	0.195796	0.19345	0.18737	0.180073	0.179117	0.187543	0.200139	0.20926	0.214993	0.222811	0.228978	0.224983	0.215949	0.216122	0.225069	0.230455
		1499	217.714			1501.89	127.207			1761.52	-36.7981			1521.89	-36.265				0.180942	0.192495	0.207088	0.21786	0.219771	0.212561	0.206654	0.210737	0.217512	0.216296	0.207783	0.200486	0.201616	0.20787	0.208739	0.200747	0.188065	0.173992	0.162265	0.157748	0.161571	0.169388	0.176946	0.185893	0.199183	0.210737	0.21091	0.20344	0.201095	0.206306	0.211171
		1499.05	217.287			1501.94	127.192			1761.4	-36.0103			1521.94	-36.8038				0.185285	0.198575	0.215862	0.230108	0.23532	0.228978	0.221508	0.223767	0.2295	0.224722	0.208999	0.196317	0.198402	0.208999	0.211866	0.201616	0.18459	0.166782	0.151842	0.143676	0.142373	0.144719	0.150625	0.1627	0.180855	0.196925	0.201876	0.197012	0.192582	0.193537	0.19762
		1499.1	216.863			1502	127.428			1761.29	-35.3599			1522	-36.4696				0.210129	0.223593	0.239402	0.25	0.251824	0.244267	0.236188	0.236188	0.238881	0.233061	0.217165	0.202658	0.199792	0.204482	0.203961	0.193103	0.176859	0.159486	0.143676	0.132992	0.127953	0.126824	0.131602	0.144805	0.163134	0.179899	0.189281	0.189889	0.186414	0.184937	0.188151
		1499.15	216.715			1502.06	127.474			1761.17	-34.573			1522.06	-36.7212				0.243833	0.255994	0.266939	0.268589	0.262335	0.25278	0.24557	0.243311	0.241921	0.235928	0.224201	0.210389	0.199878	0.192842	0.184416	0.172776	0.160789	0.148367	0.134034	0.121352	0.11475	0.115879	0.124826	0.138985	0.153058	0.165566	0.176164	0.181376	0.18042	0.178857	0.182331
		1499.2	216.935			1502.11	127.629			1761.05	-33.9246			1522.11	-36.587				0.272933	0.283096	0.288308	0.279882	0.265115	0.25417	0.249739	0.248263	0.244962	0.238447	0.22837	0.213516	0.195188	0.177033	0.160702	0.147933	0.14107	0.135685	0.125087	0.112144	0.106932	0.115358	0.132644	0.147846	0.155403	0.159833	0.166174	0.1713	0.172255	0.173297	0.179726
		1499.25	216.778			1502.17	127.471			1760.93	-33.2756			1522.17	-36.4877				0.291869	0.299948	0.300556	0.286136	0.267373	0.257384	0.256776	0.258252	0.255733	0.248263	0.236015	0.217425	0.19319	0.168433	0.147325	0.13247	0.126303	0.124044	0.117703	0.108756	0.108582	0.123871	0.145674	0.158965	0.159746	0.156272	0.155403	0.157054	0.160354	0.167999	0.180681
		1499.3	216.988			1502.22	127.211			1760.82	-32.6253			1522.22	-36.443				0.29795	0.302728	0.299687	0.28492	0.27024	0.265723	0.268763	0.272325	0.27163	0.26442	0.250521	0.229152	0.202311	0.17573	0.153318	0.135945	0.124566	0.117877	0.112926	0.111275	0.119006	0.136901	0.154361	0.160268	0.15549	0.147585	0.140983	0.138204	0.144024	0.161223	0.183721
		1499.35	216.776			1502.28	127.253			1760.7	-31.8384			1522.28	-35.9909				0.295431	0.294388	0.286136	0.273975	0.269719	0.275191	0.282314	0.286831	0.287092	0.28049	0.265896	0.243746	0.217512	0.194058	0.175208	0.157748	0.13968	0.12361	0.115445	0.119962	0.13499	0.151233	0.15827	0.153926	0.144805	0.135685	0.126216	0.119441	0.126216	0.151668	0.183895
		1499.4	217.06			1502.33	127.689			1760.58	-31.054			1522.33	-35.9568				0.298819	0.291261	0.27745	0.268589	0.275104	0.289785	0.299514	0.302641	0.301251	0.292651	0.275799	0.252953	0.230021	0.213082	0.20066	0.185285	0.162874	0.138812	0.125695	0.131689	0.149757	0.163308	0.161918	0.149583	0.137074	0.128648	0.119962	0.112404	0.119354	0.147759	0.183721
		1499.45	216.864			1502.39	127.584			1760.46	-30.2692			1522.39	-36.376				0.319753	0.310372	0.296386	0.291782	0.303509	0.319058	0.324618	0.321925	0.315757	0.303596	0.284312	0.261379	0.241227	0.227502	0.215949	0.199183	0.174948	0.149322	0.134555	0.138899	0.156011	0.16991	0.169041	0.155751	0.142721	0.136987	0.133773	0.131602	0.14081	0.167217	0.199878
		1499.5	216.513			1502.44	127.144			1760.34	-29.6217			1522.44	-36.1962				0.355108	0.350069	0.343207	0.343902	0.35337	0.35893	0.352502	0.340341	0.328179	0.314281	0.29656	0.276494	0.257297	0.238707	0.216904	0.191626	0.166782	0.147238	0.138117	0.142894	0.158965	0.176598	0.183895	0.177988	0.169475	0.168607	0.173732	0.180855	0.194666	0.218468	0.245917
		1499.55	217.085			1502.5	127.577			1760.22	-28.8371			1522.5	-35.2981				0.388985	0.390462	0.392808	0.397585	0.400539	0.392113	0.37222	0.350678	0.333044	0.318972	0.306637	0.29352	0.276494	0.250261	0.213864	0.177293	0.153058	0.144458	0.14689	0.156967	0.173905	0.19458	0.210215	0.215514	0.216644	0.222637	0.23393	0.247828	0.265636	0.289003	0.31402
		1499.6	216.968			1502.56	127.9			1760.1	-28.0563			1522.56	-35.7799				0.415306	0.420257	0.426946	0.43155	0.428075	0.410615	0.382905	0.3545	0.330872	0.314628	0.306376	0.301685	0.29074	0.262422	0.217599	0.175295	0.154621	0.156706	0.169997	0.186762	0.206133	0.226807	0.244788	0.2586	0.271456	0.284746	0.298384	0.313499	0.333304	0.357974	0.382905
		1499.65	217.018			1502.61	127.759			1759.97	-27.2736			1522.61	-35.6566				0.445535	0.449792	0.454135	0.454048	0.445709	0.425643	0.396022	0.363273	0.333044	0.310546	0.300469	0.300208	0.295778	0.271195	0.227936	0.188933	0.175035	0.183548	0.200226	0.219597	0.241921	0.262682	0.278753	0.295691	0.31706	0.337213	0.352589	0.367877	0.388551	0.413308	0.436588
		1499.7	216.963			1502.67	127.641			1759.86	-26.4886			1522.67	-36.0237				0.486015	0.488013	0.487231	0.48089	0.468381	0.447794	0.418085	0.382644	0.346855	0.317234	0.300817	0.297776	0.294475	0.274236	0.238534	0.208739	0.201095	0.209607	0.221247	0.237231	0.261987	0.286744	0.303944	0.321751	0.346769	0.372307	0.392286	0.410528	0.431289	0.452745	0.471682
		1499.75	216.798			1502.72	127.553			1759.75	-25.8401			1522.72	-36.2647				0.524931	0.524844	0.519371	0.50747	0.491574	0.470205	0.439715	0.402189	0.363707	0.330872	0.309764	0.301338	0.294562	0.276233	0.247481	0.223853	0.216644	0.219684	0.223332	0.233582	0.259555	0.291609	0.316279	0.33704	0.362231	0.39081	0.417651	0.441192	0.461432	0.47811	0.493485
		1499.8	216.985			1502.78	127.737			1759.63	-25.1928			1522.78	-36.0287				0.548558	0.546908	0.538482	0.523541	0.506254	0.484277	0.452571	0.412787	0.373002	0.340775	0.320622	0.311327	0.302988	0.28492	0.257644	0.231758	0.217078	0.212474	0.211518	0.218902	0.244267	0.281619	0.315149	0.340167	0.363621	0.392286	0.424861	0.454135	0.475764	0.491053	0.506081
		1499.85	216.955			1502.83	127.743			1759.51	-24.5476			1522.83	-35.7128				0.552467	0.552206	0.545865	0.533704	0.518589	0.496786	0.463169	0.420778	0.379691	0.349114	0.333044	0.327658	0.320969	0.302554	0.27189	0.237926	0.212648	0.201529	0.200226	0.207088	0.22811	0.262596	0.298905	0.32705	0.349201	0.375608	0.408878	0.441192	0.467252	0.487231	0.504951
		1499.9	216.913			1502.89	127.399			1759.4	-23.7629			1522.89	-35.9159				0.541261	0.546734	0.548992	0.54517	0.535268	0.513899	0.478023	0.43459	0.395587	0.369614	0.357714	0.353805	0.3459	0.324705	0.28909	0.24722	0.213777	0.19901	0.199183	0.205698	0.218381	0.24114	0.271716	0.300643	0.323228	0.345726	0.37335	0.404448	0.436414	0.465167	0.487404
		1499.95	216.6			1502.94	127.326			1759.28	-23.1176			1522.94	-35.5533				0.52632	0.538134	0.550382	0.556115	0.552206	0.531793	0.495049	0.454048	0.422689	0.405229	0.395674	0.385945	0.369875	0.342686	0.302641	0.256254	0.218989	0.203179	0.204917	0.21091	0.215514	0.225156	0.246352	0.274062	0.297429	0.315323	0.335823	0.365271	0.402797	0.43902	0.46508
		1500	217.018			1503	127.667			1759.16	-22.4718			1523	-35.7921				0.518242	0.533356	0.551946	0.564454	0.564628	0.545952	0.510685	0.474027	0.45066	0.440063	0.429031	0.409051	0.381602	0.347985	0.305942	0.259295	0.222116	0.205612	0.206306	0.210389	0.210042	0.211866	0.227328	0.254604	0.278753	0.29378	0.310719	0.341296	0.383165	0.422342	0.449965
		1500.05	217.051			1503.06	127.398			1759.05	-21.8246			1523.06	-35.733				0.517634	0.532575	0.553075	0.568016	0.569666	0.552641	0.519892	0.48671	0.467165	0.457783	0.442582	0.414177	0.378475	0.340775	0.299514	0.256689	0.222464	0.20483	0.200747	0.199705	0.195622	0.195448	0.21091	0.239663	0.264941	0.279361	0.295605	0.327137	0.369527	0.408096	0.436414
		1500.1	216.612			1503.11	127.699			1758.93	-21.316			1523.11	-35.8695				0.512509	0.525017	0.543085	0.557071	0.558982	0.54378	0.513899	0.482887	0.463864	0.453266	0.435719	0.404969	0.368138	0.330959	0.292217	0.253648	0.223158	0.205525	0.197446	0.191974	0.186588	0.187891	0.204395	0.232192	0.256602	0.270587	0.284746	0.311762	0.349288	0.386032	0.417304
		1500.15	216.608			1503.17	127.6			1758.82	-20.6699			1523.17	-35.4064				0.489402	0.497915	0.510771	0.52189	0.52467	0.513551	0.488447	0.459607	0.439889	0.428249	0.411918	0.386293	0.356932	0.326442	0.291956	0.256081	0.227849	0.211692	0.204222	0.200747	0.199965	0.205177	0.219684	0.240445	0.259121	0.269979	0.278666	0.296647	0.326876	0.363186	0.399062
		1500.2	216.883			1503.22	127.466			1758.7	-20.0246			1523.22	-35.3241				0.453353	0.457783	0.464559	0.471855	0.476286	0.472029	0.454048	0.42738	0.405056	0.390723	0.376564	0.359538	0.342338	0.322707	0.295605	0.264159	0.238447	0.224027	0.219163	0.221508	0.229152	0.239663	0.250782	0.261553	0.270153	0.273801	0.275625	0.286397	0.312022	0.347637	0.384121
		1500.25	216.578			1503.28	127.922			1758.59	-19.379			1523.28	-36.0816				0.42017	0.421908	0.423819	0.427467	0.433895	0.436849	0.42573	0.400365	0.374392	0.356237	0.341817	0.329048	0.318972	0.307505	0.290219	0.268676	0.249044	0.235928	0.231237	0.236101	0.249479	0.265636	0.277797	0.282835	0.281706	0.276581	0.27328	0.281272	0.303944	0.334347	0.364055
		1500.3	217.164			1503.33	127.916			1758.47	-18.5986			1523.33	-35.4762				0.39081	0.392634	0.392808	0.393937	0.401147	0.408878	0.402971	0.379691	0.352415	0.331828	0.315063	0.299774	0.287352	0.277015	0.267894	0.259208	0.24835	0.236623	0.229239	0.231584	0.245744	0.267199	0.285615	0.292912	0.288742	0.279448	0.274583	0.281359	0.298297	0.317929	0.336258
		1500.35	217.148			1503.39	127.97			1758.36	-17.954			1523.39	-35.7789				0.356932	0.361188	0.362144	0.36058	0.364924	0.373871	0.373436	0.35589	0.331133	0.310372	0.292564	0.274844	0.258252	0.245136	0.239576	0.240097	0.237057	0.227328	0.217946	0.217252	0.229673	0.252172	0.274409	0.286223	0.286484	0.281185	0.278666	0.283183	0.291435	0.298905	0.306463
		1500.4	217.059			1503.44	127.512			1758.25	-17.4436			1523.44	-36.4559				0.3168	0.323141	0.324965	0.319927	0.318624	0.326355	0.332001	0.323054	0.304031	0.287092	0.274757	0.262682	0.24835	0.233409	0.226025	0.228023	0.228544	0.221421	0.213429	0.212561	0.221855	0.238794	0.255994	0.267113	0.272585	0.275191	0.276581	0.278058	0.279361	0.279621	0.28049
		1500.45	217.057			1503.5	127.515			1758.14	-16.7975			1523.5	-35.8703				0.278231	0.284225	0.285528	0.278318	0.272933	0.278231	0.286484	0.284399	0.273714	0.267026	0.267634	0.268242	0.261206	0.246004	0.232801	0.229847	0.230021	0.225504	0.220292	0.220292	0.225417	0.233582	0.241661	0.248089	0.255212	0.262596	0.265462	0.264159	0.26329	0.263725	0.263204
		1500.5	217.408			1503.56	127.448			1758.03	-16.1519			1523.56	-36.0459				0.249913	0.253388	0.252693	0.246091	0.241748	0.245744	0.251824	0.251737	0.249044	0.254083	0.267199	0.278231	0.277971	0.263985	0.246525	0.23836	0.237491	0.235146	0.231411	0.229413	0.229152	0.230281	0.23254	0.236623	0.244701	0.253214	0.254343	0.249653	0.248697	0.252519	0.254256
		1500.55	217.053			1503.61	127.417			1757.92	-15.5065			1523.61	-36.437				0.231411	0.231324	0.227415	0.221942	0.22229	0.228544	0.233061	0.232887	0.233669	0.242703	0.2586	0.272933	0.278145	0.2705	0.256341	0.247915	0.246873	0.246178	0.242443	0.236536	0.22976	0.224635	0.223767	0.229673	0.2414	0.250261	0.247655	0.238621	0.236536	0.242443	0.247047
		1500.6	216.979			1503.67	127.514			1757.8	-14.8627			1523.67	-36.6123				0.216035	0.214472	0.208044	0.201703	0.204482	0.214124	0.221508	0.223332	0.222985	0.22672	0.236623	0.249739	0.261379	0.26581	0.263117	0.25999	0.259555	0.258947	0.255212	0.24696	0.234712	0.221508	0.214993	0.221595	0.237057	0.24557	0.238186	0.225069	0.221508	0.227849	0.234277
		1500.65	217.192			1503.72	127.653			1757.69	-14.2174			1523.72	-36.5639				0.205959	0.205959	0.199878	0.191539	0.192234	0.203179	0.216035	0.222724	0.220552	0.215688	0.216383	0.225504	0.241053	0.256862	0.267981	0.273454	0.275017	0.274149	0.270674	0.262769	0.247568	0.226459	0.211258	0.214038	0.228457	0.234451	0.223767	0.209086	0.204569	0.208912	0.213082
		1500.7	217.358			1503.78	127.52			1757.58	-13.573			1523.78	-37.0867				0.207783	0.209607	0.204917	0.195796	0.194058	0.20483	0.222985	0.236449	0.235754	0.225417	0.217425	0.218728	0.230803	0.249826	0.268589	0.280924	0.28631	0.287439	0.285268	0.277971	0.261814	0.237057	0.216557	0.213169	0.221508	0.224288	0.214819	0.202224	0.195535	0.19319	0.189715
		1500.75	217.274			1503.83	127.645			1757.47	-13.0649			1523.83	-37.18				0.210476	0.213777	0.211345	0.204309	0.203092	0.214298	0.235754	0.255386	0.260337	0.251564	0.239924	0.23419	0.239055	0.25304	0.269024	0.281359	0.289524	0.294649	0.294475	0.286484	0.269197	0.24557	0.225678	0.21812	0.220031	0.222029	0.218641	0.210215	0.200052	0.18876	0.175122
		1500.8	217.191			1503.89	127.763			1757.36	-12.4213			1523.89	-36.3536				0.192147	0.200052	0.203961	0.202658	0.205003	0.217078	0.238621	0.260511	0.27163	0.271195	0.26581	0.262074	0.264941	0.273019	0.280229	0.285094	0.290479	0.296126	0.296213	0.286223	0.267286	0.245744	0.228805	0.219944	0.219076	0.223767	0.228023	0.224896	0.213516	0.195969	0.173558
		1500.85	217.302			1503.94	128.146			1757.24	-11.7778			1523.94	-35.8378				0.1541	0.169128	0.183026	0.190149	0.197446	0.210129	0.228457	0.24722	0.261119	0.270848	0.2791	0.287526	0.297516	0.30516	0.304378	0.297776	0.293259	0.293085	0.291088	0.280142	0.260945	0.241227	0.226459	0.217252	0.215427	0.222637	0.232453	0.234451	0.225243	0.206306	0.17877
		1500.9	217.196			1504	128.144			1757.13	-11.1336			1524	-36.126				0.123958	0.143763	0.165306	0.179465	0.190844	0.2037	0.217599	0.230455	0.242877	0.259121	0.279969	0.302554	0.323228	0.334607	0.330438	0.314541	0.298905	0.290914	0.286571	0.277276	0.261206	0.24418	0.230195	0.219597	0.214906	0.219858	0.22976	0.233843	0.226372	0.207696	0.179986
		1500.95	217.364			1504.06	128.053			1757.02	-10.6256			1524.06	-36.4115				0.120657	0.140115	0.163395	0.181115	0.195709	0.209347	0.219944	0.227415	0.236536	0.253822	0.279882	0.310024	0.336692	0.351112	0.347898	0.330785	0.311762	0.30073	0.295952	0.289003	0.276581	0.262161	0.247741	0.233409	0.222898	0.221161	0.225504	0.225851	0.216035	0.197359	0.174427
		1501	217.34			1504.11	127.742			1756.91	-9.98344			1524.11	-36.6198				0.135945	0.153058	0.175903	0.196491	0.214472	0.229065	0.237839	0.24279	0.250869	0.266852	0.291001	0.319493	0.344076	0.357192	0.356758	0.345552	0.332609	0.325921	0.32288	0.316192	0.30516	0.292564	0.276668	0.256776	0.239229	0.229934	0.225764	0.218641	0.204482	0.186849	0.171386
		1501.05	217.402			1504.17	127.949			1756.79	-9.34326			1524.17	-36.5441				0.15827	0.175469	0.201355	0.226372	0.24583	0.2586	0.266331	0.273801	0.286049	0.302206	0.320796	0.340949	0.356845	0.364315	0.36475	0.360754	0.356845	0.356411	0.354152	0.345118	0.333739	0.323402	0.307766	0.283965	0.260685	0.244527	0.232106	0.218207	0.203092	0.19041	0.181984
		1501.1	217.946			1504.22	128.027			1756.68	-8.83438			1524.22	-36.3595				0.193798	0.213082	0.244006	0.272933	0.290306	0.298037	0.30542	0.31958	0.339906	0.35893	0.372828	0.382731	0.386901	0.385598	0.383773	0.383773	0.384555	0.384468	0.378301	0.363968	0.349548	0.339993	0.326703	0.303944	0.279013	0.258687	0.240705	0.224288	0.213603	0.209434	0.207001
		1501.15	217.678			1504.28	127.72			1756.58	-8.18978			1524.28	-36.2779				0.25	0.269024	0.30073	0.33009	0.34451	0.348245	0.356324	0.376564	0.403405	0.426251	0.439541	0.443277	0.438151	0.428249	0.421908	0.420952	0.419823	0.413655	0.399583	0.377867	0.356845	0.343033	0.33009	0.310546	0.288134	0.267286	0.247394	0.231671	0.226894	0.23115	0.234104
		1501.2	217.737			1504.33	127.749			1756.47	-7.68021			1524.33	-35.8347				0.313325	0.329222	0.357019	0.383513	0.396282	0.399931	0.410702	0.434851	0.464298	0.488968	0.503996	0.508079	0.500782	0.486362	0.474461	0.468555	0.461866	0.448749	0.428162	0.40132	0.374566	0.353892	0.336171	0.315497	0.293433	0.272325	0.251911	0.236623	0.23419	0.242008	0.248002
		1501.25	217.507			1504.39	127.922			1756.37	-7.17114			1524.39	-36.0462				0.360667	0.375087	0.400365	0.42434	0.436067	0.441452	0.457001	0.486796	0.519024	0.543346	0.558287	0.563586	0.557853	0.542564	0.526581	0.515549	0.504691	0.48836	0.465688	0.438673	0.411136	0.386119	0.361101	0.333218	0.305073	0.279621	0.257384	0.241661	0.238186	0.243919	0.248089
		1501.3	217.049			1504.44	127.887			1756.27	-6.52606			1524.44	-36.2513				0.386987	0.404274	0.432766	0.457609	0.468381	0.474114	0.493833	0.530577	0.567755	0.591383	0.601459	0.602589	0.595639	0.580872	0.564889	0.552988	0.541001	0.523628	0.501564	0.477241	0.451703	0.424253	0.392808	0.356932	0.320709	0.289524	0.265723	0.250434	0.245744	0.247307	0.24696
		1501.35	217.183			1504.5	127.689			1756.16	-6.01803			1524.5	-36.8656				0.405229	0.426772	0.460997	0.489142	0.499826	0.50417	0.523541	0.562283	0.601286	0.622568	0.62639	0.621699	0.612665	0.599635	0.586518	0.576095	0.563151	0.543867	0.521716	0.499653	0.475069	0.445535	0.411049	0.37222	0.332175	0.298124	0.274583	0.260858	0.25582	0.254691	0.251824
		1501.4	216.996			1504.56	127.649			1756.06	-5.37507			1524.56	-36.5086				0.425035	0.446925	0.482627	0.512509	0.524062	0.528058	0.545083	0.580177	0.615618	0.633426	0.633947	0.62778	0.619962	0.609364	0.597898	0.586953	0.57123	0.548471	0.524583	0.502259	0.477241	0.447359	0.414785	0.379604	0.341644	0.308026	0.284746	0.271282	0.265636	0.263899	0.26164
		1501.45	217.049			1504.61	127.639			1755.95	-4.86738			1524.61	-37.032				0.442929	0.461345	0.492877	0.521022	0.534746	0.542912	0.560806	0.59173	0.622568	0.638117	0.637769	0.631254	0.624218	0.615966	0.607106	0.596769	0.578787	0.55238	0.525191	0.500782	0.475678	0.448489	0.421213	0.392373	0.359538	0.327658	0.303162	0.287092	0.2791	0.277102	0.27632
		1501.5	217.473			1504.67	127.814			1755.85	-4.22341			1524.67	-37.0924				0.44927	0.464732	0.491313	0.516418	0.533617	0.550035	0.572272	0.600156	0.627519	0.644024	0.644458	0.63499	0.625261	0.61918	0.617008	0.613099	0.597377	0.568972	0.538916	0.514072	0.4914	0.46812	0.444232	0.418172	0.38829	0.357714	0.33122	0.311414	0.300122	0.296821	0.295865
		1501.55	217.361			1504.72	128.02			1755.74	-3.57999			1524.72	-37.0771				0.441105	0.456133	0.479934	0.502606	0.523193	0.547429	0.573228	0.597724	0.622133	0.642286	0.648367	0.640028	0.628388	0.623002	0.625869	0.629691	0.62057	0.595118	0.566713	0.544649	0.525278	0.502693	0.476025	0.446491	0.415479	0.385337	0.358235	0.336518	0.323141	0.317669	0.314368
		1501.6	217.149			1504.78	128.12			1755.64	-2.93712			1524.78	-36.3919				0.427728	0.44345	0.466209	0.487404	0.509468	0.536049	0.561154	0.580872	0.602067	0.626737	0.644197	0.646543	0.639333	0.63247	0.632731	0.638812	0.637769	0.621612	0.599809	0.580785	0.559329	0.530229	0.495483	0.459521	0.425903	0.396108	0.370136	0.349375	0.336345	0.329395	0.323228
		1501.65	217.057			1504.83	128.209			1755.53	-2.42978			1524.83	-36.7222				0.420691	0.436414	0.458652	0.479326	0.499739	0.522411	0.542999	0.559243	0.578353	0.605803	0.634468	0.652102	0.654187	0.645761	0.639246	0.643589	0.649757	0.644458	0.629951	0.61058	0.581393	0.541782	0.498697	0.458131	0.422863	0.392634	0.366661	0.346508	0.334173	0.326529	0.318103
		1501.7	217.241			1504.89	128.226			1755.43	-1.7873			1524.89	-36.4688				0.423558	0.436935	0.45648	0.475069	0.491921	0.509382	0.52745	0.545605	0.5668	0.594944	0.627259	0.653058	0.661831	0.653753	0.64411	0.648193	0.659833	0.662874	0.653405	0.632297	0.596508	0.550556	0.50417	0.462995	0.427293	0.395066	0.365445	0.341904	0.326876	0.316452	0.304204
		1501.75	217.342			1504.94	128.272			1755.32	-1.1468			1524.94	-37.0678				0.433461	0.440844	0.45205	0.464385	0.478631	0.496352	0.517634	0.541782	0.567755	0.595118	0.623002	0.645761	0.654795	0.649149	0.641852	0.647672	0.662874	0.671734	0.666522	0.645587	0.60893	0.564107	0.520327	0.481324	0.44623	0.412352	0.378909	0.349896	0.328614	0.311501	0.292304
		1501.8	217.671			1505	128.103			1755.21	-0.50544			1525	-36.5651				0.443624	0.443711	0.442929	0.445709	0.458826	0.482192	0.51025	0.53909	0.567321	0.592773	0.612926	0.626477	0.632123	0.629691	0.625869	0.632297	0.648975	0.662526	0.661484	0.641765	0.607019	0.566105	0.526233	0.489576	0.45622	0.424166	0.392547	0.362926	0.337126	0.312717	0.287005
		1501.85	217.323			1505.06	128.168			1755.1	0.13428			1525.06	-36.6012				0.444145	0.440844	0.432331	0.427033	0.438151	0.466644	0.500521	0.531011	0.557679	0.578787	0.590167	0.593468	0.594423	0.594076	0.592338	0.597203	0.61336	0.630212	0.632297	0.613099	0.578787	0.53935	0.500347	0.463864	0.431637	0.404187	0.380299	0.358495	0.335997	0.310198	0.283443
		1501.9	217.07			1505.11	128.181			1754.98	0.7745			1525.11	-37.5613				0.429899	0.429031	0.421473	0.413916	0.421821	0.449705	0.484538	0.513638	0.535441	0.549166	0.551338	0.5463	0.544649	0.547168	0.547863	0.551077	0.564628	0.58148	0.584781	0.566105	0.532314	0.493138	0.453179	0.415306	0.382992	0.358582	0.342252	0.330872	0.317929	0.298297	0.276147
		1501.95	217.411			1505.17	128.146			1754.88	1.41523			1525.17	-36.9005				0.411136	0.414003	0.411397	0.405403	0.409312	0.430073	0.458826	0.482366	0.496178	0.500347	0.495396	0.489315	0.492443	0.501998	0.507123	0.50886	0.516939	0.529361	0.530924	0.513899	0.484451	0.449531	0.412179	0.376042	0.345118	0.321925	0.307505	0.300469	0.294388	0.282227	0.266678
		1502	217.374			1505.22	128.027			1754.78	2.05828			1525.22	-36.3651				0.401407	0.404534	0.403231	0.397498	0.396977	0.408356	0.427033	0.441626	0.445448	0.440149	0.432331	0.43294	0.44762	0.466557	0.474809	0.472898	0.473506	0.478631	0.476112	0.46091	0.438673	0.413047	0.385337	0.357974	0.333131	0.312717	0.298384	0.290566	0.284833	0.275712	0.264507
		1502.05	217.194			1505.28	128.05			1754.67	2.69969			1525.28	-36.5187				0.396543	0.396977	0.393068	0.385598	0.382036	0.386901	0.39689	0.403145	0.399583	0.388377	0.380559	0.388204	0.411744	0.435198	0.442755	0.436327	0.430334	0.428683	0.422081	0.407575	0.391331	0.37665	0.36336	0.349461	0.333912	0.319493	0.309764	0.304117	0.297516	0.287005	0.275886
		1502.1	217.566			1505.33	127.882			1754.56	3.33945			1525.33	-36.5595				0.3836	0.381602	0.374913	0.365358	0.359712	0.361101	0.366487	0.369788	0.365966	0.35589	0.349635	0.358669	0.381949	0.403579	0.408791	0.399583	0.389159	0.38247	0.37361	0.360407	0.348506	0.343294	0.343728	0.342425	0.335042	0.32705	0.325139	0.326095	0.321143	0.307853	0.293954
		1502.15	217.356			1505.39	128.267			1754.46	3.98081			1525.39	-37.0349				0.360146	0.356845	0.348245	0.336432	0.32844	0.328092	0.332523	0.338082	0.340601	0.337561	0.334607	0.34173	0.359538	0.376737	0.380733	0.370483	0.356324	0.345726	0.337474	0.328874	0.322359	0.323749	0.332783	0.339646	0.337474	0.333131	0.335563	0.340514	0.336432	0.320709	0.303944
		1502.2	217.123			1505.44	128.606			1754.35	4.62162			1525.44	-36.0723				0.337561	0.332001	0.320883	0.307245	0.299079	0.299774	0.305681	0.31402	0.322359	0.326268	0.327658	0.333739	0.346421	0.359104	0.362057	0.351372	0.334434	0.321404	0.316018	0.314889	0.315063	0.320014	0.33148	0.341122	0.341209	0.337126	0.3373	0.339559	0.333565	0.316539	0.299253
		1502.25	216.86			1505.5	128.299			1754.24	5.26113			1525.5	-35.9961				0.325747	0.315497	0.299514	0.285007	0.280664	0.286571	0.294736	0.302293	0.310024	0.315757	0.319927	0.326789	0.336258	0.344249	0.345118	0.335389	0.319753	0.308634	0.307505	0.312196	0.3168	0.322359	0.33148	0.338777	0.337908	0.331654	0.326529	0.323402	0.316626	0.302814	0.289263
		1502.3	217.088			1505.56	127.74			1754.14	5.90189			1525.56	-36.569				0.320014	0.303509	0.280664	0.265028	0.26581	0.278666	0.290132	0.295431	0.297689	0.299166	0.302033	0.307766	0.313499	0.316452	0.316192	0.311935	0.305507	0.302554	0.306289	0.312978	0.317582	0.321491	0.326442	0.328874	0.325313	0.317321	0.309156	0.303683	0.29934	0.291782	0.284399
		1502.35	217.118			1505.61	128.069			1754.03	6.54136			1525.61	-37.0373				0.308113	0.287179	0.259903	0.243224	0.24583	0.261466	0.276233	0.282662	0.282227	0.278753	0.276147	0.275104	0.273019	0.270674	0.272846	0.279534	0.287265	0.295344	0.304639	0.312457	0.315497	0.316366	0.317321	0.315931	0.31124	0.304812	0.298297	0.294215	0.292304	0.288482	0.28327
		1502.4	217.188			1505.67	128.41			1753.92	7.3156			1525.67	-36.4622				0.285789	0.265202	0.240097	0.225678	0.226459	0.238013	0.251911	0.261119	0.263464	0.260337	0.253735	0.244093	0.23254	0.226546	0.233669	0.250174	0.267026	0.28214	0.297603	0.309851	0.313325	0.310806	0.307592	0.304204	0.301077	0.298992	0.296386	0.294215	0.292999	0.288742	0.280664
		1502.45	217.117			1505.72	128.281			1753.81	7.95241			1525.72	-36.2019				0.263377	0.246438	0.22837	0.220552	0.221508	0.226807	0.23393	0.240097	0.243311	0.243051	0.237491	0.224896	0.210129	0.205177	0.215949	0.233409	0.24835	0.263551	0.284225	0.303423	0.309764	0.304726	0.298124	0.294388	0.294388	0.296039	0.294997	0.292304	0.290393	0.285181	0.274062
		1502.5	217.501			1505.78	128.426			1753.7	8.59124			1525.78	-36.507				0.255994	0.243311	0.232627	0.232366	0.237144	0.239489	0.237578	0.233061	0.229065	0.227067	0.223332	0.214124	0.20344	0.202745	0.213603	0.224722	0.230629	0.240879	0.263377	0.287526	0.296821	0.292217	0.28631	0.286049	0.29074	0.294823	0.292564	0.286831	0.283096	0.277623	0.266331
		1502.55	217.263			1505.83	128.437			1753.59	9.22837			1525.83	-36.6254				0.265462	0.25747	0.252867	0.25747	0.265462	0.267199	0.257818	0.240358	0.22368	0.213951	0.209607	0.204743	0.199618	0.201355	0.210302	0.216122	0.214906	0.218468	0.236536	0.259382	0.270674	0.271369	0.273454	0.281967	0.293607	0.30073	0.297863	0.289871	0.283791	0.277363	0.267547
		1502.6	216.903			1505.89	128.177			1753.48	9.86604			1525.89	-36.9492				0.278753	0.275712	0.275799	0.282054	0.290566	0.29213	0.277623	0.248436	0.218207	0.19927	0.193277	0.192582	0.191279	0.193624	0.202658	0.209781	0.207957	0.205003	0.212908	0.228631	0.241835	0.252953	0.267894	0.287265	0.306115	0.316539	0.314889	0.306984	0.299514	0.291956	0.284312
		1502.65	217.016			1505.94	128.168			1753.38	10.5054			1525.94	-36.9054				0.28631	0.285268	0.28631	0.292043	0.301077	0.30377	0.286831	0.249566	0.208565	0.182071	0.175382	0.179204	0.182592	0.18763	0.200834	0.214993	0.21812	0.212213	0.209868	0.217078	0.232279	0.253909	0.279534	0.306289	0.3287	0.339906	0.338516	0.331306	0.323662	0.316539	0.311762
		1502.7	217.183			1506	128.242			1753.27	11.0078			1526	-36.3214				0.292391	0.287526	0.282922	0.285441	0.296213	0.303075	0.288916	0.250608	0.205438	0.174861	0.168172	0.176598	0.185893	0.195883	0.214385	0.236188	0.247307	0.245136	0.24001	0.242877	0.259295	0.28631	0.315844	0.342686	0.362318	0.369354	0.365445	0.357714	0.350591	0.345205	0.342686
		1502.75	217.53			1506.06	128.411			1753.17	11.6467			1526.06	-36.7553				0.304291	0.29074	0.274931	0.27163	0.284573	0.298558	0.291956	0.259121	0.215775	0.185024	0.179639	0.192582	0.207175	0.220552	0.241053	0.266331	0.28492	0.292217	0.294388	0.30099	0.318798	0.345466	0.372394	0.39385	0.405229	0.404621	0.397151	0.388551	0.381341	0.376911	0.374739
		1502.8	217.672			1506.11	128.589			1753.06	12.1484			1526.11	-36.355				0.322359	0.298905	0.27163	0.262856	0.277971	0.298732	0.299079	0.270848	0.229847	0.20066	0.19788	0.215254	0.235059	0.251911	0.272498	0.296734	0.317929	0.33426	0.349027	0.365705	0.386293	0.408965	0.430073	0.445709	0.45066	0.446056	0.438586	0.430334	0.421473	0.414698	0.40992
		1502.85	217.447			1506.17	128.673			1752.96	12.6515			1526.17	-36.3303				0.343468	0.313412	0.278318	0.265202	0.28049	0.303857	0.306463	0.279274	0.239055	0.21065	0.208652	0.228805	0.255473	0.280056	0.303249	0.324705	0.343555	0.363447	0.387682	0.414003	0.437804	0.456828	0.473506	0.487144	0.49253	0.491487	0.48975	0.485146	0.475243	0.464038	0.453353
		1502.9	217.398			1506.22	128.756			1752.85	13.154			1526.22	-36.5086				0.370744	0.338777	0.298905	0.2791	0.288047	0.307331	0.30959	0.285441	0.249305	0.221942	0.217252	0.236623	0.269197	0.302814	0.330525	0.350069	0.365184	0.3836	0.409051	0.438325	0.464472	0.483843	0.499653	0.512943	0.521108	0.527536	0.535615	0.539524	0.534399	0.521369	0.502867
		1502.95	217.302			1506.28	128.687			1752.75	13.5204			1526.28	-35.8047				0.406706	0.375434	0.332175	0.302901	0.299253	0.309156	0.310546	0.293694	0.266591	0.243224	0.236015	0.25165	0.284312	0.320188	0.349114	0.368311	0.382384	0.398106	0.41852	0.442929	0.467946	0.488881	0.50443	0.515636	0.524931	0.538221	0.55655	0.572707	0.578527	0.569145	0.544041
		1503	217.299			1506.33	128.449			1752.64	14.0234			1526.33	-36.1181				0.440671	0.409138	0.363447	0.327658	0.314107	0.315757	0.316192	0.305681	0.287005	0.26911	0.261814	0.273019	0.299079	0.328266	0.352762	0.371699	0.388117	0.403926	0.419041	0.435632	0.455438	0.474375	0.488186	0.497915	0.509382	0.527797	0.552206	0.576616	0.593207	0.591817	0.565844
		1503.05	217.328			1506.39	128.518			1752.54	14.5266			1526.39	-35.7989				0.458218	0.424166	0.375956	0.339298	0.325052	0.324878	0.323923	0.314541	0.299861	0.286918	0.281359	0.287613	0.303336	0.321751	0.339906	0.358582	0.378388	0.396803	0.410268	0.421386	0.434416	0.448836	0.462561	0.47672	0.494441	0.516244	0.539698	0.563499	0.584781	0.592078	0.571664
		1503.1	217.496			1506.44	128.343			1752.43	15.0273			1526.44	-35.7734				0.4537	0.418259	0.369267	0.334955	0.324792	0.325747	0.321317	0.308721	0.296126	0.289177	0.287092	0.28935	0.29517	0.304117	0.318103	0.337648	0.36058	0.381862	0.396195	0.404534	0.412352	0.424079	0.441887	0.464993	0.490445	0.513812	0.533096	0.551772	0.571664	0.582436	0.567755
		1503.15	217.704			1506.5	128.515			1752.33	15.529			1526.5	-36.7627				0.437457	0.406359	0.361796	0.329309	0.318885	0.316366	0.306115	0.29074	0.281619	0.281532	0.284833	0.286744	0.286484	0.288482	0.299427	0.320274	0.346074	0.370049	0.386553	0.3955	0.40271	0.416435	0.440149	0.469076	0.496438	0.518416	0.53492	0.549687	0.564976	0.572099	0.558634
		1503.2	217.863			1506.56	128.209			1752.22	16.1645			1526.56	-36.4008				0.435285	0.412613	0.375347	0.341644	0.322446	0.309937	0.294388	0.279274	0.273106	0.276494	0.283183	0.287092	0.285354	0.283183	0.290566	0.311154	0.33869	0.364402	0.384121	0.398193	0.412005	0.433721	0.463343	0.491487	0.512856	0.529795	0.544562	0.55794	0.568103	0.56819	0.554031
		1503.25	217.935			1506.61	128.228			1752.12	16.9369			1526.61	-36.9832				0.460823	0.443624	0.410354	0.372133	0.340949	0.317321	0.297603	0.282662	0.275017	0.275104	0.280229	0.285181	0.285876	0.284659	0.290479	0.308982	0.334521	0.35893	0.380733	0.402536	0.428075	0.461258	0.496004	0.520327	0.53353	0.545518	0.560024	0.573228	0.579135	0.572794	0.556984
		1503.3	217.99			1506.67	128.636			1752.01	17.7088			1526.67	-36.9756				0.494875	0.475764	0.439454	0.396282	0.357887	0.327397	0.303944	0.28631	0.273193	0.266852	0.268589	0.275017	0.281793	0.2877	0.296039	0.311067	0.330525	0.350591	0.373089	0.401407	0.437022	0.478805	0.51607	0.536744	0.545431	0.55681	0.574357	0.589385	0.592078	0.579743	0.559764
		1503.35	217.994			1506.72	128.311			1751.9	18.344			1526.72	-36.5592				0.507557	0.479673	0.434243	0.387769	0.350069	0.320101	0.296039	0.276407	0.259555	0.249566	0.251216	0.26164	0.275973	0.290479	0.302467	0.313325	0.326355	0.344336	0.369875	0.402971	0.4418	0.484017	0.519545	0.537874	0.545257	0.5582	0.580698	0.600069	0.602415	0.585737	0.560459
		1503.4	217.619			1506.78	128.574			1751.8	18.9816			1526.78	-36.9171				0.488099	0.449878	0.394545	0.346595	0.314368	0.292217	0.274496	0.258687	0.242964	0.23393	0.238968	0.254864	0.27467	0.293172	0.305507	0.312457	0.32262	0.344163	0.376737	0.413395	0.44927	0.484798	0.515983	0.533443	0.539871	0.551859	0.576616	0.60033	0.605368	0.589298	0.561935
		1503.45	217.383			1506.83	128.503			1751.7	19.483			1526.83	-36.0012				0.446838	0.404708	0.346421	0.29934	0.272411	0.259729	0.252953	0.245049	0.233756	0.227502	0.235928	0.256428	0.279969	0.298992	0.308808	0.312283	0.322272	0.348332	0.386293	0.424079	0.45509	0.482887	0.509903	0.528318	0.535268	0.544475	0.566018	0.588777	0.595552	0.583478	0.559329
		1503.5	217.53			1506.89	128.425			1751.59	19.9827			1526.89	-36.0583				0.397585	0.362665	0.313499	0.27163	0.24722	0.239663	0.240879	0.240097	0.233582	0.229239	0.237665	0.25999	0.28796	0.309851	0.317755	0.317669	0.326181	0.35172	0.387943	0.422689	0.449357	0.472377	0.497133	0.517721	0.527884	0.535876	0.55099	0.566192	0.569493	0.560285	0.542564
		1503.55	217.742			1506.94	128.244			1751.49	20.3482			1526.94	-36.3354				0.350851	0.330785	0.299079	0.266591	0.243833	0.236536	0.240271	0.243919	0.241921	0.238881	0.243746	0.262596	0.292651	0.318537	0.326095	0.322707	0.327832	0.34894	0.379343	0.408965	0.432158	0.452137	0.474809	0.495917	0.508165	0.515202	0.523801	0.530403	0.529013	0.522151	0.512509
		1503.6	217.537			1507	128.304			1751.39	20.7154			1527	-35.8075				0.315497	0.309069	0.293694	0.271543	0.252519	0.245396	0.248436	0.253735	0.255646	0.254604	0.255299	0.26607	0.29074	0.315236	0.322012	0.3168	0.31958	0.337474	0.363794	0.389941	0.410528	0.427728	0.446577	0.464124	0.473853	0.478023	0.482279	0.48532	0.484625	0.482801	0.480542
		1503.65	217.432			1507.06	128.349			1751.29	21.2186			1527.06	-35.9429				0.295083	0.294736	0.288568	0.276147	0.264941	0.260511	0.261293	0.263725	0.265896	0.266505	0.265288	0.267981	0.281619	0.298211	0.302814	0.298645	0.301598	0.317234	0.340688	0.364489	0.383165	0.397672	0.412352	0.42573	0.433461	0.437109	0.440671	0.444319	0.44762	0.451095	0.452311
		1503.7	217.991			1507.11	128.279			1751.18	21.5813			1527.11	-36.3921				0.288047	0.287005	0.282835	0.27745	0.275625	0.276494	0.275365	0.27189	0.269632	0.269284	0.267721	0.265723	0.268676	0.274757	0.27606	0.273801	0.276842	0.289263	0.309156	0.331046	0.347985	0.359712	0.371091	0.383339	0.394197	0.40245	0.407922	0.412092	0.417391	0.423037	0.425295
		1503.75	217.848			1507.17	128.589			1751.08	22.0834			1527.17	-36.5294				0.292477	0.288134	0.28049	0.275452	0.278145	0.284573	0.286136	0.280837	0.273888	0.269632	0.266939	0.262596	0.257384	0.253388	0.250695	0.249566	0.251998	0.260945	0.278492	0.299774	0.315671	0.324618	0.332523	0.343815	0.358235	0.371525	0.379691	0.384729	0.391244	0.398888	0.403405
		1503.8	218.358			1507.22	128.355			1750.98	22.5826			1527.22	-36.2847				0.30099	0.294388	0.281098	0.26911	0.26885	0.278839	0.28796	0.287874	0.279795	0.270935	0.265636	0.260076	0.250087	0.239315	0.233843	0.233322	0.234538	0.241053	0.257992	0.280056	0.295865	0.302901	0.307331	0.315497	0.328961	0.343902	0.355542	0.364663	0.375347	0.38664	0.393676
		1503.85	218.086			1507.28	128.793			1750.87	23.0824			1527.28	-36.8968				0.298645	0.292912	0.277276	0.2586	0.252172	0.262335	0.277797	0.284225	0.277189	0.265375	0.258513	0.25443	0.246352	0.235841	0.22976	0.227328	0.224635	0.227849	0.244788	0.268068	0.284573	0.291522	0.294736	0.300035	0.309764	0.322446	0.33591	0.351199	0.368485	0.383773	0.391418
		1503.9	217.749			1507.33	128.512			1750.77	23.5809			1527.33	-36.5286				0.283965	0.281532	0.269458	0.249566	0.23697	0.241748	0.256949	0.266244	0.261379	0.250434	0.24557	0.246699	0.246525	0.242182	0.236015	0.227762	0.21812	0.217165	0.232801	0.255994	0.272759	0.281272	0.286571	0.291869	0.297603	0.303596	0.313846	0.332349	0.355803	0.375608	0.385511
		1503.95	217.945			1507.39	128.675			1750.66	24.0816			1527.39	-36.0837				0.273888	0.273714	0.265896	0.24696	0.227762	0.222898	0.231932	0.241227	0.240792	0.235841	0.236362	0.242703	0.248523	0.249044	0.242269	0.229239	0.215514	0.211518	0.223072	0.242095	0.256949	0.267373	0.277102	0.285094	0.287613	0.285528	0.288221	0.304291	0.329917	0.354587	0.371091
		1504	217.716			1507.44	128.553			1750.56	24.5789			1527.44	-36.2263				0.273019	0.27328	0.267286	0.249218	0.225851	0.212213	0.212908	0.219597	0.223767	0.227154	0.234277	0.242443	0.24696	0.246699	0.240532	0.229065	0.217425	0.212387	0.217252	0.227762	0.238794	0.251737	0.267634	0.279534	0.280316	0.273019	0.269371	0.279187	0.300903	0.326703	0.349461
		1504.05	217.868			1507.5	129.228			1750.46	25.0805			1527.5	-36.3714				0.26911	0.2705	0.266765	0.251824	0.230803	0.214732	0.208044	0.208652	0.212474	0.220205	0.232192	0.240618	0.240618	0.236883	0.232453	0.226199	0.218902	0.213429	0.211518	0.213343	0.220552	0.236883	0.259208	0.274496	0.274844	0.266765	0.262248	0.267026	0.280316	0.299514	0.321056
		1504.1	217.604			1507.56	128.778			1750.36	25.4449			1527.56	-36.3402				0.261032	0.264159	0.26303	0.253562	0.240532	0.229152	0.220292	0.214298	0.211779	0.216122	0.227936	0.236796	0.234798	0.22811	0.223332	0.218902	0.212561	0.20648	0.201529	0.198575	0.203266	0.221161	0.246352	0.262856	0.263725	0.259034	0.259555	0.26442	0.269632	0.277276	0.290393
		1504.15	217.536			1507.61	128.595			1750.25	25.9442			1527.61	-36.8405				0.261466	0.264159	0.263551	0.2586	0.254691	0.252432	0.247481	0.238707	0.228197	0.223245	0.228892	0.236362	0.234017	0.224548	0.215427	0.207175	0.198836	0.192582	0.187804	0.183634	0.186501	0.203006	0.226633	0.242095	0.244093	0.244354	0.252693	0.262596	0.265549	0.26607	0.273541
		1504.2	217.671			1507.67	128.657			1750.15	26.5771			1527.67	-37.3858				0.27328	0.275278	0.274583	0.272325	0.274757	0.280664	0.281445	0.272325	0.256341	0.242964	0.240097	0.242356	0.238013	0.225243	0.21065	0.197967	0.188499	0.182853	0.177901	0.172255	0.17295	0.18624	0.206133	0.219597	0.222724	0.227415	0.243224	0.261901	0.271022	0.274844	0.285962
		1504.25	217.841			1507.72	128.749			1750.04	27.0732			1527.72	-36.3614				0.286484	0.292217	0.296126	0.297429	0.302641	0.311414	0.313065	0.301425	0.282488	0.265723	0.256254	0.251477	0.243919	0.230281	0.214038	0.200313	0.191974	0.187457	0.180681	0.171213	0.167391	0.17573	0.191713	0.204395	0.21065	0.220639	0.243746	0.272325	0.291956	0.304291	0.322533
		1504.3	217.978			1507.78	128.754			1749.93	27.7058			1527.78	-35.637				0.305073	0.317495	0.329482	0.335302	0.340949	0.346942	0.342425	0.323662	0.301251	0.28327	0.269284	0.25886	0.250782	0.24114	0.22837	0.21647	0.209955	0.205785	0.196056	0.181115	0.171386	0.175035	0.18902	0.203874	0.216383	0.23393	0.263725	0.298384	0.323749	0.340167	0.361015
		1504.35	217.85			1507.83	129.009			1749.83	28.3401			1527.83	-36.3616				0.349288	0.363968	0.378648	0.386032	0.390896	0.391591	0.377432	0.348853	0.320101	0.298124	0.279882	0.266852	0.261727	0.258947	0.251824	0.242269	0.235928	0.230281	0.216904	0.197794	0.185459	0.188412	0.203179	0.220379	0.238013	0.261814	0.294562	0.327571	0.349461	0.363881	0.384468
		1504.4	217.656			1507.89	129.205			1749.72	28.8373			1527.89	-36.7494				0.420518	0.430681	0.440063	0.44484	0.44788	0.44345	0.420257	0.38221	0.345118	0.316192	0.29352	0.279969	0.278579	0.281619	0.279274	0.271716	0.263812	0.254604	0.238968	0.220726	0.211171	0.215862	0.229673	0.245309	0.26303	0.287352	0.316626	0.34173	0.356498	0.369267	0.391939
		1504.45	217.885			1507.94	129.101			1749.62	29.2003			1527.94	-37.5221				0.493051	0.498436	0.502519	0.503909	0.50304	0.49114	0.458739	0.412613	0.368485	0.333739	0.308287	0.29491	0.295431	0.301772	0.303162	0.296908	0.285876	0.271977	0.256515	0.243919	0.238881	0.241921	0.250261	0.261553	0.277102	0.297516	0.318972	0.335997	0.347898	0.363534	0.38942
		1504.5	217.774			1508	128.941			1749.52	29.5644			1528	-37.0239				0.544823	0.550382	0.554812	0.554291	0.5463	0.523541	0.482019	0.430594	0.383426	0.346769	0.320361	0.305855	0.305334	0.312457	0.315584	0.308634	0.292999	0.274844	0.260598	0.25304	0.249826	0.248958	0.251911	0.261293	0.276668	0.292738	0.306376	0.319406	0.334955	0.356498	0.382644
		1504.55	217.617			1508.06	128.823			1749.42	29.928			1528.06	-37.4706				0.571838	0.580264	0.588256	0.586692	0.57123	0.540827	0.496699	0.446317	0.400191	0.363447	0.335389	0.316626	0.310632	0.314281	0.315497	0.305247	0.285441	0.265115	0.251824	0.24583	0.242616	0.240879	0.244267	0.25582	0.271543	0.283009	0.290219	0.302467	0.324183	0.350764	0.374479
		1504.6	217.473			1508.11	129.052			1749.32	30.4271			1528.11	-37.0354				0.58122	0.591209	0.601025	0.598245	0.579656	0.550556	0.51442	0.472985	0.431115	0.394719	0.364663	0.340688	0.325747	0.319666	0.313499	0.298471	0.276928	0.257557	0.24557	0.239315	0.236275	0.237231	0.244093	0.257036	0.269979	0.275365	0.277102	0.288134	0.312717	0.341122	0.362578
		1504.65	217.39			1508.17	128.919			1749.22	30.7912			1528.17	-36.7621				0.579917	0.589559	0.599288	0.597029	0.58148	0.560719	0.5377	0.508513	0.473072	0.438586	0.409573	0.383773	0.360233	0.340254	0.321317	0.300295	0.279882	0.265115	0.255733	0.248002	0.243051	0.244093	0.250782	0.260163	0.266678	0.265983	0.264072	0.27328	0.296821	0.324705	0.347029
		1504.7	217.09			1508.22	128.715			1749.11	31.1532			1528.22	-36.6716				0.567582	0.576789	0.587387	0.590427	0.584868	0.575747	0.564107	0.544215	0.514159	0.482366	0.456133	0.431028	0.401233	0.368659	0.337561	0.31124	0.293172	0.28353	0.275712	0.264159	0.252867	0.247828	0.248436	0.251303	0.252345	0.248871	0.246612	0.255733	0.278318	0.306897	0.334607
		1504.75	217.316			1508.28	128.738			1749.01	31.785			1528.28	-36.4335				0.547516	0.55655	0.568537	0.578874	0.586171	0.589646	0.586432	0.571143	0.542738	0.511293	0.485059	0.459086	0.426511	0.38942	0.354326	0.326529	0.308287	0.296908	0.284486	0.266852	0.249218	0.237578	0.231932	0.230368	0.22976	0.227415	0.227502	0.238534	0.261987	0.293259	0.328006
		1504.8	217.551			1508.33	128.882			1748.9	32.2822			1528.33	-36.7375				0.535615	0.543694	0.554204	0.565757	0.578787	0.589472	0.59173	0.578874	0.550295	0.516505	0.486883	0.459347	0.429378	0.397846	0.367443	0.340427	0.317408	0.295952	0.273106	0.250434	0.232887	0.221942	0.215688	0.212995	0.211953	0.211432	0.215514	0.229413	0.253735	0.285007	0.321056
		1504.85	217.43			1508.39	128.32			1748.8	32.7806			1528.39	-36.3992				0.546821	0.551946	0.556289	0.559677	0.56541	0.572359	0.574965	0.564802	0.538395	0.503388	0.470292	0.443016	0.420431	0.398541	0.372915	0.343641	0.312891	0.281185	0.251477	0.230195	0.220031	0.216383	0.213777	0.210389	0.207262	0.207436	0.215427	0.23254	0.25582	0.281359	0.310459
		1504.9	217.631			1508.44	128.632			1748.7	33.1424			1528.44	-35.963				0.574357	0.575313	0.572099	0.564281	0.556289	0.551772	0.549514	0.541782	0.52024	0.486536	0.452137	0.427554	0.41296	0.396716	0.368746	0.331567	0.293085	0.257818	0.231063	0.218989	0.220205	0.224896	0.224896	0.219597	0.21369	0.213864	0.224114	0.242616	0.263204	0.281272	0.301946
		1504.95	217.512			1508.5	129.121			1748.6	33.5054			1528.5	-36.3943				0.594858	0.594076	0.587474	0.573315	0.554899	0.539437	0.531619	0.525365	0.507992	0.475938	0.441539	0.419997	0.410615	0.394805	0.360233	0.314107	0.269458	0.23419	0.214646	0.214298	0.226459	0.237404	0.238273	0.230629	0.222985	0.223332	0.234364	0.251824	0.269024	0.282922	0.300469
		1505	217.716			1508.56	129.21			1748.5	34.0021			1528.56	-36.5582				0.591644	0.593728	0.589559	0.57427	0.551338	0.531445	0.523106	0.519892	0.505038	0.47255	0.436762	0.41574	0.407575	0.391418	0.354065	0.30377	0.254951	0.218815	0.203527	0.210302	0.22811	0.241227	0.241748	0.233322	0.226025	0.228284	0.240879	0.257731	0.273106	0.286918	0.306028
		1505.05	217.71			1508.61	129.103			1748.39	34.4994			1528.61	-36.6373				0.565584	0.57288	0.572967	0.557766	0.534225	0.516765	0.513638	0.515375	0.502693	0.469597	0.432071	0.408443	0.398106	0.383252	0.350069	0.301511	0.250608	0.211953	0.196751	0.204482	0.220726	0.230542	0.230021	0.223593	0.21951	0.225417	0.241574	0.260771	0.278058	0.294823	0.317234
		1505.1	217.412			1508.67	128.84			1748.29	34.862			1528.67	-36.9052				0.528145	0.53796	0.540479	0.52745	0.508426	0.496699	0.496352	0.497655	0.484972	0.454569	0.420431	0.396543	0.384034	0.371612	0.345379	0.30099	0.24861	0.206306	0.188325	0.192582	0.203266	0.209173	0.210129	0.208999	0.209434	0.217773	0.235754	0.25721	0.278058	0.300035	0.327224
		1505.15	217.27			1508.72	128.985			1748.19	35.3586			1528.72	-36.0156				0.492616	0.500347	0.50304	0.496873	0.489142	0.483843	0.478457	0.468641	0.449965	0.42434	0.400799	0.384295	0.373523	0.362665	0.340688	0.299861	0.247568	0.202832	0.180507	0.178162	0.182418	0.187022	0.193798	0.20066	0.204743	0.211345	0.225069	0.242877	0.263377	0.289785	0.322272
		1505.2	217.179			1508.78	128.931			1748.09	35.8547			1528.78	-36.6913				0.464906	0.468468	0.470205	0.47229	0.47811	0.479847	0.468381	0.44458	0.416261	0.393329	0.381081	0.374392	0.366574	0.355281	0.334434	0.298384	0.252693	0.212126	0.18763	0.17712	0.172863	0.174774	0.185893	0.198923	0.205177	0.207436	0.212387	0.220379	0.234017	0.258947	0.293259
		1505.25	217.294			1508.83	128.67			1747.98	36.3482			1528.83	-36.6462				0.433374	0.435111	0.43624	0.442234	0.455612	0.464124	0.454656	0.427467	0.395413	0.373784	0.366227	0.362057	0.353023	0.339038	0.318972	0.291088	0.259208	0.230542	0.208999	0.192408	0.178336	0.173124	0.181637	0.195101	0.201442	0.200486	0.197967	0.196317	0.200226	0.217078	0.246873
		1505.3	217.298			1508.89	129.077			1747.88	36.8444			1528.89	-36.5473				0.382731	0.385598	0.387422	0.392894	0.406185	0.418867	0.418259	0.400799	0.375869	0.358322	0.350764	0.342252	0.326703	0.307853	0.28909	0.271369	0.255473	0.240705	0.225156	0.206046	0.184937	0.171994	0.17434	0.183895	0.188586	0.186414	0.181202	0.174861	0.171821	0.179378	0.200573
		1505.35	217.652			1508.94	129.486			1747.77	37.203			1528.94	-36.319				0.3168	0.321664	0.326181	0.332088	0.343294	0.356063	0.36197	0.356063	0.34286	0.333304	0.328266	0.31706	0.29491	0.269632	0.251042	0.243138	0.24253	0.241053	0.231324	0.211258	0.185893	0.167564	0.164263	0.169041	0.171734	0.170778	0.167304	0.161744	0.156967	0.158617	0.171647
		1505.4	217.791			1509	129.654			1747.67	37.6993			1529	-35.9637				0.256167	0.26329	0.272151	0.281359	0.29213	0.302206	0.307766	0.306202	0.30099	0.300295	0.302814	0.296039	0.272846	0.242616	0.222637	0.221595	0.233843	0.244267	0.24001	0.218989	0.189976	0.167391	0.158965	0.158878	0.160268	0.162439	0.163742	0.161831	0.158617	0.158617	0.16713
		1505.45	217.75			1509.06	129.62			1747.56	38.3279			1529.06	-35.6581				0.217686	0.226633	0.238099	0.249739	0.260858	0.268589	0.270848	0.268416	0.267113	0.273975	0.285007	0.285789	0.267373	0.238186	0.217773	0.218815	0.236449	0.253301	0.25278	0.232019	0.201703	0.176511	0.163395	0.158009	0.157401	0.162439	0.168867	0.1713	0.170344	0.171126	0.178596
		1505.5	217.832			1509.11	129.25			1747.46	38.823			1529.11	-36.0419				0.200486	0.209086	0.219684	0.23089	0.242616	0.249826	0.250174	0.247047	0.24835	0.25999	0.275539	0.280316	0.267981	0.246091	0.22976	0.229239	0.243224	0.2586	0.259729	0.241487	0.213082	0.187717	0.17156	0.161831	0.157575	0.161571	0.170431	0.177206	0.180247	0.183895	0.191366
		1505.55	217.784			1509.17	128.738			1747.35	39.4516			1529.17	-36.1968				0.19206	0.198749	0.207436	0.218815	0.231932	0.239315	0.238881	0.236275	0.239142	0.25165	0.266505	0.270761	0.262682	0.250521	0.241487	0.239055	0.245483	0.256167	0.258339	0.243398	0.217252	0.192495	0.175469	0.16409	0.156185	0.154795	0.160962	0.170691	0.179899	0.187891	0.194666
		1505.6	217.77			1509.22	129.142			1747.25	40.0787			1529.22	-36.604				0.180942	0.186414	0.196404	0.211779	0.228023	0.236015	0.235493	0.233409	0.235407	0.244701	0.255473	0.257297	0.251042	0.245744	0.243051	0.240879	0.243659	0.252606	0.256341	0.243398	0.217599	0.192842	0.176772	0.166696	0.157227	0.149062	0.14828	0.157575	0.171821	0.183461	0.188325
		1505.65	217.733			1509.28	129.299			1747.13	40.57			1529.28	-36.9305				0.162439	0.167912	0.18181	0.204395	0.227241	0.23975	0.242095	0.240445	0.239055	0.242008	0.24696	0.245396	0.238621	0.235233	0.235146	0.235233	0.240618	0.252519	0.258773	0.247133	0.221334	0.196056	0.180942	0.173297	0.164003	0.150452	0.142373	0.148714	0.165306	0.179465	0.18155
		1505.7	217.455			1509.33	129.251			1747.03	41.0632			1529.33	-36.5573				0.138638	0.144024	0.161136	0.190497	0.221074	0.241313	0.250087	0.250782	0.246699	0.244093	0.244267	0.241487	0.236101	0.233322	0.232279	0.232801	0.241313	0.256862	0.266157	0.257731	0.234538	0.210302	0.194927	0.186501	0.175035	0.157488	0.144892	0.148975	0.166522	0.182245	0.181376
		1505.75	217.714			1509.39	129.172			1746.93	41.5584			1529.39	-36.8859				0.117095	0.12335	0.142026	0.172689	0.204309	0.227502	0.241227	0.246786	0.246525	0.246091	0.248176	0.250956	0.253909	0.255299	0.251216	0.246178	0.25139	0.266678	0.278579	0.275799	0.260076	0.241313	0.225678	0.210823	0.191539	0.169475	0.155577	0.159399	0.17738	0.192842	0.188151
		1505.8	217.624			1509.44	128.8			1746.83	41.9186			1529.44	-37.5337				0.107106	0.115445	0.134208	0.159399	0.182071	0.198489	0.211345	0.223158	0.234625	0.246525	0.25886	0.273106	0.288308	0.295518	0.286918	0.272325	0.269545	0.280751	0.292477	0.294041	0.287787	0.279448	0.266678	0.243659	0.212821	0.184851	0.170952	0.17573	0.19345	0.206393	0.196838
		1505.85	217.583			1509.5	129.079			1746.72	42.4118			1529.5	-37.1189				0.112491	0.122481	0.139507	0.156185	0.166956	0.173732	0.183026	0.199705	0.224114	0.251477	0.277189	0.302554	0.326095	0.335129	0.322446	0.302206	0.294302	0.300903	0.308461	0.308287	0.306289	0.30655	0.298558	0.270935	0.230542	0.197186	0.1832	0.187891	0.202484	0.210563	0.196838
		1505.9	217.83			1509.56	128.966			1746.62	42.7714			1529.56	-37.5062				0.128822	0.139333	0.154013	0.165045	0.169649	0.172342	0.180247	0.198923	0.230021	0.26746	0.303509	0.336518	0.362926	0.370483	0.356324	0.336866	0.329135	0.332436	0.333999	0.327571	0.321317	0.320969	0.31376	0.284399	0.240271	0.204656	0.190149	0.192234	0.2004	0.201181	0.184243
		1505.95	217.791			1509.61	128.799			1746.52	43.2651			1529.61	-37.6337				0.145413	0.156793	0.171908	0.18294	0.188151	0.192582	0.202224	0.221421	0.252345	0.292477	0.334434	0.373436	0.401842	0.408791	0.396195	0.380646	0.373871	0.373263	0.369441	0.357106	0.342946	0.33426	0.322099	0.29213	0.249566	0.215167	0.199444	0.197099	0.198315	0.192321	0.172255
		1506	218.04			1509.67	128.921			1746.42	43.4923			1529.67	-37.0176				0.153058	0.167651	0.187543	0.202832	0.211605	0.220118	0.234017	0.25443	0.282488	0.319666	0.36336	0.407227	0.439454	0.448575	0.439802	0.429031	0.422689	0.41713	0.407401	0.390115	0.369441	0.352415	0.334521	0.304899	0.267373	0.236536	0.219076	0.211345	0.20622	0.195101	0.172342
		1506.05	218.002			1509.72	129.328			1746.31	43.8498			1529.72	-37.2859				0.150365	0.170431	0.197272	0.217338	0.230195	0.244614	0.265462	0.288916	0.313586	0.345205	0.387682	0.435024	0.471074	0.483235	0.478631	0.472985	0.469076	0.460823	0.445188	0.422342	0.397411	0.376303	0.354587	0.325139	0.292477	0.265983	0.247915	0.234798	0.221769	0.203961	0.178509
		1506.1	217.877			1509.78	128.863			1746.2	44.2081			1529.78	-37.2242				0.143502	0.168694	0.199618	0.220205	0.235407	0.258687	0.290827	0.320361	0.34312	0.369962	0.411484	0.461258	0.498958	0.511206	0.507731	0.506167	0.50721	0.501042	0.482366	0.454309	0.425469	0.401668	0.377085	0.346942	0.317755	0.295778	0.278839	0.260945	0.23836	0.211171	0.182418
		1506.15	217.824			1509.83	129.211			1746.1	44.5675			1529.83	-37.3372				0.13803	0.165479	0.195188	0.210823	0.225591	0.258426	0.304204	0.342512	0.366661	0.392199	0.434243	0.48532	0.521716	0.53049	0.525017	0.525539	0.532054	0.529969	0.510598	0.478284	0.445274	0.417912	0.391505	0.363447	0.339993	0.322707	0.305594	0.282662	0.252085	0.217773	0.186935
		1506.2	217.852			1509.89	129.184			1746	45.0614			1529.89	-37.5089				0.137074	0.162352	0.187022	0.196404	0.208912	0.246699	0.301598	0.347116	0.374479	0.400886	0.442582	0.49253	0.526668	0.532922	0.526842	0.529534	0.539958	0.540393	0.520848	0.48697	0.451789	0.422516	0.397151	0.375434	0.359538	0.345466	0.325834	0.298297	0.264767	0.229239	0.198228
		1506.25	217.491			1509.94	129.25			1745.9	45.5535			1529.94	-37.3703				0.14081	0.160876	0.179986	0.186067	0.196404	0.232801	0.287352	0.333826	0.362839	0.389507	0.428336	0.473853	0.505559	0.512943	0.510685	0.517894	0.532227	0.536136	0.520327	0.490705	0.458652	0.431115	0.408878	0.39246	0.38082	0.367008	0.344944	0.316105	0.283791	0.25	0.218555
		1506.3	217.616			1510	129.546			1745.79	46.0454			1530	-37.0911				0.144545	0.160007	0.176685	0.184937	0.196404	0.228978	0.276842	0.31845	0.346855	0.373263	0.407748	0.44623	0.473767	0.482714	0.485754	0.499218	0.519892	0.531272	0.524931	0.505125	0.480976	0.458218	0.438673	0.422776	0.409399	0.393589	0.371612	0.344076	0.313325	0.280403	0.247307
		1506.35	217.736			1510.06	129.309			1745.7	46.4081			1530.06	-37.3953				0.147151	0.159746	0.17738	0.192321	0.208999	0.238968	0.279361	0.316105	0.345379	0.373089	0.404361	0.436414	0.458999	0.467165	0.472377	0.49001	0.517286	0.537613	0.54074	0.529708	0.513117	0.496178	0.478978	0.460302	0.441366	0.422776	0.401842	0.375695	0.345118	0.312109	0.278839
		1506.4	217.651			1510.11	129.106			1745.6	46.766			1530.11	-37.7163				0.154187	0.164263	0.183461	0.205264	0.22672	0.253996	0.288916	0.3254	0.359277	0.389767	0.41878	0.447186	0.468207	0.476112	0.480716	0.498263	0.528231	0.552814	0.559243	0.550469	0.536918	0.524409	0.509903	0.488621	0.462908	0.43902	0.416782	0.391157	0.361188	0.32983	0.299687
		1506.45	217.767			1510.17	129.51			1745.49	47.1247			1530.17	-38.0236				0.166609	0.175122	0.196056	0.222898	0.246004	0.268589	0.298471	0.33591	0.374044	0.40549	0.431897	0.45926	0.483061	0.494354	0.49861	0.51303	0.540393	0.563065	0.567842	0.5582	0.545257	0.534659	0.52189	0.498523	0.464819	0.431028	0.403318	0.378301	0.352589	0.326008	0.300208
		1506.5	217.945			1510.22	129.355			1745.39	47.4837			1530.22	-37.4797				0.179031	0.188499	0.213082	0.244354	0.267634	0.285007	0.308721	0.343294	0.381167	0.411918	0.437109	0.46508	0.492443	0.507818	0.512856	0.523888	0.545691	0.564194	0.568972	0.562891	0.552554	0.540566	0.523628	0.495136	0.453266	0.408617	0.374044	0.350764	0.332088	0.311154	0.286744
		1506.55	217.859			1510.28	129.166			1745.3	47.8447			1530.28	-37.3875				0.184937	0.198575	0.228284	0.262248	0.285181	0.299948	0.320101	0.351372	0.387682	0.41991	0.447359	0.475851	0.50278	0.518763	0.525365	0.535268	0.552728	0.569058	0.577832	0.579656	0.573923	0.557245	0.529795	0.492443	0.444666	0.393937	0.35476	0.333044	0.319927	0.302033	0.27632
		1506.6	217.891			1510.33	129.175			1745.19	48.2009			1530.33	-37.7888				0.186067	0.204048	0.236362	0.26911	0.291261	0.308634	0.333131	0.367182	0.405056	0.440323	0.470552	0.49722	0.518937	0.53188	0.539177	0.549079	0.56402	0.580264	0.594684	0.605021	0.603892	0.582175	0.54352	0.49861	0.449965	0.399062	0.357019	0.332957	0.320101	0.303249	0.277971
		1506.65	218.226			1510.39	129.429			1745.09	48.6931			1530.39	-38.1105				0.19901	0.216035	0.244006	0.271543	0.293867	0.318103	0.351807	0.392199	0.432071	0.467773	0.497481	0.520848	0.537179	0.545865	0.550382	0.556637	0.567755	0.584434	0.605108	0.623958	0.627432	0.603197	0.557766	0.509555	0.464038	0.416782	0.37222	0.341209	0.323141	0.306028	0.28327
		1506.7	217.826			1510.44	129.529			1744.98	49.0512			1530.44	-38.184				0.230455	0.24114	0.259642	0.281793	0.306289	0.336953	0.375782	0.417912	0.457001	0.490705	0.518242	0.539611	0.553944	0.559156	0.557505	0.555681	0.560372	0.576008	0.601633	0.627345	0.634903	0.611101	0.564281	0.515375	0.472464	0.429291	0.384555	0.34729	0.322186	0.302554	0.281098
		1506.75	217.826			1510.5	129.46			1744.88	49.4083			1530.5	-37.9555				0.257297	0.262509	0.274149	0.294302	0.322359	0.356324	0.394371	0.433461	0.4709	0.504256	0.531272	0.551598	0.564976	0.56819	0.561588	0.552206	0.549166	0.559764	0.584173	0.609972	0.61779	0.596508	0.553509	0.505994	0.463603	0.423297	0.38221	0.344944	0.316366	0.293433	0.271716
		1506.8	217.764			1510.56	129.581			1744.77	49.7631			1530.56	-37.5498				0.257557	0.262422	0.273193	0.293172	0.322272	0.356584	0.393068	0.430594	0.46786	0.50165	0.52771	0.545865	0.55794	0.562022	0.556723	0.545431	0.535528	0.537005	0.552467	0.570188	0.573749	0.555681	0.520587	0.478892	0.438499	0.400539	0.364055	0.331654	0.304899	0.281272	0.258687
		1506.85	218.041			1510.61	129.228			1744.66	50.2517			1530.61	-36.8506				0.238534	0.246786	0.260337	0.278926	0.303509	0.333739	0.368311	0.405229	0.441018	0.4709	0.492182	0.507905	0.521803	0.532227	0.534833	0.527536	0.514854	0.508252	0.512769	0.520153	0.518416	0.502693	0.476286	0.44458	0.410094	0.374044	0.339732	0.311588	0.288742	0.265896	0.24253
		1506.9	217.922			1510.67	129.359			1744.56	50.608			1530.67	-37.0738				0.219771	0.23089	0.247133	0.26303	0.279534	0.30212	0.332523	0.3664	0.39689	0.41878	0.433548	0.448749	0.467946	0.486188	0.496352	0.494788	0.48532	0.477849	0.477589	0.479934	0.475678	0.460823	0.439715	0.416261	0.388117	0.353197	0.317842	0.289871	0.268416	0.246438	0.224201
		1506.95	217.719			1510.72	129.399			1744.45	50.9642			1530.72	-36.9066				0.209173	0.220118	0.236362	0.249566	0.259468	0.275191	0.30073	0.330438	0.35615	0.372828	0.384208	0.399149	0.419736	0.438933	0.450139	0.452571	0.4504	0.449183	0.452397	0.45787	0.456915	0.443103	0.421213	0.39828	0.371525	0.336605	0.298645	0.267026	0.243224	0.222724	0.206567
		1507	217.896			1510.78	129.266			1744.35	51.4546			1530.78	-37.2308				0.201963	0.21091	0.224983	0.235928	0.242964	0.254951	0.275625	0.301077	0.325921	0.345205	0.358843	0.371786	0.386119	0.398888	0.407227	0.412179	0.416001	0.420691	0.430247	0.445014	0.453614	0.44319	0.416696	0.386293	0.355803	0.321143	0.28214	0.24557	0.217599	0.199531	0.191713
		1507.05	217.767			1510.83	129.662			1744.24	51.8079			1530.83	-37.199				0.193711	0.201355	0.213082	0.222464	0.228631	0.237752	0.252519	0.272672	0.29795	0.324183	0.344423	0.356237	0.363186	0.369527	0.376824	0.3836	0.38803	0.392547	0.405837	0.430247	0.449618	0.443537	0.411831	0.372394	0.338256	0.306897	0.270674	0.23115	0.198923	0.181376	0.178162
		1507.1	217.455			1510.89	129.793			1744.13	52.1632			1530.89	-37.6361				0.187196	0.193103	0.202397	0.210476	0.215949	0.222029	0.230976	0.245744	0.270066	0.301077	0.328092	0.342773	0.347898	0.352936	0.361623	0.369788	0.372394	0.373436	0.385598	0.412352	0.434156	0.428075	0.392808	0.349201	0.315844	0.290479	0.259729	0.221161	0.186762	0.167912	0.164611
		1507.15	217.85			1510.94	130.033			1744.02	52.6492			1530.94	-37.5962				0.182331	0.18459	0.189889	0.196317	0.201268	0.205177	0.210737	0.22229	0.24418	0.275365	0.306028	0.325921	0.335389	0.342686	0.352849	0.362926	0.366574	0.365532	0.371873	0.389072	0.400799	0.389159	0.354673	0.315844	0.288655	0.269284	0.243659	0.209521	0.178249	0.161136	0.158617
		1507.2	217.797			1511	129.856			1743.91	53.0043			1531	-36.5951				0.173471	0.172342	0.173558	0.177554	0.18155	0.184243	0.188846	0.19901	0.21786	0.245917	0.276668	0.301077	0.316279	0.32566	0.335302	0.347377	0.354934	0.354326	0.352936	0.355021	0.351894	0.334781	0.306723	0.280142	0.263812	0.250521	0.228892	0.200747	0.177554	0.167825	0.170344
		1507.25	218.006			1511.06	129.433			1743.81	53.3589			1531.06	-36.7244				0.159225	0.158617	0.158791	0.159659	0.160094	0.160962	0.165566	0.175295	0.191192	0.214993	0.243485	0.26885	0.285702	0.294475	0.302293	0.31541	0.32705	0.328266	0.32123	0.311935	0.29934	0.281359	0.26164	0.24835	0.243919	0.238794	0.223332	0.202571	0.188933	0.187283	0.193537
		1507.3	218.068			1511.11	129.893			1743.69	53.7111			1531.11	-37.2063				0.148019	0.150712	0.151755	0.148628	0.143416	0.141157	0.145413	0.154882	0.168346	0.188238	0.212995	0.234885	0.247915	0.253475	0.259903	0.273888	0.288829	0.29213	0.283009	0.269284	0.255299	0.240879	0.227936	0.222203	0.225504	0.228631	0.222464	0.211518	0.206567	0.208999	0.212995
		1507.35	217.636			1511.17	129.567			1743.59	54.0646			1531.17	-37.1036				0.150104	0.15271	0.151233	0.143242	0.133513	0.128822	0.131776	0.13968	0.150625	0.166609	0.186675	0.203527	0.211345	0.212735	0.216817	0.230108	0.246612	0.253214	0.246873	0.235754	0.226286	0.217773	0.209347	0.206046	0.211345	0.218815	0.220379	0.219076	0.221942	0.226199	0.225938
		1507.4	217.428			1511.22	129.715			1743.47	54.5511			1531.22	-36.9015				0.16296	0.159833	0.151147	0.13829	0.127172	0.122481	0.124218	0.129256	0.135858	0.146022	0.160528	0.173732	0.178596	0.17573	0.174079	0.182679	0.199097	0.211345	0.213864	0.210997	0.208131	0.20509	0.201095	0.20066	0.206828	0.21369	0.215775	0.219076	0.228805	0.236883	0.236536
		1507.45	217.927			1511.28	129.741			1743.37	54.9056			1531.28	-37.2692				0.16991	0.16131	0.146803	0.131254	0.120657	0.117703	0.120222	0.123089	0.12361	0.125	0.131776	0.141157	0.144197	0.137596	0.129691	0.132731	0.148454	0.16713	0.180073	0.18624	0.18876	0.190931	0.195101	0.203179	0.212908	0.215601	0.210215	0.210563	0.223853	0.237404	0.240966
		1507.5	218.139			1511.33	129.679			1743.26	55.2604			1531.33	-36.6549				0.158878	0.151147	0.137943	0.12335	0.11336	0.11171	0.115966	0.118398	0.113447	0.105542	0.102675	0.105021	0.105021	0.0976372	0.0887769	0.0902536	0.10589	0.127867	0.146022	0.156272	0.162092	0.171821	0.19041	0.213256	0.228284	0.224461	0.208218	0.201789	0.214385	0.230455	0.237318
		1507.55	218.22			1511.39	129.396			1743.14	55.6089			1531.39	-37.0805				0.137682	0.135598	0.128996	0.118659	0.109972	0.107887	0.112144	0.114142	0.106324	0.0921647	0.0805247	0.0745309	0.0714906	0.0679291	0.0645413	0.0676685	0.0815671	0.101025	0.116661	0.124826	0.131602	0.150104	0.18598	0.225504	0.245744	0.237057	0.214472	0.204395	0.214038	0.227154	0.23393
		1507.6	218.489			1511.44	129.417			1743.04	56.0971			1531.44	-37.5911				0.12917	0.130994	0.129778	0.124218	0.117877	0.114924	0.1164	0.115879	0.106411	0.0902536	0.0739229	0.0616748	0.0571577	0.0593294	0.0629778	0.0672342	0.0755733	0.0860841	0.0933808	0.0966817	0.10337	0.127432	0.174514	0.225504	0.251737	0.245483	0.226894	0.219684	0.22672	0.234972	0.240445
		1507.65	218.18			1511.5	129.869			1742.93	56.4502			1531.5	-38.4321				0.149062	0.150017	0.148367	0.144458	0.13942	0.134208	0.130299	0.124826	0.113881	0.099114	0.0830438	0.0683634	0.062196	0.0672342	0.0753127	0.0801772	0.0817408	0.0805247	0.0773975	0.0761814	0.0826095	0.106758	0.153231	0.205872	0.238621	0.244006	0.238534	0.238621	0.244701	0.250521	0.257644
		1507.7	217.956			1511.56	129.805			1742.82	56.8032			1531.56	-38.4083				0.191452	0.18876	0.183026	0.176859	0.168954	0.15688	0.143502	0.130994	0.119093	0.109104	0.0981584	0.0847811	0.0766157	0.0800903	0.0897325	0.0966817	0.0955525	0.086171	0.0753127	0.0711432	0.07705	0.0962474	0.132731	0.179552	0.218555	0.24001	0.250261	0.257384	0.262682	0.267894	0.278666
		1507.75	217.879			1511.61	129.714			1742.72	57.1561			1531.61	-37.5254				0.237491	0.233235	0.225243	0.215949	0.201442	0.177728	0.150973	0.129517	0.116748	0.111623	0.106932	0.0972029	0.0886032	0.0905142	0.101459	0.112231	0.112578	0.100591	0.086779	0.0829569	0.0900799	0.105021	0.130994	0.17017	0.213343	0.247828	0.269284	0.279708	0.283009	0.287005	0.300035
		1507.8	217.766			1511.67	129.711			1742.6	57.5057			1531.67	-37.7746				0.275017	0.272238	0.265288	0.253475	0.231932	0.197359	0.159138	0.129864	0.114402	0.109885	0.107192	0.0995483	0.0922516	0.0955525	0.110059	0.125087	0.127345	0.114489	0.100764	0.101112	0.114489	0.131254	0.152015	0.184677	0.227328	0.267026	0.29352	0.305334	0.30794	0.311327	0.324357
		1507.85	217.986			1511.72	129.793			1742.48	57.8548			1531.72	-38.0832				0.301772	0.2996	0.291782	0.27606	0.249218	0.211345	0.171647	0.140288	0.121438	0.113099	0.107714	0.0994614	0.0927728	0.0977241	0.115184	0.132557	0.135598	0.123523	0.112752	0.119788	0.141331	0.162613	0.181897	0.209868	0.248697	0.287265	0.315063	0.329656	0.335563	0.340775	0.352328
		1507.9	218.083			1511.78	129.657			1742.37	58.2055			1531.78	-37.1385				0.31845	0.312804	0.29934	0.277363	0.248263	0.215949	0.185546	0.159312	0.138638	0.124913	0.115184	0.105542	0.0987665	0.102154	0.116921	0.132731	0.137509	0.131776	0.129517	0.143763	0.169041	0.190323	0.207783	0.23419	0.271282	0.3082	0.336432	0.354326	0.364489	0.371873	0.380212
		1507.95	217.86			1511.83	129.764			1742.27	58.5587			1531.83	-37.6255				0.327745	0.317755	0.298384	0.272759	0.24583	0.22255	0.203092	0.18294	0.161049	0.141939	0.127693	0.117356	0.11032	0.108756	0.115271	0.126564	0.13525	0.140202	0.149062	0.168607	0.192755	0.210215	0.226025	0.254256	0.294215	0.33287	0.36171	0.380038	0.391244	0.398628	0.403231
		1508	218.08			1511.89	130.06			1742.16	58.9119			1531.89	-38.5999				0.335129	0.323054	0.303683	0.282227	0.261987	0.244354	0.227589	0.206741	0.18155	0.157488	0.139767	0.129343	0.122133	0.115184	0.112839	0.119006	0.130473	0.142894	0.157835	0.178249	0.200139	0.217512	0.236623	0.268937	0.312717	0.353631	0.381689	0.397064	0.406359	0.41435	0.419128
		1508.05	217.821			1511.94	130.059			1742.06	59.1315			1531.94	-37.9847				0.347377	0.333131	0.316192	0.303683	0.291956	0.275539	0.25278	0.224635	0.194406	0.167304	0.148454	0.13829	0.130907	0.121525	0.114924	0.118051	0.128909	0.141505	0.155229	0.172776	0.194058	0.217338	0.244788	0.281272	0.324618	0.363099	0.387335	0.399062	0.40827	0.421039	0.432331
		1508.1	217.649			1512	129.908			1741.95	59.4844			1532	-37.9233				0.366921	0.347811	0.329656	0.322967	0.317408	0.300382	0.271195	0.236101	0.201876	0.174079	0.155664	0.144719	0.135598	0.12639	0.121699	0.126564	0.137248	0.147759	0.158791	0.174079	0.196143	0.225678	0.261032	0.2996	0.338082	0.370049	0.390202	0.401233	0.412874	0.431202	0.450052
		1508.15	217.919			1512.06	129.932			1741.84	59.8376			1532.06	-37.3425				0.386379	0.363099	0.341644	0.334694	0.329743	0.312109	0.281011	0.243659	0.208218	0.18155	0.164177	0.150973	0.138551	0.129778	0.130386	0.141244	0.155751	0.16852	0.181897	0.199705	0.223072	0.254343	0.291956	0.328961	0.361362	0.388464	0.409051	0.423558	0.436414	0.453092	0.471421
		1508.2	217.769			1512.11	130.054			1741.74	60.1903			1532.11	-37.462				0.394024	0.371699	0.348767	0.33704	0.327397	0.308374	0.278839	0.243311	0.209521	0.185459	0.170691	0.157748	0.144719	0.138204	0.143763	0.15992	0.180247	0.200226	0.221595	0.245744	0.271803	0.301946	0.335302	0.365705	0.392286	0.41878	0.44458	0.463864	0.473853	0.4795	0.48697
		1508.25	217.788			1512.17	130.003			1741.63	60.4087			1532.17	-37.0005				0.384729	0.368572	0.347377	0.328614	0.310024	0.287265	0.259468	0.227936	0.198662	0.179378	0.169128	0.161484	0.155403	0.155403	0.164611	0.182853	0.208131	0.236449	0.265202	0.294128	0.323662	0.353197	0.378996	0.399757	0.421734	0.450139	0.480542	0.501998	0.50721	0.500869	0.495222
		1508.3	218.001			1512.22	129.767			1741.52	60.7576			1532.22	-37.6858				0.363794	0.357106	0.340862	0.316105	0.287265	0.257644	0.22837	0.200573	0.178596	0.166174	0.161136	0.161049	0.166348	0.176338	0.189976	0.209694	0.238534	0.27189	0.302641	0.331567	0.362665	0.392026	0.411831	0.42573	0.445622	0.474896	0.505212	0.525278	0.528231	0.518155	0.507557
		1508.35	217.777			1512.28	129.751			1741.41	61.1095			1532.28	-38.0873				0.347029	0.348419	0.338082	0.31098	0.275104	0.238186	0.204569	0.178683	0.164611	0.160354	0.160094	0.164785	0.177467	0.194753	0.21369	0.23697	0.267634	0.300643	0.329309	0.356932	0.388204	0.416174	0.432766	0.444493	0.462995	0.489142	0.515375	0.533617	0.538482	0.533009	0.52745
		1508.4	218.315			1512.33	129.938			1741.3	61.4621			1532.33	-38.4864				0.344944	0.349635	0.34286	0.316887	0.279361	0.239576	0.203961	0.179726	0.171647	0.173558	0.175556	0.178683	0.188933	0.205785	0.228023	0.255646	0.286571	0.316192	0.34286	0.37083	0.401233	0.426511	0.441974	0.453787	0.46812	0.486536	0.508252	0.527623	0.537005	0.538308	0.541696
		1508.45	218.363			1512.39	129.526			1741.2	61.6814			1532.39	-37.5165				0.350069	0.355455	0.351112	0.327658	0.291001	0.252172	0.219684	0.200139	0.195535	0.198402	0.198054	0.194753	0.196056	0.20648	0.227936	0.257818	0.288308	0.314976	0.340341	0.367616	0.395327	0.41878	0.437196	0.451268	0.460563	0.470031	0.487839	0.509642	0.523193	0.529621	0.54074
		1508.5	218.107			1512.44	129.657			1741.09	62.0335			1532.44	-37.7058				0.350417	0.356932	0.356063	0.335389	0.298037	0.2586	0.230195	0.216644	0.214732	0.216209	0.212561	0.204222	0.198228	0.201703	0.218989	0.246525	0.275104	0.299948	0.322707	0.345813	0.369962	0.395761	0.422168	0.441974	0.449357	0.452658	0.465775	0.486101	0.500956	0.511032	0.527797
		1508.55	217.943			1512.5	130.059			1740.98	62.3831			1532.5	-37.8487				0.341035	0.349375	0.352762	0.335563	0.297255	0.255125	0.226633	0.215949	0.216383	0.218728	0.215688	0.206915	0.198575	0.197967	0.209607	0.231324	0.256689	0.280056	0.298992	0.316192	0.338082	0.368398	0.403145	0.429378	0.438325	0.439107	0.446751	0.461692	0.475591	0.489663	0.509903
		1508.6	217.85			1512.56	130.046			1740.88	62.7358			1532.56	-38.1816				0.320622	0.332349	0.341904	0.330872	0.295431	0.251998	0.220205	0.206654	0.206741	0.211258	0.210997	0.203527	0.194927	0.192755	0.20066	0.217686	0.240445	0.262943	0.279708	0.29352	0.313673	0.344858	0.381515	0.410702	0.423297	0.425208	0.429899	0.441539	0.456654	0.475417	0.496265
		1508.65	218.2			1512.61	130.142			1740.77	63.0856			1532.61	-38.4753				0.298037	0.314368	0.330612	0.326616	0.297342	0.256428	0.221334	0.201355	0.197012	0.200834	0.201008	0.193103	0.184069	0.182071	0.189454	0.205525	0.227675	0.250434	0.268155	0.283183	0.303075	0.330698	0.362404	0.390462	0.406793	0.4127	0.418954	0.432158	0.451355	0.474288	0.492877
		1508.7	218.001			1512.67	130.106			1740.66	63.4358			1532.67	-38.3386				0.2877	0.305247	0.323315	0.32262	0.29934	0.264246	0.229239	0.20344	0.192234	0.191105	0.188151	0.178423	0.169302	0.16878	0.178075	0.195796	0.218728	0.241487	0.261032	0.28049	0.303683	0.32983	0.35615	0.380473	0.397672	0.406272	0.414003	0.428423	0.450139	0.474809	0.4914
		1508.75	217.985			1512.72	130.22			1740.55	63.6532			1532.72	-38.1483				0.292912	0.305594	0.317582	0.315323	0.297516	0.270587	0.239489	0.210997	0.193537	0.186154	0.178683	0.166696	0.157314	0.15827	0.170344	0.19041	0.213169	0.233322	0.251998	0.275104	0.304465	0.334607	0.360233	0.380299	0.393937	0.400104	0.404361	0.414263	0.433113	0.457349	0.47533
		1508.8	217.882			1512.78	130.188			1740.44	64.0018			1532.78	-38.0453				0.306289	0.309243	0.309764	0.302988	0.290219	0.273019	0.249044	0.22229	0.202224	0.191105	0.181028	0.166696	0.154361	0.154448	0.168433	0.189541	0.20926	0.223767	0.238447	0.262161	0.295865	0.331133	0.357887	0.374044	0.382036	0.383165	0.381081	0.383339	0.39689	0.420344	0.442929
		1508.85	217.615			1512.83	130.209			1740.33	64.3521			1532.83	-38.1781				0.322186	0.313499	0.299861	0.286397	0.277276	0.269458	0.254778	0.233669	0.215688	0.20509	0.195709	0.180247	0.164003	0.160615	0.173558	0.192669	0.207262	0.21508	0.224635	0.245744	0.278753	0.313586	0.337995	0.349288	0.352849	0.351459	0.346682	0.345292	0.35615	0.379517	0.405142
		1508.9	217.773			1512.89	130.347			1740.22	64.7009			1532.89	-37.6349				0.333391	0.31541	0.290045	0.270066	0.262161	0.260598	0.252867	0.237491	0.22394	0.217425	0.2123	0.199792	0.183287	0.177033	0.185806	0.199792	0.208739	0.211345	0.216209	0.232801	0.260424	0.288568	0.304986	0.308895	0.308982	0.308287	0.305594	0.306115	0.317842	0.340688	0.364837
		1508.95	217.778			1512.94	130.434			1740.12	65.0528			1532.94	-37.4464				0.328266	0.308026	0.279882	0.258426	0.251303	0.25139	0.245222	0.232106	0.22229	0.221334	0.223245	0.217946	0.205959	0.198489	0.200747	0.207088	0.211171	0.211866	0.214559	0.226459	0.246786	0.265202	0.271022	0.266505	0.262596	0.261901	0.261206	0.263985	0.276755	0.298124	0.318972
		1509	218.11			1513	130.205			1740.01	65.4045			1533	-38.5381				0.304204	0.288829	0.267808	0.251998	0.246786	0.24583	0.238707	0.226807	0.220205	0.224201	0.233061	0.235146	0.227241	0.217252	0.211084	0.208478	0.208739	0.210737	0.214819	0.223593	0.236536	0.245744	0.243398	0.233148	0.226025	0.223593	0.221421	0.222464	0.232801	0.25165	0.270848
		1509.05	218.087			1513.06	130.127			1739.9	65.7521			1533.06	-38.1607				0.273888	0.265723	0.255299	0.248002	0.244962	0.242356	0.235841	0.22811	0.226546	0.234538	0.246873	0.252085	0.245049	0.231411	0.217512	0.206828	0.202571	0.204656	0.209955	0.217252	0.225504	0.229934	0.225069	0.21369	0.205264	0.201442	0.196491	0.191626	0.195014	0.208826	0.226372
		1509.1	218.003			1513.11	130.196			1739.79	66.1004			1533.11	-38.1556				0.253214	0.250261	0.247828	0.246438	0.244527	0.241313	0.237839	0.237144	0.241748	0.251477	0.261901	0.265636	0.259295	0.246091	0.230108	0.214124	0.20205	0.196664	0.19762	0.20344	0.211084	0.216383	0.214646	0.205698	0.197272	0.193016	0.185893	0.174514	0.168954	0.175382	0.188412
		1509.15	218.437			1513.17	130.292			1739.68	66.4495			1533.17	-37.8634				0.247828	0.247741	0.249739	0.252259	0.252606	0.251911	0.25417	0.260511	0.268416	0.274236	0.276407	0.275104	0.270848	0.263204	0.250782	0.232627	0.211084	0.192408	0.183634	0.186067	0.193711	0.200921	0.203874	0.199097	0.1918	0.187109	0.178683	0.163395	0.151668	0.151668	0.158791
		1509.2	218.194			1513.22	129.92			1739.57	66.6669			1533.22	-38.2227				0.253127	0.253909	0.258079	0.265202	0.272151	0.279187	0.28935	0.301511	0.308548	0.305247	0.294997	0.285702	0.280751	0.277015	0.268589	0.250434	0.223419	0.195796	0.178857	0.176338	0.180768	0.186327	0.190931	0.189628	0.183895	0.178857	0.17017	0.154534	0.141331	0.13829	0.141939
		1509.25	218.382			1513.28	129.943			1739.47	67.0177			1533.28	-38.7842				0.261206	0.260337	0.264333	0.277015	0.294997	0.313325	0.331567	0.347724	0.353023	0.34147	0.320101	0.301077	0.289437	0.282662	0.273975	0.257036	0.232019	0.205612	0.187196	0.180768	0.181028	0.183982	0.188238	0.188412	0.183113	0.176946	0.168172	0.154013	0.141331	0.137422	0.140202
		1509.3	218.249			1513.33	129.848			1739.35	67.3637			1533.33	-38.3549				0.267113	0.26303	0.26581	0.284399	0.314107	0.342773	0.365445	0.38221	0.386466	0.372047	0.346161	0.320448	0.299948	0.285094	0.272672	0.257557	0.238707	0.219076	0.203266	0.195448	0.19484	0.199444	0.206046	0.207088	0.199705	0.188846	0.176859	0.162439	0.150452	0.146282	0.148367
		1509.35	218.221			1513.39	130.381			1739.24	67.7109			1533.39	-38.5996				0.271022	0.264767	0.26746	0.291435	0.329656	0.363881	0.385858	0.398801	0.40106	0.388117	0.365966	0.342078	0.318277	0.296821	0.279708	0.265028	0.250521	0.235407	0.220987	0.21204	0.21204	0.220552	0.231411	0.233669	0.222464	0.203614	0.184156	0.167477	0.157575	0.155664	0.158009
		1509.4	218.325			1513.44	130.069			1739.13	68.0581			1533.44	-38.6623				0.275886	0.269284	0.273019	0.299166	0.339298	0.373263	0.391591	0.399583	0.399322	0.390202	0.377432	0.362839	0.342425	0.318016	0.296473	0.279708	0.265115	0.249826	0.233756	0.221595	0.218641	0.225764	0.236536	0.238534	0.224461	0.19927	0.173819	0.157314	0.153318	0.157748	0.163482
		1509.45	218.6			1513.5	130.259			1739.02	68.4065			1533.5	-38.4243				0.28188	0.276581	0.281619	0.306463	0.341644	0.370396	0.385163	0.389854	0.38829	0.38386	0.381776	0.37804	0.363186	0.338343	0.313499	0.293607	0.275973	0.257384	0.238099	0.221247	0.210823	0.209086	0.212213	0.210129	0.194927	0.16991	0.147498	0.138551	0.143763	0.154882	0.163829
		1509.5	218.154			1513.56	130.192			1738.91	68.622			1533.56	-38.8544				0.282401	0.28049	0.288829	0.31237	0.341296	0.363534	0.375	0.377172	0.373871	0.373263	0.380473	0.386379	0.377953	0.355368	0.32983	0.307766	0.287005	0.265549	0.24418	0.223332	0.204309	0.190323	0.180594	0.169736	0.152797	0.133687	0.123176	0.127693	0.141939	0.155837	0.163655
		1509.55	217.741			1513.61	130.002			1738.8	68.9697			1533.61	-39.3003				0.273193	0.275973	0.28935	0.31402	0.34008	0.358756	0.367095	0.365271	0.35919	0.361101	0.375782	0.389941	0.388551	0.371004	0.347637	0.32566	0.305073	0.28492	0.264767	0.242095	0.216904	0.192582	0.169997	0.147846	0.126737	0.112839	0.113968	0.12943	0.149062	0.1627	0.167043
		1509.6	217.727			1513.67	129.916			1738.69	69.3164			1533.67	-38.6803				0.261466	0.269371	0.288047	0.314541	0.340341	0.358061	0.363621	0.357106	0.34868	0.353544	0.373523	0.392634	0.395587	0.38247	0.362752	0.344423	0.328787	0.313846	0.296734	0.274322	0.246352	0.21647	0.18598	0.155577	0.129517	0.115792	0.119701	0.13664	0.155924	0.168694	0.172603
		1509.65	217.613			1513.72	130.386			1738.58	69.5311			1533.72	-38.1632				0.256341	0.270761	0.2963	0.325747	0.351459	0.367964	0.370309	0.359798	0.350764	0.358843	0.381602	0.400886	0.403318	0.390723	0.373436	0.359885	0.35033	0.339906	0.325052	0.303944	0.276494	0.245483	0.213082	0.180507	0.151842	0.134555	0.133339	0.143763	0.157314	0.168433	0.175556
		1509.7	218.198			1513.78	130.425			1738.47	69.8789			1533.78	-38.0788				0.258947	0.280664	0.31541	0.350678	0.377606	0.391852	0.390115	0.376911	0.369093	0.37943	0.401928	0.41878	0.418346	0.403753	0.385685	0.372307	0.363447	0.353631	0.340167	0.321664	0.297081	0.267808	0.23671	0.205612	0.177033	0.156619	0.148888	0.150712	0.156445	0.164611	0.176685
		1509.75	217.894			1513.83	130.252			1738.35	70.3552			1533.83	-38.9781				0.273367	0.298992	0.339819	0.380559	0.409833	0.422516	0.418433	0.405316	0.398801	0.407922	0.426511	0.440323	0.438933	0.423124	0.401842	0.382644	0.367269	0.354152	0.34147	0.326355	0.305247	0.278579	0.25	0.22229	0.197533	0.178075	0.166001	0.160615	0.160702	0.167912	0.185285
		1509.8	217.906			1513.89	130.505			1738.24	70.7			1533.89	-39.2617				0.306723	0.330351	0.369441	0.410007	0.439541	0.453092	0.451703	0.442147	0.435111	0.436935	0.446404	0.455785	0.454222	0.437891	0.412874	0.386379	0.362665	0.344076	0.330264	0.316279	0.297429	0.273628	0.248176	0.225764	0.209086	0.196056	0.183808	0.174079	0.172689	0.183721	0.207088
		1509.85	217.81			1513.94	130.314			1738.13	70.9138			1533.94	-39.2494				0.347377	0.366835	0.39967	0.435024	0.462561	0.479065	0.484712	0.480976	0.47229	0.46369	0.461171	0.463516	0.459086	0.440671	0.412613	0.381776	0.352849	0.329656	0.312283	0.296039	0.277102	0.255646	0.233409	0.215514	0.206915	0.202919	0.194753	0.185459	0.187457	0.206133	0.236536
		1509.9	218.131			1514	130.086			1738.02	71.2612			1534	-39.3163				0.372307	0.390723	0.41991	0.450139	0.47533	0.494962	0.507557	0.509729	0.501303	0.486623	0.474722	0.468641	0.458826	0.437543	0.407401	0.374653	0.343902	0.31845	0.297603	0.277102	0.256254	0.236188	0.216817	0.201789	0.197272	0.198749	0.195883	0.191452	0.199618	0.225938	0.263551
		1509.95	218.167			1514.06	130.117			1737.91	71.4777			1534.06	-38.3663				0.37778	0.398454	0.427814	0.455264	0.478718	0.499826	0.515896	0.521803	0.51581	0.501129	0.485407	0.472464	0.457088	0.433634	0.40245	0.368398	0.337387	0.311849	0.288568	0.264159	0.241227	0.222985	0.207523	0.195535	0.1918	0.193711	0.194493	0.19623	0.208999	0.237491	0.277971
		1510	218.19			1514.11	129.901			1737.8	71.8243			1534.11	-37.6872				0.377085	0.39828	0.42712	0.453353	0.476546	0.49835	0.514767	0.520587	0.515115	0.502172	0.48671	0.469771	0.448749	0.422081	0.389941	0.356237	0.327484	0.30377	0.279274	0.251911	0.22811	0.212561	0.202224	0.194232	0.190757	0.191887	0.195969	0.203527	0.217512	0.241227	0.276233
		1510.05	218.054			1514.17	130.06			1737.69	72.0387			1534.17	-37.4735				0.379778	0.397846	0.423558	0.44927	0.474114	0.496699	0.511293	0.513812	0.505907	0.493051	0.477762	0.457349	0.430247	0.399236	0.366487	0.336084	0.312457	0.292477	0.267981	0.238447	0.213429	0.200052	0.194666	0.191105	0.188586	0.189889	0.197012	0.208652	0.22229	0.239315	0.264246
		1510.1	218.191			1514.22	130.48			1737.58	72.2517			1534.22	-38.3503				0.39246	0.407227	0.429465	0.454222	0.479413	0.500695	0.511466	0.509382	0.498871	0.484885	0.466991	0.442147	0.411484	0.379517	0.349114	0.323749	0.30542	0.288308	0.263725	0.231498	0.203006	0.189194	0.187804	0.188586	0.187457	0.188499	0.195361	0.20622	0.217773	0.230455	0.246873
		1510.15	218.033			1514.28	130.569			1737.47	72.598			1534.28	-38.0988				0.417825	0.43016	0.44927	0.471161	0.494006	0.512074	0.518242	0.512509	0.500782	0.485146	0.462995	0.435198	0.406359	0.379083	0.353718	0.332262	0.31541	0.298211	0.272846	0.238013	0.205177	0.18876	0.188325	0.191279	0.191192	0.191539	0.195622	0.201529	0.20787	0.216296	0.227502
		1510.2	218.064			1514.33	130.308			1737.36	72.8131			1534.33	-37.8739				0.446404	0.453961	0.467512	0.486015	0.507557	0.524322	0.528058	0.520587	0.508687	0.492008	0.467599	0.440063	0.415566	0.39385	0.373002	0.352849	0.333304	0.313065	0.287352	0.253388	0.219597	0.200226	0.197099	0.198923	0.199183	0.199792	0.201963	0.202919	0.202919	0.20622	0.213864
		1510.25	218.003			1514.39	130.633			1737.26	73.0286			1534.39	-37.6865				0.459434	0.460042	0.46673	0.48393	0.5086	0.528753	0.533704	0.526581	0.51581	0.500695	0.477849	0.452571	0.43042	0.41131	0.393589	0.373958	0.350678	0.326008	0.300469	0.270848	0.240879	0.221595	0.216296	0.216644	0.216035	0.214559	0.2123	0.207609	0.202745	0.203092	0.209086
		1510.3	218.276			1514.44	130.225			1737.15	73.2422			1534.44	-38.1852				0.44623	0.442408	0.44484	0.462648	0.493051	0.520153	0.530403	0.527102	0.5205	0.510598	0.492703	0.470466	0.449965	0.433287	0.418433	0.398888	0.371612	0.342425	0.316192	0.290827	0.267026	0.25165	0.247394	0.247307	0.243572	0.233582	0.219597	0.206046	0.198662	0.20066	0.208391
		1510.35	218.311			1514.5	130.699			1737.04	73.5881			1534.5	-37.6147				0.415132	0.411484	0.413482	0.432245	0.466035	0.498697	0.515723	0.519805	0.521456	0.5205	0.509816	0.4914	0.474027	0.461605	0.449097	0.427033	0.39411	0.36032	0.333218	0.31124	0.292564	0.280837	0.27745	0.275973	0.267113	0.246004	0.218033	0.196404	0.190671	0.19901	0.210823
		1510.4	218.036			1514.56	130.606			1736.93	73.8019			1534.56	-37.8682				0.384382	0.383947	0.388899	0.408096	0.440671	0.471595	0.489489	0.498871	0.510076	0.5205	0.518068	0.503127	0.488013	0.478805	0.467425	0.441713	0.402971	0.365358	0.33869	0.320274	0.304552	0.292651	0.286657	0.28188	0.269719	0.243572	0.210129	0.188325	0.189454	0.206046	0.221421
		1510.45	218.329			1514.61	130.326			1736.82	74.0157			1534.61	-38.1392				0.36197	0.36501	0.374218	0.394979	0.423558	0.445448	0.454222	0.460737	0.476546	0.495309	0.500695	0.48975	0.475591	0.467078	0.455872	0.428683	0.387943	0.350156	0.325834	0.310546	0.295952	0.28188	0.27189	0.26442	0.252693	0.230542	0.204048	0.190757	0.199531	0.220379	0.235407
		1510.5	218.272			1514.67	130.172			1736.71	74.3594			1534.67	-37.7631				0.33591	0.340688	0.353284	0.376216	0.401407	0.413395	0.410876	0.410094	0.42295	0.442495	0.453179	0.448749	0.438151	0.43016	0.419215	0.393502	0.355976	0.322707	0.30212	0.288742	0.275191	0.261553	0.250956	0.242877	0.233148	0.218468	0.2037	0.200313	0.211866	0.2295	0.240966
		1510.55	218.508			1514.72	130.311			1736.6	74.5734			1534.72	-38.1991				0.296039	0.300817	0.314194	0.336779	0.358061	0.364142	0.357366	0.35337	0.361362	0.377172	0.390896	0.394979	0.39081	0.384642	0.374826	0.352936	0.322272	0.296473	0.280142	0.267981	0.256689	0.247481	0.240097	0.232019	0.22229	0.211779	0.204048	0.204656	0.213864	0.226546	0.23697
		1510.6	218.433			1514.78	130.236			1736.49	74.9193			1534.78	-37.8732				0.253909	0.256776	0.267199	0.284833	0.299861	0.30238	0.295952	0.292477	0.298645	0.313846	0.332175	0.34451	0.346421	0.342425	0.334868	0.31958	0.298558	0.280403	0.267373	0.256341	0.248002	0.243485	0.239229	0.230195	0.217773	0.206741	0.199531	0.19762	0.202745	0.214472	0.228457
		1510.65	218.661			1514.83	130.558			1736.38	75.1322			1534.83	-38.1636				0.22394	0.223072	0.227762	0.238881	0.248089	0.24722	0.238447	0.232019	0.237926	0.258339	0.284746	0.303596	0.30959	0.3082	0.30516	0.299079	0.288134	0.275365	0.26329	0.252693	0.246178	0.244441	0.242008	0.232453	0.21786	0.204656	0.194145	0.186675	0.187543	0.199705	0.215688
		1510.7	218.563			1514.89	130.775			1736.27	75.4774			1534.89	-38.0791				0.202311	0.197794	0.197446	0.204656	0.211779	0.209347	0.196143	0.183634	0.188673	0.215601	0.249392	0.272411	0.281967	0.286049	0.289785	0.291348	0.286397	0.274844	0.260771	0.248523	0.242008	0.241487	0.241313	0.234885	0.222116	0.208304	0.194058	0.18042	0.175903	0.184851	0.197272
		1510.75	218.264			1514.94	130.551			1736.16	75.8229			1534.94	-38.308				0.17877	0.171908	0.16852	0.174861	0.183808	0.183634	0.170344	0.155664	0.160354	0.189715	0.225591	0.250521	0.26581	0.278318	0.288568	0.292912	0.287352	0.272411	0.253388	0.237318	0.229239	0.228892	0.231324	0.230542	0.224114	0.213603	0.198315	0.180594	0.170518	0.173037	0.178509
		1510.8	218.122			1515	130.339			1736.05	76.0336			1535	-37.6941				0.152276	0.143502	0.137943	0.144197	0.156445	0.161918	0.154795	0.144892	0.150712	0.177293	0.208739	0.233061	0.254256	0.275365	0.291174	0.296386	0.288308	0.268589	0.24418	0.224114	0.214385	0.213864	0.217686	0.222029	0.22394	0.220726	0.208478	0.190236	0.176511	0.171908	0.169128
		1510.85	217.926			1515.06	130.413			1735.93	76.2457			1535.06	-37.741				0.125695	0.116053	0.109364	0.115879	0.130733	0.141505	0.142286	0.139507	0.147151	0.169302	0.19458	0.216122	0.238621	0.263117	0.282922	0.292043	0.286918	0.267894	0.242443	0.221682	0.211953	0.211171	0.214993	0.222029	0.230629	0.234625	0.226981	0.210476	0.194927	0.183721	0.171473
		1510.9	218.216			1515.11	130.2			1735.82	76.5895			1535.11	-37.9097				0.103023	0.0948575	0.0903405	0.098419	0.114055	0.126216	0.130473	0.131776	0.140549	0.161049	0.184677	0.204309	0.222724	0.24279	0.261987	0.275973	0.279708	0.269892	0.25139	0.234712	0.226459	0.225069	0.228023	0.235059	0.245049	0.251737	0.247047	0.232192	0.214993	0.19788	0.176946
		1510.95	218.593			1515.17	129.753			1735.72	76.8038			1535.17	-38.2973				0.0896456	0.0840862	0.0832175	0.0934677	0.107974	0.117269	0.120049	0.121699	0.131254	0.153231	0.179986	0.20066	0.214385	0.226807	0.24114	0.256081	0.26746	0.270066	0.263464	0.253909	0.247481	0.245309	0.247133	0.252432	0.259642	0.264246	0.26025	0.246091	0.226199	0.203266	0.177814
		1511	218.252			1515.22	130.083			1735.61	77.0151			1535.22	-38.0566				0.0853023	0.0786136	0.0773975	0.0872133	0.0996352	0.106063	0.107887	0.111362	0.12335	0.146716	0.175122	0.197533	0.210823	0.220639	0.231498	0.243919	0.257384	0.268242	0.272151	0.270153	0.266678	0.26442	0.264854	0.26746	0.270413	0.271716	0.267286	0.253388	0.23089	0.204135	0.178509
		1511.05	218.349			1515.28	130.38			1735.49	77.2269			1535.28	-38.3448				0.0808721	0.0692321	0.0630646	0.0697533	0.0795691	0.085476	0.0915566	0.10337	0.121525	0.144458	0.168867	0.190236	0.206915	0.220552	0.231584	0.241313	0.253214	0.266939	0.277015	0.282575	0.286049	0.287179	0.285876	0.283356	0.280229	0.277102	0.271977	0.259816	0.239055	0.213603	0.190671
		1511.1	218.101			1515.33	130.296			1735.39	77.573			1535.33	-38.1697				0.0718381	0.0582001	0.0501216	0.0540306	0.0601981	0.0657575	0.0791348	0.10311	0.129778	0.151668	0.16878	0.185719	0.204656	0.22229	0.23393	0.241921	0.252953	0.267113	0.279795	0.292477	0.306897	0.315844	0.314281	0.30516	0.293433	0.284051	0.278058	0.270066	0.255559	0.235841	0.215254
		1511.15	218.15			1515.39	130.21			1735.28	77.7841			1535.39	-37.9822				0.0673211	0.0588951	0.0553336	0.0583739	0.0601112	0.0639333	0.0820014	0.113968	0.145848	0.16713	0.179465	0.1918	0.209173	0.226112	0.236536	0.244614	0.257036	0.271195	0.283096	0.299514	0.323228	0.341296	0.342512	0.329309	0.310372	0.294997	0.287613	0.282575	0.273193	0.258947	0.240879
		1511.2	218.299			1515.44	130.642			1735.17	77.998			1535.44	-37.7364				0.0793954	0.0784399	0.0806984	0.0825226	0.0798297	0.0817408	0.100156	0.131602	0.161223	0.181028	0.193972	0.207088	0.222637	0.23532	0.24253	0.251564	0.266939	0.281793	0.291696	0.306984	0.333565	0.357019	0.361449	0.34755	0.325747	0.307766	0.298645	0.292391	0.283009	0.271803	0.258687
		1511.25	218.327			1515.5	130.416			1735.05	78.207			1535.5	-37.9832				0.111362	0.113968	0.117182	0.11475	0.10754	0.107801	0.123871	0.148628	0.169823	0.185546	0.202224	0.222203	0.240097	0.249218	0.252606	0.261293	0.279621	0.297342	0.307331	0.319666	0.342773	0.364576	0.368224	0.354065	0.334868	0.321143	0.312891	0.302988	0.290393	0.281185	0.274409
		1511.3	218.6			1515.56	130.173			1734.94	78.5514			1535.56	-38.6631				0.152189	0.154187	0.153058	0.143589	0.131602	0.130299	0.143502	0.161049	0.173732	0.18459	0.202658	0.228457	0.250956	0.261206	0.263638	0.272325	0.292825	0.314454	0.326529	0.336605	0.354065	0.368746	0.3664	0.351894	0.340775	0.337908	0.334521	0.322186	0.306723	0.299687	0.298732
		1511.35	218.25			1515.61	130.272			1734.83	78.7626			1535.61	-38.569				0.181202	0.181897	0.176946	0.162439	0.146977	0.14411	0.155577	0.17156	0.184156	0.19458	0.209868	0.233148	0.25721	0.272411	0.279882	0.291609	0.314194	0.337474	0.350156	0.358409	0.37057	0.377085	0.368138	0.354673	0.352154	0.358322	0.358495	0.345726	0.330438	0.326616	0.330438
		1511.4	218.158			1515.67	130.221			1734.73	78.9766			1535.67	-38.3674				0.190236	0.192234	0.188846	0.176077	0.161484	0.157488	0.168433	0.189107	0.21091	0.227154	0.239229	0.255212	0.276755	0.296647	0.311935	0.329309	0.352936	0.374392	0.38499	0.390375	0.397672	0.398888	0.388117	0.377172	0.376911	0.381081	0.377519	0.364142	0.351807	0.35172	0.357801
		1511.45	218.287			1515.72	130.235			1734.62	79.3192			1535.72	-38.3162				0.195969	0.200747	0.202571	0.196056	0.185632	0.181897	0.192321	0.217078	0.247828	0.271543	0.285094	0.298819	0.319232	0.341296	0.361362	0.38221	0.404534	0.4213	0.428249	0.431028	0.435632	0.437022	0.430334	0.421386	0.415045	0.407314	0.393763	0.377519	0.367443	0.368485	0.371786
		1511.5	218.164			1515.78	130.266			1734.51	79.5311			1535.78	-38.063				0.2123	0.218555	0.223158	0.2209	0.214732	0.212821	0.222029	0.245396	0.27745	0.306028	0.327224	0.348593	0.372828	0.394892	0.413655	0.433113	0.451529	0.462908	0.466904	0.46951	0.475243	0.480542	0.478892	0.469249	0.453614	0.433808	0.411484	0.390983	0.378562	0.375521	0.371438
		1511.55	218.064			1515.83	130.154			1734.39	79.873			1535.83	-38.138				0.226286	0.232192	0.236883	0.236883	0.235146	0.236449	0.244354	0.261987	0.28909	0.319232	0.349896	0.383079	0.41409	0.435285	0.449792	0.465601	0.48115	0.490184	0.493311	0.496786	0.503648	0.510163	0.50999	0.499392	0.480195	0.457088	0.432679	0.408356	0.388899	0.376737	0.363621
		1511.6	218.113			1515.89	130.399			1734.28	80.0833			1535.89	-38.4693				0.221682	0.226112	0.231498	0.236536	0.241921	0.248263	0.255994	0.268937	0.290219	0.318363	0.35311	0.393937	0.430768	0.453266	0.465775	0.479934	0.496525	0.507557	0.511553	0.513812	0.517026	0.519197	0.51746	0.509903	0.496873	0.480195	0.458912	0.43155	0.402797	0.378562	0.356063
		1511.65	218.099			1515.94	130.939			1734.17	80.295			1535.94	-38.4706				0.203874	0.206306	0.213343	0.225417	0.239315	0.251911	0.264246	0.279534	0.29934	0.323054	0.354326	0.396108	0.437891	0.465341	0.47837	0.490271	0.506776	0.5205	0.526147	0.526581	0.524409	0.519545	0.514072	0.510685	0.508339	0.501998	0.48532	0.455698	0.418867	0.383687	0.352328
		1511.7	218.151			1516	131.166			1734.07	80.6394			1536	-38.6603				0.187283	0.189976	0.199444	0.215862	0.234104	0.252432	0.273193	0.296908	0.31984	0.339732	0.364663	0.404187	0.451442	0.486449	0.500434	0.505733	0.514767	0.525104	0.531272	0.533878	0.531706	0.522151	0.510771	0.50721	0.511466	0.512769	0.499479	0.469076	0.429204	0.389159	0.353284
		1511.75	218.331			1516.06	130.875			1733.95	80.8485			1536.06	-38.1285				0.178944	0.185632	0.199097	0.215427	0.232106	0.252172	0.278318	0.307592	0.333044	0.351633	0.373176	0.412005	0.464646	0.507731	0.524496	0.523019	0.52024	0.520674	0.523888	0.531185	0.535354	0.526668	0.511032	0.50417	0.508513	0.510163	0.495483	0.464819	0.427554	0.390636	0.356758
		1511.8	218.584			1516.11	131.019			1733.84	81.1894			1536.11	-38.7701				0.181463	0.192147	0.208131	0.22255	0.235841	0.253822	0.278231	0.305073	0.328527	0.347029	0.369788	0.410268	0.466296	0.515375	0.537613	0.536049	0.525799	0.516591	0.514333	0.522759	0.531706	0.526494	0.511727	0.504517	0.506602	0.502259	0.480716	0.448228	0.416348	0.387682	0.361015
		1511.85	218.39			1516.17	130.859			1733.73	81.3997			1536.17	-38.993				0.196056	0.205525	0.219163	0.232192	0.246004	0.262682	0.280751	0.298992	0.316626	0.334347	0.35919	0.400365	0.455351	0.506081	0.535007	0.540393	0.53188	0.52024	0.514854	0.519545	0.525191	0.519979	0.508947	0.505559	0.507123	0.496438	0.466904	0.432158	0.406445	0.388204	0.370396
		1511.9	218.135			1516.22	130.803			1733.62	81.609			1536.22	-38.7147				0.216122	0.218468	0.224548	0.23697	0.256081	0.275017	0.287613	0.296994	0.309764	0.327658	0.35311	0.390375	0.438065	0.485146	0.519197	0.535181	0.536136	0.530837	0.527971	0.528579	0.526407	0.517373	0.508947	0.509034	0.510424	0.496004	0.462474	0.428162	0.408704	0.399496	0.388899
		1511.95	218.182			1516.28	130.564			1733.5	81.8168			1536.28	-39.7716				0.228718	0.222985	0.220379	0.230629	0.253909	0.27745	0.290653	0.298558	0.31263	0.334521	0.360407	0.390115	0.425035	0.462821	0.498002	0.523888	0.537352	0.542999	0.546386	0.546734	0.540306	0.529448	0.521977	0.521282	0.518937	0.501303	0.467946	0.436501	0.4213	0.416435	0.409225
		1512	218.178			1516.33	130.552			1733.39	82.0259			1536.33	-39.139				0.22976	0.220813	0.213516	0.219423	0.240532	0.266765	0.286397	0.301772	0.322967	0.350504	0.376303	0.397238	0.417651	0.443363	0.476112	0.509642	0.535181	0.550817	0.55959	0.562196	0.557592	0.549079	0.541435	0.535181	0.524236	0.50165	0.469944	0.442669	0.430073	0.426511	0.420865
		1512.05	218.07			1516.39	130.498			1733.28	82.2389			1536.39	-38.9612				0.228718	0.221247	0.213777	0.215341	0.230542	0.256167	0.28327	0.308895	0.336779	0.365445	0.387509	0.400365	0.410268	0.426511	0.455698	0.494093	0.529361	0.552033	0.562283	0.564454	0.561501	0.554986	0.54491	0.530403	0.509555	0.481845	0.451703	0.428857	0.419997	0.419997	0.41852
		1512.1	218.192			1516.44	130.567			1733.17	82.4503			1536.44	-39.4511				0.232019	0.225764	0.218641	0.217686	0.229673	0.255646	0.288568	0.320796	0.349722	0.373871	0.389767	0.397498	0.40245	0.4127	0.436849	0.475591	0.516591	0.543346	0.550817	0.546473	0.539698	0.53188	0.518763	0.498784	0.473853	0.445274	0.416348	0.395587	0.38968	0.394805	0.39967
		1512.15	218.394			1516.5	130.447			1733.06	82.6611			1536.5	-39.773				0.237318	0.229847	0.220552	0.218207	0.231063	0.25999	0.296126	0.32844	0.352849	0.37057	0.382036	0.387509	0.389854	0.394979	0.412613	0.447533	0.489142	0.516852	0.519719	0.506602	0.493398	0.484798	0.474027	0.457696	0.437891	0.413829	0.385945	0.363534	0.356671	0.362839	0.371091
		1512.2	218.143			1516.56	130.661			1732.96	82.8728			1536.56	-40.125				0.24861	0.239055	0.226459	0.221855	0.234277	0.26303	0.2963	0.322012	0.338343	0.350243	0.359712	0.364489	0.364315	0.36501	0.376998	0.405664	0.442842	0.468815	0.469597	0.452137	0.436501	0.432071	0.431637	0.426772	0.41574	0.396543	0.370049	0.347464	0.339211	0.342078	0.347377
		1512.25	218.084			1516.61	130.374			1732.85	83.083			1536.61	-39.5887				0.270848	0.261727	0.248871	0.2414	0.247307	0.266505	0.288829	0.304204	0.312196	0.318885	0.326268	0.330264	0.328787	0.327484	0.335215	0.355455	0.3836	0.405837	0.408096	0.393676	0.381602	0.384642	0.396977	0.404274	0.399062	0.381689	0.358756	0.342599	0.338343	0.338429	0.336866
		1512.3	217.923			1516.67	130.362			1732.74	83.2936			1536.67	-39.461				0.295083	0.290306	0.281098	0.270674	0.265288	0.269024	0.278145	0.285268	0.288047	0.289437	0.291956	0.293694	0.292564	0.292564	0.297776	0.308461	0.324357	0.34008	0.344858	0.338429	0.334521	0.344249	0.363621	0.377259	0.375	0.360146	0.344684	0.339298	0.342686	0.343641	0.337474
		1512.35	217.804			1516.72	130.505			1732.63	83.5027			1536.72	-39.1456				0.310285	0.308895	0.301425	0.287005	0.271977	0.264854	0.266852	0.271282	0.271803	0.267026	0.261727	0.260424	0.26329	0.268937	0.273454	0.27467	0.27771	0.284573	0.289958	0.292999	0.299514	0.313325	0.331741	0.345205	0.345726	0.336866	0.330177	0.332783	0.341644	0.346421	0.342773
		1512.4	218.152			1516.78	130.403			1732.52	83.7151			1536.78	-39.4363				0.315063	0.311501	0.300122	0.281793	0.264854	0.257297	0.258947	0.26303	0.261379	0.250347	0.237578	0.235407	0.246438	0.261379	0.266939	0.25999	0.251216	0.248523	0.251737	0.261293	0.27606	0.291956	0.306376	0.316713	0.319493	0.3168	0.316018	0.321491	0.331828	0.341383	0.346334
		1512.45	218.352			1516.83	130.589			1732.42	83.9274			1536.83	-39.5072				0.312283	0.304378	0.288568	0.269979	0.257731	0.255473	0.258426	0.259816	0.253996	0.238099	0.221682	0.221334	0.240792	0.264333	0.271456	0.258513	0.240445	0.229326	0.228544	0.238881	0.256254	0.272672	0.285181	0.293694	0.297168	0.297863	0.300035	0.305942	0.316018	0.329482	0.343641
		1512.5	218.635			1516.89	130.928			1732.31	84.1372			1536.89	-39.3979				0.309937	0.301511	0.28631	0.270153	0.261814	0.263377	0.266331	0.262682	0.250174	0.229934	0.213256	0.215949	0.239837	0.266157	0.272064	0.254951	0.231584	0.216035	0.212387	0.220726	0.236275	0.251564	0.263812	0.272325	0.276233	0.278666	0.28327	0.289785	0.298819	0.313325	0.332349
		1512.55	218.664			1516.94	130.755			1732.2	84.3488			1536.94	-39.4516				0.318277	0.312543	0.301077	0.28631	0.276928	0.278231	0.281011	0.272846	0.252259	0.227241	0.211518	0.21673	0.239837	0.261379	0.261901	0.241835	0.218033	0.203353	0.200747	0.208739	0.222464	0.235146	0.245483	0.253822	0.258773	0.262769	0.269371	0.276407	0.283356	0.296039	0.315584
		1512.6	218.413			1517	130.629			1732.09	84.4279			1537	-39.862				0.339211	0.33426	0.324705	0.310372	0.298211	0.296821	0.298732	0.288047	0.262248	0.234364	0.219597	0.22394	0.240184	0.251998	0.246178	0.225678	0.20483	0.194232	0.195709	0.20622	0.218728	0.227241	0.234017	0.242008	0.247568	0.250608	0.255733	0.262161	0.268329	0.280316	0.301077
		1512.65	218.197			1517.06	130.835			1731.98	84.638			1537.06	-40.5379				0.367877	0.359538	0.348332	0.334694	0.32123	0.315931	0.315931	0.306463	0.282314	0.255646	0.239924	0.237231	0.241227	0.24253	0.233495	0.215514	0.198228	0.190757	0.19623	0.20926	0.219771	0.22368	0.227762	0.235493	0.239402	0.237057	0.236883	0.242443	0.251824	0.268502	0.294562
		1512.7	218.555			1517.11	130.217			1731.88	84.8485			1537.11	-40.4271				0.396716	0.383687	0.369267	0.356324	0.342338	0.332609	0.330959	0.327137	0.311154	0.288742	0.269719	0.255646	0.24557	0.238099	0.228544	0.214298	0.199878	0.193277	0.198575	0.210389	0.217946	0.219423	0.223332	0.230368	0.230368	0.221769	0.217252	0.224288	0.240184	0.263985	0.296039
		1512.75	218.162			1517.17	130.214			1731.77	85.0598			1537.17	-40.6648				0.417912	0.403405	0.387943	0.375261	0.359625	0.345813	0.342946	0.344944	0.338256	0.322012	0.302206	0.280403	0.259555	0.243833	0.231845	0.220031	0.208652	0.201268	0.201268	0.206046	0.209086	0.210737	0.216817	0.22394	0.222377	0.213343	0.210042	0.220292	0.240445	0.267199	0.300643
		1512.8	218.121			1517.22	130.716			1731.67	85.1417			1537.22	-40.2481				0.433808	0.42156	0.407488	0.39385	0.376042	0.35919	0.354152	0.356845	0.3545	0.343902	0.327919	0.306463	0.281445	0.258079	0.239837	0.227675	0.219163	0.21091	0.203353	0.198315	0.196143	0.198923	0.20787	0.217165	0.220639	0.220292	0.224027	0.236449	0.255994	0.280229	0.309764
		1512.85	218.093			1517.28	130.831			1731.57	85.3563			1537.28	-39.9727				0.451268	0.441018	0.426772	0.411136	0.392808	0.376303	0.36918	0.367964	0.362839	0.351372	0.336432	0.317755	0.294041	0.267721	0.244701	0.23089	0.22394	0.215601	0.204222	0.19484	0.191105	0.19458	0.203874	0.21508	0.226807	0.23975	0.25417	0.270848	0.29074	0.312804	0.336605
		1512.9	217.753			1517.33	130.628			1731.46	85.5685			1537.33	-39.9799				0.468728	0.456828	0.438846	0.421126	0.405664	0.393329	0.385511	0.378909	0.366313	0.347029	0.326095	0.307071	0.288308	0.267199	0.246004	0.231845	0.224722	0.217338	0.209173	0.20483	0.205351	0.209347	0.215949	0.225851	0.241487	0.263899	0.289698	0.316192	0.343207	0.367877	0.386119
		1512.95	217.854			1517.39	130.921			1731.36	85.7805			1537.39	-39.7806				0.483409	0.46673	0.443711	0.425208	0.413047	0.403666	0.394197	0.381776	0.362231	0.335737	0.308721	0.288568	0.276755	0.267199	0.254864	0.24253	0.23393	0.228457	0.228197	0.234885	0.243572	0.249305	0.253301	0.259729	0.272585	0.2963	0.329917	0.367269	0.403145	0.430942	0.444493
		1513	218.164			1517.44	130.74			1731.26	85.8617			1537.44	-39.3469				0.493224	0.473245	0.448836	0.431897	0.420431	0.408096	0.393155	0.375087	0.352067	0.324357	0.296473	0.277276	0.272933	0.277276	0.277015	0.267721	0.256949	0.253822	0.26303	0.281532	0.298732	0.307679	0.312109	0.317321	0.327224	0.348767	0.384034	0.425295	0.462995	0.488707	0.496612
		1513.05	217.884			1517.5	130.403			1731.15	86.0721			1537.5	-40.0223				0.493311	0.474548	0.454482	0.442321	0.430681	0.412439	0.389941	0.366921	0.343207	0.317582	0.291088	0.273019	0.274583	0.291348	0.303075	0.297255	0.283791	0.281532	0.298297	0.325834	0.349635	0.363186	0.372394	0.383339	0.397672	0.419128	0.449705	0.484451	0.51581	0.535441	0.538482
		1513.1	217.975			1517.56	130.492			1731.05	86.2835			1537.56	-39.0127				0.489837	0.474548	0.459086	0.449965	0.438238	0.416696	0.389507	0.363534	0.340427	0.317147	0.291609	0.272933	0.275452	0.297516	0.31706	0.315063	0.299948	0.296821	0.316713	0.34894	0.377172	0.396977	0.415566	0.437891	0.460997	0.482366	0.502867	0.525017	0.547863	0.564454	0.568798
		1513.15	217.998			1517.61	130.528			1730.94	86.3635			1537.61	-39.133				0.501129	0.486101	0.467425	0.452658	0.437804	0.416174	0.389159	0.363447	0.342338	0.322446	0.298819	0.278666	0.275886	0.29213	0.309764	0.309937	0.297429	0.295605	0.316713	0.350504	0.38221	0.409312	0.438586	0.470379	0.497047	0.513725	0.524496	0.537439	0.556202	0.576181	0.589211
		1513.2	218.6			1517.67	130.887			1730.84	86.5772			1537.67	-39.6583				0.526842	0.50747	0.478805	0.452832	0.432158	0.410962	0.386293	0.362491	0.34451	0.328874	0.309069	0.288568	0.277884	0.279795	0.286049	0.285268	0.279534	0.284138	0.307853	0.343033	0.378127	0.411744	0.447359	0.480455	0.502085	0.512596	0.520587	0.534225	0.556376	0.583826	0.606584
		1513.25	218.486			1517.72	130.767			1730.74	86.7894			1537.72	-39.4251				0.545691	0.521977	0.48558	0.452137	0.427814	0.406011	0.381689	0.358843	0.34312	0.331567	0.316974	0.299166	0.282835	0.270413	0.263377	0.260598	0.262422	0.274322	0.300382	0.336692	0.374913	0.411918	0.446925	0.474114	0.488881	0.497655	0.509729	0.529708	0.559503	0.595292	0.622741
		1513.3	218.593			1517.78	131.08			1730.63	86.9975			1537.78	-39.3753				0.545952	0.52328	0.488273	0.455351	0.429204	0.404361	0.377519	0.35311	0.336605	0.327397	0.320101	0.310459	0.29517	0.275104	0.259382	0.255125	0.261293	0.275799	0.299861	0.333826	0.372307	0.409486	0.441539	0.464038	0.478023	0.490879	0.507036	0.529621	0.563933	0.60476	0.632297
		1513.35	218.306			1517.83	131.214			1730.52	87.2071			1537.83	-39.3437				0.531185	0.516765	0.493138	0.466817	0.438673	0.407748	0.376737	0.349288	0.328961	0.319666	0.320361	0.322446	0.314368	0.294215	0.274757	0.26746	0.272498	0.284573	0.302988	0.330525	0.365618	0.40271	0.43598	0.461605	0.481758	0.500174	0.516331	0.53492	0.5668	0.607106	0.633513
		1513.4	218.155			1517.89	130.901			1730.41	87.2863			1537.89	-39.076				0.511119	0.507297	0.498263	0.481063	0.452397	0.416174	0.381081	0.350764	0.326876	0.316539	0.322099	0.331741	0.329743	0.312891	0.292738	0.281098	0.281098	0.289437	0.303162	0.32427	0.355281	0.39411	0.433461	0.466991	0.494441	0.516244	0.530577	0.544302	0.570101	0.605368	0.629951
		1513.45	218.293			1517.94	130.527			1730.31	87.4972			1537.94	-39.2				0.49722	0.498784	0.497307	0.485493	0.458304	0.420952	0.384295	0.352849	0.328874	0.319406	0.325313	0.333565	0.33009	0.314454	0.295952	0.283356	0.281532	0.289003	0.300643	0.3168	0.344684	0.38664	0.43294	0.472724	0.502953	0.524757	0.539437	0.552814	0.573836	0.601112	0.620657
		1513.5	218.096			1518	130.841			1730.2	87.7066			1538	-40.1157				0.49557	0.496004	0.492269	0.478197	0.450573	0.414611	0.379083	0.34894	0.328614	0.322533	0.326095	0.325834	0.314454	0.297255	0.282575	0.275712	0.279274	0.290306	0.301338	0.313238	0.338256	0.381254	0.430942	0.472116	0.499653	0.518416	0.535354	0.553596	0.573575	0.592686	0.603892
		1513.55	217.554			1518.06	130.405			1730.09	87.9158			1538.06	-39.8842				0.504951	0.503127	0.494875	0.474896	0.443016	0.405577	0.369614	0.340688	0.324878	0.322099	0.321404	0.311414	0.292912	0.275973	0.267547	0.269458	0.281359	0.296821	0.307245	0.316105	0.337735	0.378214	0.426425	0.465427	0.488273	0.502432	0.520587	0.545257	0.568885	0.583131	0.586084
		1513.6	218.091			1518.11	130.427			1729.98	87.9949			1538.11	-39.8137				0.518937	0.516939	0.508687	0.487231	0.451268	0.408096	0.367095	0.336866	0.323315	0.320709	0.314889	0.298905	0.279969	0.268068	0.265549	0.271456	0.285528	0.301859	0.312457	0.321056	0.340514	0.37665	0.420605	0.45622	0.474983	0.484972	0.501911	0.531272	0.56098	0.575573	0.573575
		1513.65	218.123			1518.17	130.881			1729.88	88.205			1538.17	-39.4788				0.523801	0.522672	0.518155	0.501303	0.465688	0.417477	0.371352	0.340862	0.329222	0.325573	0.316279	0.299861	0.285876	0.280056	0.277884	0.277363	0.283356	0.295605	0.307418	0.319927	0.341817	0.37639	0.415566	0.445188	0.458912	0.464993	0.479587	0.509555	0.542825	0.560372	0.558634
		1513.7	217.992			1518.22	130.948			1729.77	88.2835			1538.22	-39.9169				0.510858	0.508773	0.505386	0.492269	0.459347	0.411049	0.366921	0.343468	0.338603	0.336779	0.327484	0.313933	0.305334	0.302206	0.295344	0.282575	0.27467	0.278318	0.289958	0.308461	0.337648	0.375	0.409312	0.429812	0.436414	0.439715	0.451703	0.476894	0.506254	0.525104	0.5291
		1513.75	218.138			1518.28	130.982			1729.67	88.4945			1538.28	-39.7643				0.488013	0.480629	0.470813	0.454743	0.422776	0.378735	0.343381	0.332609	0.337735	0.34008	0.333131	0.32401	0.319753	0.317147	0.306463	0.286049	0.266852	0.259468	0.265983	0.288047	0.324878	0.364837	0.392199	0.401755	0.402971	0.407314	0.41878	0.436154	0.45622	0.47394	0.486623
		1513.8	218.156			1518.33	131.183			1729.56	88.7019			1538.33	-40.1996				0.4623	0.44788	0.428162	0.405316	0.37361	0.336345	0.311154	0.30959	0.31958	0.323749	0.320361	0.317669	0.317582	0.314368	0.303162	0.284138	0.262161	0.24557	0.24418	0.265462	0.304639	0.34147	0.357887	0.356584	0.355368	0.364142	0.37804	0.390983	0.404448	0.421647	0.441279
		1513.85	217.958			1518.39	130.796			1729.45	88.7812			1538.39	-40.8828				0.432679	0.415653	0.390288	0.362578	0.332957	0.304639	0.288395	0.288655	0.295257	0.298124	0.2996	0.303075	0.303336	0.295691	0.284659	0.272672	0.255994	0.237578	0.231845	0.250434	0.285441	0.312543	0.316105	0.306115	0.303596	0.31541	0.331306	0.343207	0.354847	0.372828	0.394632
		1513.9	217.938			1518.44	130.91			1729.34	88.9895			1538.44	-40.8687				0.399322	0.386553	0.363013	0.334434	0.308026	0.289698	0.281967	0.281619	0.282227	0.283878	0.289958	0.29491	0.287787	0.269979	0.256254	0.251129	0.244267	0.232801	0.2295	0.245744	0.272759	0.288047	0.281445	0.266852	0.263377	0.273975	0.287005	0.295431	0.304465	0.320796	0.340427
		1513.95	218.086			1518.5	131.301			1729.24	89.2007			1538.5	-39.9844				0.362057	0.357106	0.340601	0.314715	0.293172	0.285268	0.287179	0.288482	0.285268	0.285962	0.294475	0.296647	0.278666	0.24861	0.228544	0.225591	0.228023	0.227936	0.230716	0.243398	0.260424	0.265896	0.254691	0.239837	0.235493	0.241487	0.247133	0.248002	0.250869	0.26164	0.277015
		1514	218.059			1518.56	131.067			1729.13	89.4103			1538.56	-39.9329				0.321838	0.322794	0.313499	0.29378	0.279882	0.282662	0.294128	0.299079	0.29491	0.293954	0.301425	0.30073	0.276581	0.238881	0.211953	0.206393	0.214038	0.223767	0.230716	0.236536	0.241487	0.23975	0.228544	0.215688	0.210476	0.211518	0.209694	0.203614	0.200313	0.20483	0.21647
		1514.05	217.961			1518.61	130.969			1729.02	89.4864			1538.61	-40.3999				0.28935	0.290827	0.285441	0.273801	0.269979	0.281532	0.297863	0.304986	0.302293	0.301251	0.306637	0.304465	0.279882	0.240618	0.209347	0.199618	0.208044	0.221595	0.227762	0.224288	0.218033	0.211779	0.202745	0.192582	0.187022	0.184503	0.178162	0.168085	0.161397	0.162352	0.172081
		1514.1	217.905			1518.67	130.735			1728.91	89.6939			1538.67	-40.8775				0.2791	0.277276	0.272064	0.267113	0.27189	0.286657	0.300208	0.305594	0.30681	0.310806	0.317321	0.314802	0.291696	0.253388	0.220205	0.206828	0.211692	0.221334	0.221595	0.210302	0.19788	0.190931	0.184764	0.176685	0.170083	0.164611	0.155056	0.142981	0.135163	0.134642	0.144024
		1514.15	217.72			1518.72	130.674			1728.8	89.9009			1538.72	-40.9959				0.291435	0.286397	0.279534	0.276581	0.282748	0.293607	0.299427	0.301251	0.307592	0.319753	0.329917	0.328266	0.308287	0.274583	0.243833	0.228284	0.226025	0.225504	0.216644	0.200486	0.186935	0.180681	0.175469	0.167043	0.158791	0.151233	0.14081	0.129343	0.12196	0.121265	0.130299
		1514.2	218.104			1518.78	131.006			1728.69	89.9788			1538.78	-40.4341				0.308895	0.303423	0.29517	0.289003	0.28909	0.29213	0.292217	0.29352	0.304378	0.32123	0.332609	0.331567	0.316887	0.293607	0.271977	0.258339	0.249218	0.237144	0.218989	0.199444	0.185285	0.176859	0.168433	0.157835	0.149236	0.143937	0.138464	0.131602	0.126216	0.125608	0.132905
		1514.25	217.946			1518.83	131.137			1728.59	90.1861			1538.83	-40.7213				0.317147	0.314281	0.306984	0.2963	0.288047	0.285181	0.285528	0.291174	0.30542	0.321577	0.329743	0.327224	0.317582	0.30542	0.294562	0.284746	0.271977	0.252259	0.227589	0.205698	0.190584	0.178857	0.165653	0.151668	0.142286	0.140723	0.142981	0.142721	0.140028	0.140462	0.146456
		1514.3	217.737			1518.89	131.004			1728.48	90.2645			1538.89	-41.3156				0.3168	0.318624	0.315497	0.303249	0.28909	0.28353	0.288308	0.300469	0.316974	0.330264	0.334173	0.330438	0.324097	0.318103	0.311675	0.301859	0.286049	0.262509	0.234972	0.212735	0.199357	0.188065	0.172776	0.154274	0.138899	0.134034	0.138464	0.142981	0.145413	0.15106	0.159312
		1514.35	217.746			1518.94	130.79			1728.37	90.4707			1538.94	-39.9033				0.313065	0.319145	0.321404	0.311414	0.296213	0.291001	0.300035	0.316452	0.333044	0.343555	0.346074	0.344076	0.341383	0.336779	0.327311	0.311935	0.291001	0.263899	0.234885	0.214038	0.204395	0.196491	0.18181	0.159659	0.136206	0.12196	0.121178	0.12778	0.137943	0.152015	0.165132
		1514.4	218.059			1519	130.917			1728.26	90.5495			1539	-40.3685				0.310632	0.317929	0.323315	0.31819	0.308634	0.308548	0.320709	0.336779	0.350417	0.358843	0.361362	0.361188	0.359798	0.353197	0.337995	0.316366	0.291174	0.261901	0.232192	0.211953	0.203353	0.196143	0.18155	0.159312	0.1336	0.113273	0.106237	0.111883	0.126824	0.146282	0.162352
		1514.45	217.724			1519.06	130.875			1728.16	90.7585			1539.06	-41.0276				0.319058	0.325226	0.331133	0.332175	0.333912	0.343641	0.358409	0.371091	0.380473	0.386119	0.385598	0.380212	0.373263	0.362318	0.344163	0.322012	0.298905	0.272238	0.243833	0.22229	0.209781	0.197967	0.181723	0.162005	0.139941	0.119527	0.107801	0.108061	0.119701	0.137596	0.153926
		1514.5	218.088			1519.11	131.178			1728.05	90.8377			1539.11	-40.1603				0.347029	0.35311	0.36058	0.368746	0.382297	0.40106	0.417217	0.426164	0.430594	0.430855	0.422342	0.406272	0.390636	0.377519	0.362231	0.345031	0.327658	0.30655	0.281098	0.257644	0.23836	0.21951	0.200921	0.183721	0.16435	0.142634	0.124653	0.116227	0.120309	0.133773	0.150452
		1514.55	217.919			1519.17	131.26			1727.94	91.0455			1539.17	-39.7988				0.390375	0.399236	0.41131	0.42599	0.446056	0.467773	0.483322	0.489315	0.488273	0.48115	0.464472	0.441105	0.422689	0.413047	0.403492	0.388812	0.372047	0.35337	0.330698	0.305855	0.281272	0.257818	0.238794	0.22255	0.201355	0.173732	0.148019	0.133079	0.133079	0.145327	0.163568
		1514.6	217.926			1519.22	131.328			1727.84	91.1236			1539.22	-39.2617				0.432158	0.445014	0.462126	0.479847	0.5	0.520674	0.535615	0.540393	0.535181	0.522498	0.502693	0.479847	0.464906	0.460563	0.454222	0.436154	0.412526	0.39107	0.369701	0.344858	0.318537	0.295257	0.278318	0.262596	0.237839	0.204135	0.173732	0.157835	0.158878	0.171994	0.190757
		1514.65	217.782			1519.28	131.193			1727.72	91.3284			1539.28	-39.4615				0.456046	0.471161	0.490445	0.507644	0.525799	0.546821	0.564628	0.571056	0.565323	0.552554	0.535528	0.516852	0.50417	0.500347	0.493485	0.471508	0.441105	0.415306	0.393676	0.369788	0.344076	0.322359	0.306984	0.291001	0.264333	0.228631	0.198575	0.186067	0.189889	0.202658	0.219249
		1514.7	217.964			1519.33	131.114			1727.62	91.4069			1539.33	-39.4584				0.461345	0.475938	0.494962	0.511379	0.529882	0.554986	0.578874	0.589472	0.586518	0.577658	0.566539	0.552467	0.538221	0.528492	0.518416	0.496525	0.464646	0.435546	0.412613	0.389941	0.36475	0.34173	0.324357	0.307158	0.280664	0.246438	0.219944	0.212735	0.220031	0.232019	0.245657
		1514.75	218.255			1519.39	130.747			1727.51	91.616			1539.39	-39.5921				0.465427	0.478284	0.496612	0.514072	0.534746	0.56376	0.592078	0.606584	0.606845	0.60172	0.595987	0.586258	0.56984	0.552293	0.537092	0.516765	0.487057	0.456567	0.432505	0.41131	0.386379	0.360146	0.338951	0.320883	0.296734	0.266244	0.244441	0.24279	0.253388	0.264767	0.276147
		1514.8	218.191			1519.44	130.661			1727.41	91.6939			1539.44	-40.0571				0.483409	0.494875	0.51303	0.532054	0.554639	0.583826	0.610928	0.624913	0.625434	0.621265	0.618224	0.611362	0.593207	0.569145	0.548732	0.528231	0.500521	0.470639	0.447446	0.429378	0.406967	0.379517	0.356324	0.339124	0.318277	0.291609	0.273975	0.276233	0.287874	0.297429	0.306463
		1514.85	218.183			1519.5	130.843			1727.3	91.7703			1539.5	-40.3024				0.509034	0.5205	0.538482	0.5582	0.582088	0.610233	0.633339	0.642808	0.63968	0.633165	0.629691	0.622655	0.602415	0.573923	0.548819	0.525712	0.498089	0.469597	0.449097	0.435806	0.41852	0.393416	0.370309	0.353718	0.334694	0.311067	0.297342	0.300817	0.309677	0.315497	0.322446
		1514.9	218.013			1519.56	131.005			1727.19	91.9797			1539.56	-40.3509				0.527363	0.540393	0.559069	0.578787	0.603023	0.631341	0.653579	0.660354	0.65271	0.641418	0.634034	0.62361	0.600938	0.570622	0.54213	0.515636	0.487752	0.461345	0.442842	0.432245	0.419302	0.396977	0.373523	0.355629	0.337648	0.319145	0.310459	0.312804	0.31541	0.316105	0.322359
		1514.95	218.064			1519.61	131.02			1727.09	92.1876			1539.61	-39.8407				0.53353	0.549948	0.572533	0.593815	0.617182	0.644458	0.667477	0.675382	0.665914	0.649409	0.635076	0.619527	0.596334	0.567495	0.538482	0.510511	0.483582	0.459173	0.440584	0.428944	0.416869	0.396022	0.371004	0.350156	0.333826	0.322707	0.319493	0.319406	0.315497	0.31237	0.31984
		1515	217.617			1519.67	130.952			1726.98	92.2633			1539.67	-40.6617				0.534399	0.553857	0.582175	0.608669	0.632384	0.655316	0.673992	0.681115	0.672516	0.653492	0.6336	0.615792	0.596334	0.572707	0.545778	0.517634	0.490532	0.465167	0.443624	0.429204	0.417304	0.397759	0.370744	0.345639	0.329048	0.322272	0.321751	0.320014	0.313846	0.310719	0.320188
		1515.05	217.588			1519.72	130.84			1726.87	92.469			1539.72	-40.1042				0.536744	0.555334	0.586084	0.617964	0.643763	0.660441	0.668607	0.66991	0.663047	0.647933	0.630733	0.617182	0.604934	0.587648	0.563412	0.535268	0.505559	0.475156	0.447707	0.429465	0.417564	0.39967	0.370744	0.339732	0.31845	0.310198	0.309329	0.308808	0.305768	0.304899	0.314368
		1515.1	217.439			1519.78	130.792			1726.76	92.5472			1539.78	-40.2887				0.541782	0.554378	0.579395	0.609972	0.63499	0.646108	0.644458	0.639593	0.636119	0.631428	0.625608	0.621265	0.615879	0.603197	0.58148	0.554291	0.523367	0.488013	0.453179	0.427901	0.412526	0.394805	0.365271	0.329395	0.30099	0.2877	0.286223	0.289524	0.291869	0.292738	0.299166
		1515.15	217.653			1519.83	130.916			1726.65	92.7543			1539.83	-40.5231				0.544302	0.548558	0.562717	0.584868	0.604413	0.611623	0.60754	0.602936	0.605108	0.610928	0.615705	0.618572	0.617703	0.608843	0.590862	0.567147	0.538742	0.50278	0.462213	0.427641	0.4041	0.3836	0.355368	0.319319	0.286918	0.268937	0.266505	0.273541	0.280751	0.283356	0.286657
		1515.2	217.724			1519.89	131.129			1726.55	92.8328			1539.89	-40.4957				0.533965	0.534312	0.542217	0.557331	0.570709	0.575921	0.575313	0.577571	0.586084	0.595379	0.600504	0.602415	0.603284	0.599896	0.588082	0.56958	0.545344	0.51164	0.469423	0.428336	0.396803	0.372307	0.346074	0.314628	0.284312	0.264333	0.259295	0.266591	0.276581	0.282314	0.28631
		1515.25	217.801			1519.94	131.581			1726.44	93.0373			1539.94	-41.4439				0.51025	0.513377	0.524149	0.538829	0.549079	0.552641	0.55542	0.56402	0.576529	0.583478	0.581306	0.576616	0.576008	0.576616	0.57123	0.557418	0.535181	0.503127	0.463082	0.42295	0.389767	0.36336	0.338082	0.311935	0.287092	0.267634	0.25886	0.263117	0.273454	0.282314	0.289871
		1515.3	217.998			1520	131.662			1726.33	93.2431			1540	-41.1874				0.485407	0.493572	0.510685	0.529013	0.538568	0.539263	0.540132	0.548819	0.561327	0.565844	0.559243	0.549774	0.545344	0.544562	0.540566	0.527971	0.504517	0.47229	0.437109	0.404621	0.377867	0.354065	0.329135	0.304552	0.28327	0.265636	0.254778	0.255473	0.263985	0.273975	0.284312
		1515.35	218.075			1520.06	131.314			1726.22	93.4494			1540.06	-40.4965				0.460997	0.471855	0.493311	0.515723	0.526494	0.524409	0.51911	0.520761	0.528318	0.532488	0.528839	0.520848	0.513638	0.507644	0.499392	0.483582	0.457175	0.4246	0.394197	0.371873	0.357019	0.34173	0.319406	0.294562	0.274062	0.258165	0.247047	0.244093	0.248523	0.25721	0.26911
		1515.4	217.486			1520.11	130.858			1726.11	93.5233			1540.11	-40.442				0.42017	0.430594	0.453092	0.478978	0.494267	0.494614	0.486362	0.478718	0.477067	0.479673	0.481237	0.478457	0.472029	0.463343	0.451442	0.432679	0.404795	0.372828	0.345726	0.330698	0.32705	0.323315	0.309677	0.289003	0.269371	0.252693	0.239489	0.232192	0.231845	0.23836	0.252085
		1515.45	217.789			1520.17	130.995			1726	93.7329			1540.17	-41.1829				0.354847	0.363013	0.3836	0.410615	0.431637	0.440671	0.438065	0.427988	0.419128	0.417564	0.419997	0.419649	0.415219	0.408965	0.400017	0.384121	0.35893	0.328787	0.302814	0.289611	0.290653	0.295952	0.294649	0.284486	0.268155	0.248523	0.230716	0.219423	0.215514	0.220987	0.236796
		1515.5	217.826			1520.22	130.736			1725.9	93.8112			1540.22	-41.3532				0.279621	0.285441	0.301685	0.325052	0.346942	0.363534	0.37196	0.370136	0.363621	0.36058	0.360233	0.357019	0.351459	0.348506	0.346855	0.339038	0.320014	0.293172	0.267981	0.253822	0.254256	0.263377	0.271716	0.272238	0.260771	0.239489	0.218468	0.20483	0.19901	0.204135	0.221334
		1515.55	217.612			1520.28	131.001			1725.79	94.0192			1540.28	-41.5274				0.214646	0.218902	0.22976	0.244701	0.260598	0.278666	0.296647	0.308287	0.312804	0.314194	0.31237	0.304986	0.29656	0.294302	0.297168	0.296126	0.283704	0.262596	0.241921	0.229587	0.229239	0.238621	0.25	0.254778	0.246091	0.226025	0.205525	0.190757	0.182505	0.186327	0.203353
		1515.6	217.601			1520.33	131.125			1725.69	94.0974			1540.33	-41.2464				0.171821	0.175295	0.180334	0.185459	0.193624	0.209955	0.233235	0.255646	0.271282	0.278926	0.278231	0.270848	0.262769	0.259903	0.261293	0.260598	0.25278	0.240271	0.228631	0.221595	0.222116	0.229934	0.238621	0.240532	0.231324	0.214298	0.196838	0.180942	0.168867	0.169997	0.185632
		1515.65	217.54			1520.39	131.053			1725.58	94.1735			1540.39	-41.61				0.151407	0.15271	0.151407	0.148714	0.152623	0.168346	0.19319	0.220031	0.241313	0.252519	0.254951	0.253388	0.251737	0.250261	0.247655	0.242616	0.236275	0.230976	0.227415	0.224896	0.225851	0.231237	0.234712	0.230629	0.220118	0.207523	0.194145	0.17738	0.162179	0.161484	0.17599
		1515.7	217.543			1520.44	131.342			1725.47	94.3799			1540.44	-41.1198				0.139593	0.137335	0.130473	0.124044	0.127085	0.142199	0.165393	0.191279	0.212995	0.225417	0.231671	0.238273	0.246438	0.25139	0.249913	0.243572	0.237231	0.23419	0.233061	0.231932	0.232974	0.236015	0.234277	0.224722	0.213516	0.205351	0.196056	0.180942	0.166956	0.166696	0.178596
		1515.75	217.992			1520.5	131.046			1725.37	94.4564			1540.5	-41.1751				0.122568	0.117877	0.110146	0.105021	0.108061	0.119875	0.137682	0.158183	0.176338	0.188065	0.196143	0.207349	0.222985	0.238099	0.247047	0.247915	0.244006	0.240618	0.23975	0.240618	0.243311	0.245309	0.239837	0.226025	0.212995	0.205872	0.199183	0.189107	0.18181	0.183634	0.189976
		1515.8	217.987			1520.56	131.019			1725.26	94.6611			1540.56	-41.1696				0.100938	0.0971161	0.0940757	0.0945969	0.0979847	0.103978	0.113273	0.124739	0.136293	0.145587	0.153231	0.163655	0.181028	0.204917	0.228284	0.241748	0.242703	0.239142	0.23975	0.245657	0.252953	0.25582	0.24861	0.232019	0.21508	0.204222	0.197186	0.193016	0.19458	0.2004	0.202311
		1515.85	217.986			1520.61	131.408			1725.15	94.74			1540.61	-41.9005				0.0840862	0.0833912	0.0866921	0.0927728	0.0962474	0.0965949	0.0968555	0.0986796	0.103892	0.112318	0.12083	0.129691	0.145413	0.173645	0.207523	0.230281	0.23419	0.229673	0.231411	0.242616	0.255038	0.259729	0.252693	0.235754	0.216383	0.201181	0.191974	0.190149	0.197012	0.207957	0.211518
		1515.9	218.078			1520.67	131.719			1725.05	94.9486			1540.67	-41.5786				0.0754864	0.07705	0.0827832	0.089385	0.0909486	0.0873002	0.0816539	0.0786136	0.0831306	0.095205	0.108235	0.118833	0.13499	0.165393	0.202224	0.225243	0.226807	0.220813	0.224635	0.240271	0.255994	0.261466	0.255038	0.240618	0.22368	0.208565	0.19762	0.192929	0.198228	0.211692	0.220118
		1515.95	218.242			1520.72	131.855			1724.95	95.028			1540.72	-41.4288				0.0704482	0.0703614	0.0719249	0.0736623	0.0727936	0.0682766	0.0619354	0.0599375	0.0690584	0.0878214	0.107453	0.124131	0.145327	0.177641	0.210737	0.225851	0.222029	0.217946	0.228805	0.250956	0.269458	0.274583	0.268329	0.25721	0.245744	0.235146	0.224722	0.215688	0.214472	0.223853	0.231324
		1516	218.271			1520.78	131.752			1724.85	95.236			1540.78	-41.3422				0.063499	0.0584607	0.0528145	0.0508165	0.0518589	0.0505559	0.0451703	0.0437804	0.0557679	0.0800035	0.107366	0.132905	0.160789	0.192755	0.217946	0.224288	0.218728	0.221161	0.241661	0.271108	0.293259	0.299774	0.294475	0.286223	0.280316	0.276581	0.270761	0.260685	0.252085	0.249739	0.245222
		1516.05	217.997			1520.83	131.739			1724.74	95.3137			1540.83	-41.5242				0.0558548	0.046647	0.0370049	0.0364837	0.0441279	0.0480368	0.0423905	0.0375261	0.0475156	0.0747047	0.110146	0.143763	0.173905	0.200226	0.21673	0.220726	0.221508	0.23254	0.258165	0.290045	0.314541	0.323836	0.321404	0.316018	0.314889	0.318363	0.320014	0.312717	0.298211	0.281359	0.260076
		1516.1	218.133			1520.89	131.188			1724.63	95.388			1540.89	-40.7352				0.0528145	0.0423037	0.032401	0.0353544	0.0490792	0.0584607	0.0554204	0.049861	0.0579395	0.0863447	0.126564	0.163655	0.190584	0.20787	0.217425	0.224983	0.237318	0.256428	0.282401	0.311414	0.33426	0.344336	0.343555	0.339211	0.339038	0.345726	0.352154	0.347724	0.330264	0.304117	0.272585
		1516.15	218.084			1520.94	131.493			1724.52	95.4636			1540.94	-41.5243				0.0575921	0.0470813	0.0372655	0.040827	0.0574183	0.0740966	0.080959	0.08287	0.0927728	0.119962	0.159399	0.195622	0.218989	0.229847	0.23558	0.246873	0.267373	0.291609	0.31706	0.34286	0.36197	0.368919	0.365532	0.358235	0.354847	0.359017	0.364055	0.35893	0.340341	0.311849	0.2791
		1516.2	217.667			1521	131.586			1724.42	95.5408			1541	-41.3566				0.0742703	0.0640202	0.0529882	0.0538568	0.0711432	0.0958131	0.116053	0.129517	0.143763	0.168172	0.202397	0.235928	0.259121	0.270066	0.275625	0.286831	0.306984	0.330264	0.354587	0.378648	0.394371	0.396022	0.387161	0.375261	0.368659	0.370396	0.37222	0.364055	0.343989	0.314715	0.282488
		1516.25	217.751			1521.06	131.145			1724.32	95.6204			1541.06	-40.8806				0.104152	0.095205	0.0829569	0.0800035	0.0959868	0.125347	0.154795	0.177988	0.197794	0.220205	0.247828	0.277015	0.301598	0.317495	0.326616	0.336779	0.352067	0.37083	0.392547	0.414177	0.425817	0.421647	0.406619	0.390549	0.383426	0.386987	0.389333	0.379517	0.356584	0.32401	0.289177
		1516.3	217.978			1521.11	131.136			1724.22	95.8296			1541.11	-41.4562				0.135511	0.129517	0.118572	0.113794	0.127172	0.15549	0.187109	0.215862	0.240792	0.262856	0.284746	0.308808	0.334347	0.356932	0.373436	0.38664	0.40106	0.418346	0.437804	0.454917	0.460476	0.450486	0.429899	0.409833	0.401928	0.40714	0.410615	0.399583	0.37361	0.336953	0.298211
		1516.35	218.375			1521.17	131.314			1724.11	95.9041			1541.17	-41.725				0.155577	0.153405	0.14689	0.14411	0.155056	0.177206	0.2037	0.232019	0.259034	0.281185	0.300035	0.321751	0.349548	0.379517	0.40549	0.426685	0.446751	0.467338	0.486275	0.498523	0.498697	0.485407	0.462474	0.439107	0.427554	0.429031	0.428683	0.414263	0.385163	0.3459	0.305594
		1516.4	218.174			1521.22	131.625			1724	95.9791			1541.22	-41.5712				0.166001	0.167043	0.166696	0.168607	0.176859	0.189368	0.205612	0.227849	0.252432	0.273714	0.292825	0.316539	0.348593	0.385076	0.419736	0.450834	0.479673	0.505038	0.523801	0.534225	0.534573	0.523628	0.501824	0.476286	0.458652	0.452137	0.445274	0.426598	0.39385	0.352762	0.314281
		1516.45	217.791			1521.28	131.621			1723.89	96.0565			1541.28	-42.067				0.171213	0.174687	0.180594	0.187022	0.191105	0.19319	0.200139	0.217078	0.238447	0.257992	0.278405	0.305855	0.342165	0.383252	0.424427	0.464298	0.500782	0.528753	0.547081	0.559764	0.566626	0.561762	0.542043	0.513812	0.489229	0.474114	0.461779	0.440236	0.404448	0.362578	0.328179
		1516.5	217.721			1521.33	131.939			1723.79	96.132			1541.33	-41.6797				0.16713	0.17295	0.184851	0.195188	0.195361	0.189281	0.191713	0.208478	0.230629	0.251477	0.275104	0.30655	0.345726	0.389072	0.434243	0.479326	0.518329	0.54517	0.562978	0.58009	0.594423	0.594944	0.576616	0.546126	0.515115	0.491748	0.47368	0.450052	0.414785	0.376216	0.346769
		1516.55	218.089			1521.39	131.845			1723.68	96.2073			1541.39	-41.1968				0.149844	0.158096	0.176077	0.192669	0.194145	0.185024	0.184416	0.201529	0.228284	0.257644	0.290827	0.328527	0.368311	0.410007	0.455264	0.500869	0.537265	0.560024	0.57705	0.596508	0.613794	0.616835	0.600851	0.570883	0.536397	0.505733	0.480368	0.454743	0.425035	0.395587	0.371004
		1516.6	218.227			1521.44	131.776			1723.57	96.2832			1541.44	-41.2444				0.128822	0.138204	0.160268	0.184416	0.193277	0.186849	0.183721	0.198662	0.230542	0.272325	0.318624	0.362839	0.40106	0.437457	0.478197	0.520153	0.552554	0.572446	0.588256	0.60589	0.620744	0.624566	0.612665	0.586866	0.554031	0.520587	0.489576	0.461953	0.439194	0.420518	0.399496
		1516.65	217.677			1521.5	131.746			1723.47	96.36			1541.5	-41.5122				0.121873	0.12804	0.146716	0.172689	0.189368	0.190063	0.188238	0.202311	0.237404	0.286744	0.339646	0.385771	0.421647	0.453961	0.489402	0.525712	0.554899	0.575486	0.591557	0.605108	0.615618	0.62083	0.615184	0.596769	0.570622	0.540566	0.507905	0.477849	0.457436	0.443798	0.424166
		1516.7	217.331			1521.56	131.495			1723.36	96.5671			1541.56	-41.8321				0.134121	0.132123	0.138899	0.157748	0.176946	0.185459	0.18902	0.204309	0.239142	0.286571	0.33565	0.378475	0.414611	0.448749	0.483235	0.515202	0.542912	0.567234	0.586171	0.596769	0.603544	0.611101	0.613273	0.604587	0.587126	0.562543	0.530837	0.498871	0.476286	0.461171	0.440497
		1516.75	217.558			1521.61	131.387			1723.26	96.6434			1541.61	-41.843				0.151928	0.141939	0.136293	0.145066	0.161657	0.173905	0.181289	0.195709	0.224635	0.262769	0.302641	0.341904	0.382384	0.4246	0.463516	0.495222	0.523975	0.553423	0.576355	0.585302	0.588256	0.596682	0.606498	0.607801	0.597811	0.576529	0.546213	0.514854	0.4914	0.474114	0.451876
		1516.8	217.41			1521.67	131.327			1723.15	96.7216			1541.67	-41.5864				0.15827	0.146977	0.13803	0.141765	0.154448	0.165306	0.171821	0.18181	0.201095	0.227328	0.257644	0.294128	0.340427	0.392721	0.439454	0.474461	0.505038	0.537352	0.562196	0.569319	0.568103	0.575139	0.589906	0.599548	0.595205	0.575313	0.545778	0.516939	0.495483	0.47811	0.456133
		1516.85	217.393			1521.72	131.631			1723.05	96.7967			1541.72	-41.4206				0.152363	0.147238	0.144632	0.14967	0.158791	0.165045	0.168172	0.173905	0.186588	0.20509	0.22811	0.260598	0.309156	0.369093	0.423037	0.460563	0.488968	0.517373	0.53909	0.543954	0.539524	0.542912	0.557679	0.57123	0.570883	0.553509	0.526233	0.499653	0.479413	0.462387	0.443277
		1516.9	217.317			1521.78	131.508			1722.94	96.8744			1541.78	-41.2317				0.151581	0.154708	0.160268	0.165914	0.168433	0.167651	0.167651	0.173819	0.187891	0.206915	0.22837	0.257297	0.304031	0.365445	0.421126	0.455698	0.474983	0.491748	0.504691	0.506254	0.500261	0.499392	0.509034	0.520761	0.522846	0.510511	0.487404	0.4623	0.441452	0.425295	0.411223
		1516.95	217.465			1521.83	131.606			1722.83	97.0787			1541.83	-41.4446				0.167477	0.176251	0.185111	0.185546	0.177033	0.167304	0.166001	0.176946	0.196577	0.219684	0.243572	0.272759	0.317495	0.374913	0.42434	0.449792	0.456567	0.458912	0.460389	0.457349	0.451355	0.449097	0.454569	0.463343	0.46647	0.457696	0.43763	0.413829	0.394284	0.381602	0.373784
		1517	218.092			1521.89	131.415			1722.73	97.1563			1541.89	-41.6717				0.18763	0.198054	0.206654	0.201703	0.184764	0.169388	0.168694	0.182853	0.202919	0.224809	0.249826	0.282314	0.326789	0.377085	0.41574	0.431984	0.431028	0.423992	0.415219	0.405751	0.399062	0.399496	0.407227	0.416782	0.418867	0.407835	0.386727	0.365445	0.351372	0.345379	0.343381
		1517.05	218.301			1521.94	131.571			1722.63	97.2348			1541.94	-42.7621				0.190671	0.200139	0.20926	0.206654	0.191887	0.178162	0.178596	0.19041	0.203006	0.216383	0.238273	0.271543	0.313325	0.354326	0.383426	0.396716	0.398019	0.391331	0.377259	0.360059	0.349114	0.35172	0.365879	0.379951	0.380299	0.363273	0.339211	0.321751	0.315584	0.317669	0.321143
		1517.1	218.032			1522	131.1			1722.52	97.3092			1542	-43.2096				0.173645	0.18016	0.190236	0.195188	0.190149	0.1832	0.184937	0.192495	0.196404	0.200747	0.216383	0.243746	0.275539	0.304639	0.32705	0.342512	0.351894	0.352067	0.338343	0.315497	0.298732	0.301338	0.321143	0.341122	0.343033	0.32427	0.299948	0.285528	0.285007	0.294302	0.303596
		1517.15	217.667			1522.06	131.509			1722.41	97.3852			1542.06	-42.3744				0.152015	0.153405	0.160702	0.169475	0.171821	0.170865	0.175122	0.182245	0.18459	0.186501	0.196925	0.213951	0.230455	0.246004	0.262422	0.279708	0.295431	0.301772	0.290393	0.26581	0.247655	0.252172	0.275886	0.299687	0.305942	0.292477	0.272585	0.260511	0.262509	0.276147	0.289437
		1517.2	217.428			1522.11	131.471			1722.31	97.4605			1542.11	-41.5844				0.136901	0.133165	0.133773	0.138899	0.141678	0.143502	0.150973	0.162352	0.170605	0.176425	0.184243	0.191366	0.194666	0.198662	0.208826	0.225243	0.242964	0.25139	0.24114	0.218728	0.206046	0.217078	0.243224	0.26581	0.273628	0.267721	0.256515	0.249826	0.254256	0.268502	0.280837
		1517.25	217.791			1522.17	132.005			1722.2	97.6671			1542.17	-41.7079				0.127432	0.12196	0.117964	0.117616	0.118138	0.121352	0.131776	0.147498	0.161571	0.169997	0.174253	0.1746	0.171821	0.170518	0.175817	0.188933	0.204569	0.211692	0.202658	0.185632	0.18181	0.200573	0.228023	0.246178	0.251303	0.249913	0.247741	0.249044	0.256776	0.26885	0.276147
		1517.3	217.717			1522.22	131.972			1722.1	97.7434			1542.22	-41.9395				0.123697	0.119527	0.115445	0.114315	0.1164	0.122741	0.134642	0.150191	0.163047	0.167564	0.165045	0.160962	0.158965	0.159138	0.162787	0.171994	0.182853	0.187457	0.180768	0.169823	0.171994	0.194232	0.221942	0.237665	0.240184	0.239229	0.2414	0.247655	0.256949	0.26607	0.269458
		1517.35	217.622			1522.28	131.353			1721.99	97.8156			1542.28	-41.6288				0.132297	0.126998	0.122047	0.122915	0.130212	0.140636	0.151668	0.1627	0.16878	0.164785	0.154621	0.148019	0.149236	0.1541	0.160268	0.168346	0.176077	0.179117	0.174514	0.166348	0.167912	0.186849	0.212821	0.2295	0.233322	0.232366	0.234277	0.240618	0.249044	0.256341	0.259382
		1517.4	217.465			1522.33	131.664			1721.88	97.8933			1542.33	-41.7141				0.154534	0.143502	0.132644	0.133165	0.144371	0.156272	0.163916	0.16878	0.167564	0.156445	0.141591	0.133947	0.136727	0.145327	0.156098	0.167477	0.176425	0.179465	0.174948	0.165653	0.162613	0.174166	0.19484	0.212126	0.220466	0.222985	0.224896	0.229847	0.23697	0.243746	0.249131
		1517.45	217.474			1522.39	131.845			1721.78	97.969			1542.39	-42.105				0.183721	0.166261	0.148541	0.146282	0.156359	0.164437	0.166088	0.165479	0.159746	0.145587	0.130125	0.12222	0.123436	0.13221	0.146195	0.161657	0.173037	0.17573	0.169041	0.158096	0.152363	0.157748	0.1713	0.186935	0.2004	0.208826	0.212648	0.216904	0.223506	0.231584	0.2414
		1517.5	217.784			1522.44	131.461			1721.67	98.0457			1542.44	-42.7467				0.210042	0.190931	0.171126	0.165827	0.169823	0.169475	0.164177	0.159833	0.152363	0.137248	0.121438	0.112318	0.111188	0.118311	0.132992	0.150017	0.161744	0.162179	0.152797	0.141939	0.137248	0.139767	0.147846	0.160962	0.177293	0.19041	0.196751	0.201703	0.210042	0.222116	0.238013
		1517.55	217.689			1522.5	131.691			1721.57	98.1223			1542.5	-41.6632				0.227241	0.21065	0.192669	0.184416	0.18042	0.171473	0.160789	0.154708	0.14689	0.130125	0.111275	0.100417	0.0993746	0.106671	0.120483	0.136032	0.146282	0.145327	0.135945	0.127867	0.125347	0.126477	0.131254	0.141765	0.157227	0.172168	0.182505	0.191713	0.204743	0.222203	0.242356
		1517.6	217.631			1522.56	131.691			1721.47	98.1995			1542.56	-41.4108				0.239229	0.223767	0.205525	0.193016	0.182679	0.168867	0.155924	0.149149	0.14081	0.122307	0.101199	0.0908617	0.0928596	0.100504	0.109972	0.12057	0.12917	0.131428	0.128475	0.126477	0.126564	0.12778	0.132123	0.141505	0.154708	0.169649	0.184329	0.199878	0.218381	0.238881	0.257731
		1517.65	217.163			1522.61	131.435			1721.36	98.2745			1542.61	-41.4896				0.256515	0.237404	0.213516	0.195622	0.181115	0.16574	0.153058	0.14663	0.137856	0.11918	0.0998089	0.0934677	0.0981584	0.102762	0.103892	0.106671	0.113968	0.123089	0.131167	0.137335	0.141331	0.145066	0.152797	0.164785	0.178596	0.193537	0.210129	0.228631	0.248784	0.268329	0.283183
		1517.7	217.45			1522.67	131.325			1721.25	98.3495			1542.67	-42.1759				0.28353	0.258773	0.227675	0.204743	0.187891	0.171647	0.159659	0.1541	0.145153	0.126216	0.108582	0.105368	0.111623	0.113534	0.107887	0.103978	0.109538	0.124131	0.141331	0.154708	0.162526	0.169475	0.181463	0.19901	0.218207	0.236101	0.252867	0.269284	0.286223	0.303162	0.317234
		1517.75	217.614			1522.72	131.689			1721.15	98.4255			1542.72	-42.4421				0.316279	0.289177	0.254864	0.229413	0.211432	0.194666	0.181637	0.173732	0.161223	0.138204	0.116921	0.112144	0.120309	0.125782	0.121612	0.115879	0.119441	0.134642	0.155142	0.173297	0.185372	0.195361	0.210042	0.232192	0.258513	0.282575	0.301338	0.316192	0.329917	0.345466	0.362404
		1517.8	217.484			1522.78	131.572			1721.04	98.6299			1542.78	-41.8847				0.346595	0.324183	0.294302	0.269805	0.250782	0.231932	0.214211	0.198315	0.17738	0.147151	0.119093	0.109972	0.120309	0.13386	0.137856	0.135511	0.137596	0.148541	0.166522	0.187022	0.20509	0.220205	0.237144	0.260598	0.289958	0.318972	0.342773	0.361536	0.378214	0.396369	0.416696
		1517.85	217.751			1522.83	131.686			1720.93	98.7037			1542.83	-42.17				0.369006	0.356671	0.337474	0.316974	0.295344	0.270935	0.245222	0.219336	0.189281	0.153666	0.122741	0.112057	0.12335	0.141418	0.152015	0.1541	0.154448	0.158617	0.170605	0.190931	0.214211	0.235754	0.256081	0.278579	0.305594	0.335389	0.36475	0.392894	0.419475	0.44458	0.467512
		1517.9	217.579			1522.89	131.807			1720.82	98.7776			1542.89	-43.065				0.387422	0.383947	0.374566	0.357279	0.331567	0.299861	0.267199	0.234712	0.199444	0.162787	0.134816	0.126998	0.137596	0.152971	0.1627	0.165653	0.16435	0.163308	0.170691	0.189976	0.215427	0.240966	0.265723	0.289871	0.314628	0.342338	0.374913	0.412526	0.4504	0.483148	0.50747
		1517.95	217.661			1522.94	131.867			1720.72	98.8539			1542.94	-42.8751				0.406185	0.406011	0.399931	0.381515	0.350069	0.313499	0.279882	0.248002	0.213343	0.178075	0.152971	0.146977	0.154882	0.164177	0.169128	0.170778	0.169823	0.169388	0.17712	0.196056	0.220466	0.247133	0.27771	0.30959	0.338082	0.364837	0.397064	0.438586	0.482714	0.518589	0.541609
		1518	217.96			1523	131.647			1720.61	98.9277			1543	-42.671				0.424514	0.422863	0.413134	0.387769	0.34894	0.310893	0.282575	0.259034	0.231324	0.198923	0.173124	0.164003	0.166869	0.170952	0.172689	0.174079	0.176425	0.181637	0.19319	0.211171	0.232106	0.258079	0.294562	0.337474	0.374566	0.402971	0.433113	0.472898	0.515549	0.547776	0.566887
		1518.05	217.934			1523.06	131.486			1720.5	99.0014			1543.06	-42.591				0.445188	0.438846	0.420518	0.384382	0.337648	0.298732	0.276581	0.26329	0.24557	0.218815	0.193363	0.180942	0.178944	0.178509	0.17738	0.178249	0.184416	0.196577	0.21204	0.227589	0.243311	0.266331	0.305247	0.355195	0.399757	0.43181	0.461171	0.496352	0.531098	0.555073	0.56984
		1518.1	217.564			1523.11	132.005			1720.39	99.0746			1543.11	-42.0523				0.46369	0.451963	0.424687	0.380386	0.329482	0.290132	0.2705	0.262943	0.252432	0.232366	0.211518	0.199965	0.195188	0.189976	0.183895	0.182505	0.191105	0.208131	0.225591	0.238186	0.249131	0.268502	0.305334	0.355716	0.403145	0.439194	0.470205	0.501303	0.527276	0.542999	0.553944
		1518.15	217.699			1523.17	132.105			1720.28	99.277			1543.17	-42.6805				0.462908	0.44927	0.419823	0.376042	0.328527	0.292043	0.273628	0.266678	0.257644	0.240705	0.223506	0.213082	0.206915	0.199097	0.19041	0.187891	0.197359	0.215514	0.232019	0.242356	0.252259	0.270848	0.304204	0.349114	0.394284	0.43294	0.467686	0.499305	0.522498	0.534746	0.542043
		1518.2	217.778			1523.22	131.994			1720.17	99.3521			1543.22	-43.0025				0.4418	0.431115	0.407575	0.372915	0.334868	0.30377	0.286136	0.277102	0.264854	0.245657	0.226199	0.213082	0.205525	0.199792	0.19484	0.195361	0.205351	0.221508	0.235233	0.244614	0.256689	0.277363	0.307071	0.343381	0.382818	0.423037	0.463864	0.501564	0.529274	0.543433	0.548992
		1518.25	217.368			1523.28	131.511			1720.07	99.4277			1543.28	-42.4499				0.421821	0.416261	0.402276	0.379083	0.349461	0.320709	0.30073	0.287265	0.270153	0.245917	0.220726	0.202484	0.194406	0.193363	0.195883	0.202484	0.214124	0.227675	0.238013	0.246004	0.259468	0.281185	0.307071	0.33565	0.370309	0.413568	0.462387	0.508165	0.54213	0.561588	0.570622
		1518.3	217.419			1523.33	131.469			1719.96	99.5007			1543.33	-43.2827				0.422516	0.420083	0.412352	0.395413	0.367182	0.333565	0.307071	0.289177	0.269545	0.242356	0.212648	0.191366	0.18459	0.188499	0.196577	0.20787	0.221508	0.233843	0.241661	0.248089	0.260945	0.281359	0.303509	0.326616	0.358409	0.404621	0.460737	0.513812	0.553249	0.579482	0.597029
		1518.35	217.552			1523.39	131.096			1719.85	99.5747			1543.39	-43.6406				0.445448	0.441018	0.430768	0.410528	0.376303	0.334694	0.301598	0.281619	0.263551	0.237839	0.208565	0.188325	0.184416	0.190931	0.199878	0.211345	0.225764	0.239229	0.248871	0.257731	0.271803	0.290914	0.309069	0.326963	0.354152	0.399062	0.458391	0.516939	0.561935	0.595205	0.621786
		1518.4	217.296			1523.44	131.126			1719.75	99.6502			1543.44	-43.4432				0.471334	0.460129	0.440063	0.410702	0.370483	0.326008	0.291696	0.271803	0.255473	0.232974	0.208478	0.193363	0.191713	0.196838	0.203006	0.212126	0.225851	0.241748	0.257731	0.274583	0.294302	0.315236	0.331915	0.345205	0.365879	0.404882	0.461779	0.521803	0.570883	0.610233	0.642808
		1518.45	217.347			1523.5	131.102			1719.64	99.7251			1543.5	-43.5792				0.471682	0.45344	0.4246	0.390723	0.35311	0.315671	0.286571	0.267113	0.249653	0.2295	0.211953	0.203006	0.201008	0.201442	0.203961	0.21091	0.222464	0.238794	0.261119	0.287787	0.316018	0.342946	0.363707	0.377259	0.393589	0.425643	0.475504	0.530664	0.579309	0.621265	0.655229
		1518.5	217.734			1523.56	131.342			1719.53	99.9282			1543.56	-43.3906				0.437543	0.41574	0.384903	0.355803	0.330264	0.306897	0.285962	0.266591	0.247394	0.230629	0.220813	0.216209	0.210563	0.204222	0.202745	0.207696	0.216644	0.232366	0.259382	0.293867	0.329048	0.362578	0.391244	0.410876	0.426946	0.452571	0.492095	0.537179	0.580003	0.618833	0.648193
		1518.55	217.977			1523.61	131.336			1719.43	100.003			1543.61	-42.7852				0.388464	0.36614	0.33704	0.315757	0.304031	0.294736	0.280924	0.262074	0.243659	0.232453	0.229673	0.227067	0.217338	0.20483	0.198836	0.201355	0.210476	0.229239	0.261032	0.29934	0.336432	0.372655	0.407488	0.43294	0.448575	0.46673	0.495396	0.530924	0.566192	0.597203	0.618051
		1518.6	217.733			1523.67	131.305			1719.32	100.076			1543.67	-42.953				0.343815	0.322446	0.29517	0.278318	0.275278	0.275104	0.266157	0.249044	0.233322	0.227328	0.228805	0.226981	0.216122	0.202484	0.19458	0.195883	0.208044	0.233495	0.269719	0.307158	0.340949	0.375608	0.411223	0.436327	0.447012	0.45648	0.477328	0.507297	0.536136	0.558721	0.573662
		1518.65	217.672			1523.72	131.182			1719.21	100.149			1543.72	-42.2766				0.303944	0.28631	0.262769	0.248436	0.248176	0.251129	0.24557	0.231932	0.219597	0.215949	0.217686	0.215167	0.206046	0.196838	0.192408	0.195448	0.210389	0.239315	0.275104	0.307505	0.336171	0.367703	0.399844	0.419736	0.423645	0.425903	0.441452	0.46673	0.488621	0.50443	0.519892
		1518.7	217.386			1523.78	131.518			1719.1	100.225			1543.78	-43.3205				0.266765	0.255559	0.239663	0.229152	0.227415	0.228457	0.22533	0.217686	0.210042	0.207088	0.206046	0.200747	0.192669	0.188846	0.191192	0.198228	0.212648	0.23697	0.265462	0.290393	0.314107	0.341904	0.368746	0.38386	0.385076	0.384208	0.39411	0.41131	0.424166	0.434503	0.452745
		1518.75	217.398			1523.83	131.52			1719	100.299			1543.83	-43.5025				0.235059	0.230542	0.223853	0.217946	0.214298	0.212735	0.212474	0.211518	0.209347	0.207175	0.203179	0.194058	0.184156	0.182245	0.189715	0.200226	0.211084	0.225678	0.244006	0.262596	0.282575	0.305942	0.327919	0.34147	0.344944	0.344163	0.347811	0.354934	0.358495	0.363534	0.380907
		1518.8	217.401			1523.89	131.99			1718.89	100.373			1543.89	-44.2873				0.214472	0.213169	0.212213	0.21065	0.208044	0.207523	0.210302	0.212821	0.212995	0.211692	0.207001	0.195709	0.18294	0.179204	0.18763	0.198836	0.205003	0.211258	0.22394	0.241053	0.259816	0.279621	0.297429	0.310198	0.316366	0.317147	0.316887	0.316192	0.313325	0.314889	0.328787
		1518.85	217.571			1523.94	132.105			1718.78	100.446			1543.94	-43.7208				0.212908	0.209868	0.208912	0.209694	0.20926	0.209955	0.212387	0.213082	0.211866	0.210823	0.207523	0.197446	0.183548	0.176859	0.182331	0.190757	0.193277	0.196925	0.210823	0.231324	0.251042	0.267808	0.280751	0.289871	0.295778	0.298992	0.299166	0.295518	0.291088	0.294128	0.308026
		1518.9	217.574			1524	131.908			1718.68	100.525			1544	-43.9881				0.230021	0.223506	0.219944	0.220031	0.217773	0.213603	0.210129	0.206567	0.204048	0.204048	0.203266	0.196404	0.184156	0.175295	0.175643	0.179117	0.179812	0.185024	0.202311	0.225156	0.243746	0.256167	0.263899	0.268763	0.274062	0.280403	0.283183	0.279534	0.276407	0.284659	0.302901
		1518.95	217.412			1524.06	131.344			1718.58	100.602			1544.06	-44.2289				0.246352	0.239576	0.23558	0.234017	0.22672	0.213951	0.202832	0.197099	0.196664	0.199705	0.202745	0.200921	0.192929	0.183548	0.177728	0.174166	0.172168	0.178423	0.196056	0.216122	0.228805	0.234712	0.238881	0.244267	0.252606	0.262335	0.267026	0.262943	0.25886	0.267981	0.288742
		1519	217.597			1524.11	131.266			1718.48	100.681			1544.11	-42.6632				0.240705	0.237752	0.237578	0.237752	0.228892	0.211432	0.19623	0.190931	0.19345	0.199965	0.208391	0.214559	0.213951	0.206046	0.193624	0.180855	0.173124	0.176425	0.191018	0.205959	0.212213	0.212821	0.216035	0.224375	0.236101	0.247741	0.253735	0.249392	0.240966	0.243485	0.261119
		1519.05	217.395			1524.17	131.225			1718.39	100.762			1544.17	-43.1394				0.21508	0.218207	0.225417	0.231758	0.227154	0.210563	0.193711	0.187457	0.190236	0.198315	0.211345	0.225504	0.233409	0.22976	0.214385	0.194232	0.178683	0.174861	0.183548	0.195448	0.201442	0.203787	0.208912	0.216557	0.224461	0.233148	0.240532	0.238707	0.22811	0.22368	0.236015
		1519.1	217.116			1524.22	130.923			1718.29	100.841			1544.22	-43.4167				0.190584	0.19927	0.213603	0.226372	0.226981	0.212387	0.194145	0.185111	0.186154	0.194145	0.207609	0.223072	0.23558	0.238707	0.227502	0.205264	0.182071	0.168433	0.169475	0.180681	0.193363	0.205003	0.214819	0.218207	0.215601	0.216557	0.223506	0.225938	0.218468	0.212735	0.220466
		1519.15	217.35			1524.28	131.355			1718.2	100.92			1544.28	-43.5148				0.185632	0.195969	0.211518	0.224461	0.225678	0.213256	0.197446	0.189454	0.190149	0.196491	0.205177	0.214124	0.224722	0.233495	0.229673	0.208826	0.180073	0.157488	0.151668	0.162874	0.182853	0.2037	0.218294	0.218381	0.206741	0.198923	0.201963	0.205959	0.202919	0.199097	0.202484
		1519.2	217.58			1524.33	131.462			1718.1	100.998			1544.33	-43.1155				0.206046	0.211258	0.217946	0.221595	0.218728	0.211258	0.205959	0.20622	0.209347	0.212821	0.214124	0.213603	0.217686	0.226286	0.22672	0.208826	0.178509	0.15132	0.140896	0.150278	0.1713	0.194058	0.209694	0.209347	0.194145	0.179552	0.175643	0.176598	0.174427	0.170865	0.171213
		1519.25	217.676			1524.39	131.754			1718	100.949			1544.39	-43.696				0.241921	0.237144	0.228197	0.21812	0.211605	0.212648	0.221682	0.233148	0.239837	0.240792	0.236883	0.229413	0.225591	0.229065	0.229934	0.21647	0.189802	0.162265	0.147846	0.151407	0.165914	0.182505	0.194232	0.192842	0.176598	0.157575	0.147064	0.142634	0.137769	0.132557	0.132557
		1519.3	217.665			1524.44	131.599			1717.9	101.027			1544.44	-43.8033				0.274496	0.263204	0.244441	0.227762	0.223332	0.233322	0.251129	0.267026	0.274149	0.273541	0.268068	0.258165	0.249566	0.248871	0.249913	0.240966	0.21951	0.193363	0.1746	0.169302	0.172516	0.177814	0.180855	0.175122	0.157401	0.13664	0.122655	0.114576	0.106932	0.100417	0.101633
		1519.35	217.617			1524.5	131.418			1717.81	101.107			1544.5	-43.4763				0.295952	0.288482	0.275625	0.26607	0.26911	0.282575	0.297689	0.307505	0.309503	0.30655	0.301077	0.292304	0.284312	0.28353	0.28492	0.277536	0.258079	0.232453	0.210215	0.196404	0.187717	0.180507	0.173471	0.162265	0.143329	0.122047	0.106671	0.0976372	0.090688	0.0856498	0.0888638
		1519.4	216.894			1524.56	131.39			1717.71	101.058			1544.56	-43.5142				0.312717	0.315671	0.319753	0.326008	0.336432	0.346421	0.350851	0.349809	0.345118	0.339385	0.334173	0.328179	0.323836	0.324878	0.325573	0.316105	0.294562	0.267113	0.242095	0.222377	0.204395	0.187543	0.174427	0.161484	0.142721	0.119701	0.101112	0.091991	0.0892113	0.0895587	0.0966817
		1519.45	216.789			1524.61	131.479			1717.61	101.135			1544.61	-43.5834				0.332783	0.344336	0.363534	0.383426	0.397411	0.401147	0.39663	0.38942	0.381428	0.373263	0.367877	0.365358	0.365445	0.367616	0.366053	0.353284	0.3287	0.298645	0.270587	0.245657	0.220639	0.198228	0.183895	0.173558	0.156445	0.130559	0.107279	0.0978978	0.100764	0.108409	0.120396
		1519.5	216.854			1524.67	131.47			1717.52	101.216			1544.67	-43.3485				0.361275	0.376216	0.401494	0.425817	0.438499	0.437978	0.431984	0.426251	0.418346	0.408096	0.402536	0.404187	0.408096	0.40853	0.401147	0.383947	0.357974	0.326703	0.295431	0.265549	0.235928	0.211084	0.196838	0.187978	0.171473	0.143676	0.117964	0.10919	0.116574	0.130646	0.146543
		1519.55	217.157			1524.72	131.74			1717.42	101.294			1544.72	-43.2263				0.396716	0.411223	0.434851	0.455438	0.463256	0.46091	0.457609	0.456306	0.450486	0.440671	0.437283	0.44319	0.448141	0.4418	0.423211	0.398888	0.372133	0.341122	0.306984	0.273628	0.24418	0.222029	0.208565	0.197794	0.178857	0.149844	0.124305	0.115705	0.124131	0.141591	0.160181
		1519.6	217.041			1524.78	131.689			1717.33	101.245			1544.78	-43.3282				0.42738	0.44041	0.459694	0.474114	0.477762	0.474461	0.472377	0.473853	0.473245	0.469771	0.470726	0.477154	0.477849	0.461258	0.429899	0.397846	0.370657	0.340601	0.304204	0.268676	0.242964	0.22837	0.218902	0.206306	0.184243	0.154534	0.129343	0.119527	0.126129	0.14411	0.163655
		1519.65	217.172			1524.83	131.422			1717.22	101.321			1544.83	-43.5805				0.444493	0.458304	0.475678	0.486449	0.48836	0.485146	0.482453	0.485407	0.492443	0.498697	0.502432	0.50304	0.494093	0.467165	0.426772	0.39107	0.365445	0.337648	0.301251	0.265636	0.243398	0.234538	0.227936	0.214038	0.190671	0.162439	0.139593	0.130299	0.136553	0.154708	0.174253
		1519.7	217.261			1524.89	131.569			1717.13	101.4			1544.89	-43.5587				0.450747	0.469684	0.490966	0.502259	0.505386	0.504256	0.501564	0.50417	0.514767	0.526147	0.529708	0.522846	0.50417	0.469249	0.425122	0.390028	0.367008	0.342165	0.308982	0.276842	0.256515	0.246699	0.236623	0.218728	0.194493	0.169997	0.152884	0.148454	0.158096	0.178249	0.199097
		1519.75	217.441			1524.94	131.66			1717.03	101.478			1544.94	-43.806				0.455264	0.480368	0.508773	0.525452	0.533356	0.536136	0.533617	0.53214	0.537265	0.54491	0.545778	0.535615	0.512769	0.475591	0.433374	0.401755	0.379864	0.354847	0.32401	0.2963	0.277884	0.265202	0.249218	0.225591	0.198489	0.176338	0.165653	0.168172	0.182418	0.205003	0.227415
		1519.8	217.59			1525	131.502			1716.93	101.558			1545	-43.9586				0.464298	0.491921	0.525104	0.547776	0.56124	0.568016	0.566366	0.560632	0.557766	0.556897	0.551251	0.537352	0.51468	0.483148	0.4504	0.425469	0.403231	0.373697	0.340601	0.315236	0.30073	0.28935	0.271022	0.241835	0.208912	0.184851	0.177728	0.184937	0.200226	0.220379	0.240879
		1519.85	217.183			1525.06	131.523			1716.84	101.637			1545.06	-43.7355				0.473419	0.500956	0.535789	0.560632	0.574965	0.583391	0.585823	0.583391	0.579048	0.570709	0.55377	0.530837	0.508252	0.487926	0.470292	0.453961	0.430681	0.395674	0.359017	0.335389	0.326095	0.318711	0.299774	0.265636	0.225678	0.197707	0.190757	0.197446	0.206306	0.216383	0.230455
		1519.9	217.188			1525.11	131.36			1716.74	101.716			1545.11	-44.3332				0.470639	0.500347	0.538308	0.56376	0.574965	0.582696	0.59173	0.598853	0.598593	0.584173	0.554986	0.522411	0.500695	0.492008	0.487752	0.476894	0.451529	0.413742	0.377345	0.356324	0.349461	0.342512	0.321838	0.284833	0.242703	0.213951	0.20622	0.207783	0.20509	0.201789	0.209347
		1519.95	217.233			1525.17	131.453			1716.65	101.669			1545.17	-44.535				0.450747	0.485233	0.530056	0.559764	0.571317	0.579569	0.593902	0.607887	0.608669	0.587908	0.550817	0.515896	0.498784	0.498436	0.500347	0.488794	0.459521	0.421821	0.389246	0.369441	0.35919	0.347377	0.32427	0.289437	0.253127	0.2295	0.221682	0.217165	0.204743	0.193363	0.199183
		1520	216.986			1525.22	131.37			1716.55	101.747			1545.22	-44.2107				0.424774	0.461518	0.512161	0.550035	0.568624	0.581306	0.597464	0.610667	0.60754	0.581741	0.543607	0.513377	0.503475	0.508513	0.510858	0.493833	0.458131	0.419649	0.390028	0.369441	0.352936	0.335215	0.311327	0.282314	0.255733	0.238621	0.230281	0.221334	0.205525	0.193885	0.202484
		1520.05	217.068			1525.28	131.676			1716.45	101.823			1545.28	-44.9666				0.413221	0.446056	0.495396	0.538568	0.565671	0.583478	0.598332	0.60589	0.59729	0.570535	0.53631	0.512074	0.507644	0.515636	0.516244	0.492616	0.449097	0.406359	0.37639	0.355021	0.336084	0.316974	0.295605	0.27328	0.25417	0.240532	0.230803	0.220205	0.205872	0.197012	0.207262
		1520.1	216.947			1525.33	131.739			1716.35	101.902			1545.33	-44.3287				0.429031	0.4537	0.493919	0.53327	0.56098	0.578874	0.589993	0.590688	0.576963	0.55073	0.521108	0.500782	0.497655	0.505386	0.50417	0.477154	0.428509	0.379604	0.345292	0.32427	0.30959	0.296908	0.282227	0.266244	0.251737	0.23975	0.230716	0.223158	0.21369	0.207001	0.214819
		1520.15	216.877			1525.39	131.711			1716.26	101.98			1545.39	-43.6171				0.4623	0.478805	0.506689	0.533878	0.552033	0.563325	0.56958	0.565584	0.547603	0.520848	0.494354	0.476459	0.472203	0.476807	0.473593	0.447359	0.399149	0.346074	0.305942	0.285094	0.279013	0.278753	0.275104	0.265462	0.252953	0.2414	0.23558	0.235928	0.23532	0.231758	0.235146
		1520.2	216.871			1525.44	131.611			1716.16	102.059			1545.44	-43.4928				0.488186	0.499305	0.516418	0.529708	0.534312	0.535876	0.537874	0.532488	0.513899	0.488273	0.465601	0.450834	0.44484	0.443798	0.436501	0.411831	0.368485	0.317582	0.275973	0.255646	0.256862	0.269371	0.278058	0.274236	0.260511	0.246265	0.242616	0.251737	0.261727	0.26303	0.262943
		1520.25	217.183			1525.5	131.652			1716.07	102.139			1545.5	-44.5965				0.490358	0.498523	0.50886	0.512509	0.507036	0.500087	0.49696	0.490618	0.475156	0.456393	0.440931	0.428683	0.419041	0.411223	0.399149	0.375261	0.338169	0.294823	0.258079	0.240097	0.245136	0.265549	0.283096	0.282401	0.264941	0.246265	0.243051	0.257905	0.275452	0.281098	0.280056
		1520.3	217.195			1525.56	131.449			1715.97	102.217			1545.56	-44.1129				0.465254	0.471855	0.478978	0.4795	0.471942	0.461171	0.451876	0.442321	0.432418	0.425556	0.418867	0.405924	0.38968	0.376564	0.363273	0.340775	0.306984	0.268937	0.237752	0.223853	0.232019	0.25582	0.275973	0.274844	0.254517	0.234104	0.231584	0.248436	0.268068	0.275886	0.276928
		1520.35	216.964			1525.61	131.606			1715.87	102.296			1545.61	-43.9126				0.421386	0.427206	0.433113	0.435719	0.433461	0.425208	0.412787	0.401581	0.398541	0.403492	0.403145	0.387161	0.364663	0.349027	0.336518	0.314368	0.2791	0.240097	0.209955	0.198575	0.209607	0.234712	0.253996	0.25165	0.232366	0.214993	0.214298	0.230108	0.247741	0.255559	0.25999
		1520.4	216.866			1525.67	131.96			1715.77	102.372			1545.67	-44.0984				0.381515	0.385685	0.390028	0.395327	0.40106	0.400539	0.391331	0.382297	0.384468	0.39524	0.397151	0.380386	0.356237	0.338777	0.324183	0.299861	0.26303	0.222464	0.190236	0.176946	0.186588	0.210042	0.227936	0.226807	0.212821	0.201703	0.203006	0.216209	0.229587	0.234712	0.24001
		1520.45	216.986			1525.72	131.445			1715.67	102.45			1545.72	-44.1926				0.363621	0.362665	0.361188	0.365184	0.376564	0.385858	0.384816	0.378909	0.380125	0.388551	0.390896	0.378127	0.356845	0.336866	0.317669	0.292825	0.260771	0.224983	0.192929	0.175122	0.177467	0.193711	0.208131	0.210215	0.204482	0.200313	0.202658	0.21204	0.220205	0.220292	0.222203
		1520.5	217.165			1525.78	131.583			1715.57	102.399			1545.78	-44.6569				0.360407	0.351807	0.340427	0.337126	0.348245	0.365184	0.37335	0.369614	0.364837	0.366835	0.370136	0.36475	0.348853	0.328006	0.307071	0.286397	0.264072	0.237752	0.210302	0.191018	0.185198	0.189628	0.196404	0.200747	0.203874	0.206393	0.208218	0.2123	0.214732	0.210302	0.208565
		1520.55	216.827			1525.83	131.37			1715.48	102.48			1545.83	-44.5687				0.352154	0.339472	0.320709	0.308548	0.313673	0.332436	0.346855	0.345292	0.336084	0.333304	0.338082	0.339646	0.330872	0.31402	0.295952	0.279882	0.263899	0.244441	0.224288	0.209434	0.200313	0.193798	0.19041	0.193363	0.202224	0.209694	0.210737	0.209868	0.208652	0.204048	0.203266
		1520.6	216.747			1525.89	131.913			1715.38	102.558			1545.89	-45.9106				0.330872	0.320361	0.302554	0.287005	0.286571	0.302641	0.318363	0.318711	0.309069	0.304465	0.308634	0.313325	0.311067	0.301946	0.289003	0.274496	0.259208	0.243485	0.23089	0.223332	0.215949	0.204222	0.191974	0.188238	0.194927	0.202658	0.203266	0.201616	0.202745	0.205177	0.210476
		1520.65	216.915			1525.94	131.955			1715.29	102.637			1545.94	-45.664				0.300035	0.29517	0.285007	0.274757	0.274931	0.288134	0.30073	0.300295	0.291348	0.285528	0.286223	0.289611	0.292391	0.291782	0.284746	0.27163	0.257557	0.246178	0.238968	0.234972	0.230108	0.219944	0.205264	0.193537	0.190323	0.190584	0.188499	0.189107	0.198402	0.212995	0.226112
		1520.7	216.813			1526	132.216			1715.19	102.587			1546	-44.4569				0.267634	0.267894	0.266505	0.265462	0.271022	0.283096	0.29074	0.286918	0.27771	0.271282	0.269024	0.271108	0.277884	0.284312	0.282922	0.273888	0.264246	0.256949	0.250087	0.243398	0.239229	0.235841	0.227415	0.213951	0.201355	0.190844	0.182592	0.183808	0.199357	0.223072	0.241313
		1520.75	216.916			1526.06	132.125			1715.1	102.666			1546.06	-45.0412				0.242964	0.24583	0.249479	0.254343	0.263638	0.274931	0.278405	0.271543	0.262682	0.258426	0.259034	0.264333	0.274062	0.283009	0.285007	0.28049	0.274322	0.267634	0.257384	0.246004	0.242356	0.247568	0.250087	0.242616	0.229413	0.214385	0.201268	0.198662	0.21204	0.235233	0.253301
		1520.8	217.12			1526.11	131.991			1715	102.744			1546.11	-45.8902				0.221334	0.227241	0.234017	0.239663	0.247307	0.25582	0.257297	0.250434	0.244093	0.245657	0.255473	0.26911	0.280924	0.287787	0.289958	0.287526	0.281185	0.272325	0.260076	0.247568	0.246091	0.257992	0.269024	0.269892	0.26442	0.254778	0.241661	0.232366	0.235059	0.24835	0.260511
		1520.85	216.943			1526.17	131.846			1714.9	102.821			1546.17	-45.1373				0.190844	0.202397	0.214124	0.218902	0.221508	0.226286	0.228892	0.226286	0.224983	0.234277	0.255386	0.278492	0.291869	0.295344	0.295865	0.293172	0.28492	0.275365	0.266157	0.258252	0.260163	0.273801	0.286397	0.291609	0.295257	0.295865	0.286744	0.270935	0.259121	0.257297	0.260076
		1520.9	216.934			1526.22	131.701			1714.8	102.77			1546.22	-44.2931				0.15714	0.172689	0.188412	0.193277	0.192842	0.196577	0.203266	0.207262	0.212561	0.230195	0.261206	0.291088	0.305073	0.305334	0.302728	0.298384	0.290827	0.285789	0.284833	0.284833	0.289263	0.298819	0.305334	0.308634	0.316539	0.324792	0.320709	0.301772	0.278579	0.262943	0.255733
		1520.95	217.133			1526.28	131.93			1714.71	102.848			1546.28	-44.9044				0.140983	0.153492	0.166782	0.171647	0.172168	0.177814	0.188499	0.198054	0.209955	0.235407	0.273541	0.306723	0.31984	0.3168	0.310285	0.305073	0.302554	0.30681	0.315931	0.323402	0.328266	0.329917	0.326268	0.323575	0.329482	0.337821	0.335215	0.31706	0.291522	0.269632	0.255038
		1521	217.167			1526.33	131.909			1714.61	102.927			1546.33	-45.2255				0.150365	0.154274	0.158791	0.160962	0.163395	0.171473	0.184677	0.198662	0.216035	0.245744	0.285181	0.317321	0.329656	0.326442	0.319927	0.316713	0.320014	0.331828	0.347724	0.359972	0.364142	0.358495	0.346334	0.338169	0.338777	0.340254	0.332696	0.315671	0.295344	0.277015	0.261901
		1521.05	217.116			1526.39	131.728			1714.52	102.878			1546.39	-45.3925				0.170344	0.166435	0.161136	0.15853	0.161918	0.17295	0.190497	0.210823	0.233322	0.261466	0.294041	0.321317	0.335129	0.337995	0.337908	0.339646	0.345639	0.358148	0.374826	0.388985	0.393242	0.383773	0.366661	0.354152	0.34868	0.341296	0.325573	0.30681	0.292738	0.283617	0.275712
		1521.1	216.789			1526.44	131.763			1714.42	102.956			1546.44	-45.7265				0.180594	0.174948	0.167477	0.16435	0.169302	0.183634	0.206567	0.234538	0.261466	0.285007	0.307245	0.329135	0.346595	0.358061	0.366487	0.373958	0.381515	0.391852	0.405751	0.418954	0.423211	0.412613	0.392547	0.374913	0.362752	0.348158	0.326268	0.304812	0.293607	0.292391	0.293433
		1521.15	216.97			1526.5	131.757			1714.32	103.034			1546.5	-45.9362				0.177988	0.176946	0.177988	0.18294	0.191887	0.207088	0.231063	0.261206	0.28909	0.308721	0.324792	0.344684	0.366487	0.383947	0.397411	0.409833	0.421821	0.433374	0.444493	0.453006	0.454656	0.444753	0.425035	0.403666	0.384034	0.362752	0.337908	0.315671	0.304986	0.305942	0.310198
		1521.2	217.161			1526.56	131.719			1714.23	103.112			1546.56	-45.3072				0.17877	0.183287	0.195274	0.210997	0.224461	0.237491	0.256081	0.280577	0.30516	0.324444	0.34173	0.364142	0.389072	0.408356	0.422516	0.438325	0.456915	0.47368	0.482974	0.483582	0.479587	0.472029	0.458391	0.437543	0.410876	0.381776	0.353718	0.33148	0.319753	0.318103	0.318624
		1521.25	217.128			1526.61	131.391			1714.13	103.064			1546.61	-45.5832				0.193711	0.199705	0.216122	0.236883	0.251477	0.260771	0.272064	0.28909	0.311154	0.334868	0.35893	0.384816	0.409399	0.426077	0.438151	0.45509	0.478892	0.500869	0.509642	0.503562	0.494267	0.49001	0.484712	0.467686	0.437283	0.401842	0.369527	0.344249	0.32844	0.321317	0.315931
		1521.3	216.775			1526.67	131.563			1714.04	103.142			1546.67	-45.4384				0.218294	0.2209	0.232974	0.249913	0.260858	0.26581	0.272933	0.2877	0.311849	0.342078	0.37196	0.397846	0.417912	0.430247	0.439889	0.456306	0.481324	0.505907	0.516591	0.509903	0.5	0.498871	0.499044	0.486362	0.458739	0.424861	0.391505	0.361015	0.33704	0.321664	0.310893
		1521.35	216.981			1526.72	131.71			1713.94	103.092			1546.72	-45.0805				0.244527	0.241227	0.243051	0.249739	0.253648	0.255212	0.261987	0.279274	0.307245	0.340775	0.370396	0.391244	0.405837	0.416522	0.427641	0.444406	0.467512	0.491227	0.505299	0.504691	0.499826	0.501737	0.503475	0.49418	0.474722	0.450834	0.422689	0.389333	0.355976	0.329569	0.311849
		1521.4	217.167			1526.78	131.713			1713.85	103.171			1546.78	-45.1778				0.263725	0.255473	0.247047	0.243311	0.242443	0.24418	0.25278	0.271195	0.298732	0.33009	0.355368	0.37057	0.381776	0.395587	0.413568	0.433982	0.453961	0.472724	0.487404	0.494441	0.498871	0.505473	0.507644	0.499479	0.485928	0.470552	0.448489	0.415479	0.376042	0.339819	0.314107
		1521.45	216.954			1526.83	131.531			1713.75	103.249			1546.83	-44.9668				0.265202	0.254691	0.241313	0.23419	0.236188	0.243398	0.253562	0.268068	0.289177	0.316018	0.340167	0.355021	0.366661	0.38499	0.410702	0.435546	0.451963	0.462821	0.473853	0.486275	0.500347	0.513117	0.51607	0.506949	0.492964	0.477502	0.45509	0.4213	0.379604	0.339211	0.308982
		1521.5	216.534			1526.89	131.362			1713.65	103.328			1546.89	-44.7921				0.247394	0.236188	0.223506	0.221942	0.233148	0.247568	0.257818	0.266244	0.280316	0.305247	0.33426	0.355281	0.369701	0.388985	0.416261	0.441539	0.455438	0.461953	0.4709	0.486188	0.504604	0.518155	0.518676	0.507384	0.491313	0.472116	0.445535	0.409746	0.36918	0.331046	0.301859
		1521.55	216.239			1526.94	131.519			1713.55	103.276			1546.94	-45.175				0.226459	0.213516	0.203266	0.209434	0.228718	0.246786	0.256689	0.263464	0.277015	0.304552	0.339906	0.366921	0.381949	0.396543	0.417477	0.43876	0.453266	0.463777	0.477067	0.49418	0.508947	0.512856	0.50417	0.489315	0.473853	0.455785	0.430681	0.398714	0.364837	0.333912	0.308548
		1521.6	216.539			1527	131.922			1713.45	103.353			1547	-45.7454				0.216296	0.201616	0.19319	0.204395	0.226112	0.243224	0.253735	0.265375	0.285615	0.318016	0.355021	0.38082	0.391678	0.398801	0.410962	0.42712	0.444493	0.463516	0.48393	0.501477	0.508079	0.498176	0.477415	0.458391	0.445622	0.433895	0.418085	0.397238	0.374218	0.352154	0.330525
		1521.65	216.895			1527.06	131.732			1713.36	103.431			1547.06	-45.1945				0.213343	0.2004	0.19623	0.211084	0.232366	0.246873	0.257731	0.274757	0.301859	0.336432	0.369006	0.388377	0.394632	0.397933	0.40549	0.41852	0.437978	0.463082	0.487404	0.502345	0.500608	0.480803	0.453614	0.4332	0.422516	0.415393	0.407314	0.395674	0.381341	0.366574	0.349896
		1521.7	216.999			1527.11	132.158			1713.27	103.51			1547.11	-45.7462				0.212995	0.205785	0.207349	0.22394	0.244006	0.256515	0.265549	0.282314	0.310632	0.343728	0.370657	0.38499	0.390896	0.396803	0.405664	0.417738	0.437196	0.464038	0.488013	0.497568	0.488186	0.464472	0.438846	0.421473	0.410876	0.40132	0.391591	0.38082	0.369527	0.360493	0.35172
		1521.75	216.667			1527.17	131.97			1713.17	103.46			1547.17	-45.4684				0.218468	0.216644	0.220292	0.232887	0.248958	0.26025	0.266939	0.279534	0.304899	0.33591	0.360059	0.37335	0.38221	0.393155	0.405316	0.417477	0.435632	0.461432	0.483148	0.487057	0.471769	0.44762	0.427293	0.414437	0.401842	0.385685	0.369527	0.355542	0.344771	0.339385	0.337126
		1521.8	217.021			1527.22	131.71			1713.07	103.537			1547.22	-45.781				0.227067	0.227936	0.229239	0.23419	0.245309	0.257036	0.264246	0.273801	0.295257	0.323662	0.346074	0.358756	0.368919	0.382557	0.397411	0.410962	0.428162	0.450747	0.468207	0.467946	0.45066	0.428596	0.413047	0.402189	0.38664	0.365879	0.347985	0.335737	0.327137	0.321664	0.316713
		1521.85	216.901			1527.28	131.55			1712.98	103.616			1547.28	-45.7706				0.227589	0.229847	0.230629	0.233148	0.243746	0.258339	0.268416	0.276928	0.293259	0.315497	0.332783	0.341557	0.349114	0.36197	0.378301	0.394024	0.410354	0.427814	0.439541	0.438412	0.426077	0.411049	0.400278	0.38968	0.371004	0.348767	0.335215	0.330872	0.326876	0.317321	0.300469
		1521.9	216.817			1527.33	131.306			1712.88	103.695			1547.33	-46.1101				0.213256	0.217512	0.222985	0.231758	0.247307	0.26468	0.276842	0.285007	0.296473	0.310893	0.320188	0.322012	0.324183	0.33426	0.350678	0.366835	0.380386	0.391765	0.399583	0.402971	0.402536	0.399496	0.39524	0.385076	0.364142	0.34173	0.332609	0.334868	0.333478	0.31845	0.288742
		1521.95	216.984			1527.39	131.316			1712.78	103.77			1547.39	-46.1278				0.191713	0.196056	0.206046	0.223419	0.245222	0.263725	0.275365	0.283617	0.294128	0.305594	0.310111	0.306115	0.302728	0.310024	0.325834	0.34008	0.34868	0.354934	0.361796	0.371699	0.383165	0.390896	0.391678	0.382123	0.361362	0.340775	0.333391	0.335129	0.331046	0.31237	0.278318
		1522	216.955			1527.44	131.74			1712.69	103.721			1547.44	-45.8235				0.174948	0.176425	0.185893	0.207001	0.232887	0.252259	0.262856	0.271282	0.283356	0.297168	0.303249	0.298037	0.291956	0.297776	0.313586	0.326355	0.331828	0.335302	0.341209	0.352067	0.366487	0.376998	0.378214	0.368224	0.349983	0.333912	0.327571	0.324357	0.314976	0.29656	0.267721
		1522.05	216.924			1527.5	131.377			1712.59	103.801			1547.5	-46.2221				0.167564	0.166869	0.173297	0.192495	0.218033	0.238186	0.249044	0.256776	0.268155	0.283356	0.292999	0.290827	0.286136	0.293172	0.310546	0.325139	0.332088	0.335129	0.336866	0.340775	0.348332	0.354326	0.352936	0.342512	0.326703	0.314802	0.309937	0.304204	0.292564	0.276581	0.255559
		1522.1	217.078			1527.56	131.293			1712.5	103.88			1547.56	-45.9134				0.170257	0.168694	0.171126	0.183026	0.20205	0.219858	0.231411	0.238621	0.247133	0.26025	0.271716	0.274149	0.274149	0.284399	0.30377	0.321404	0.332349	0.335737	0.332088	0.327658	0.32705	0.32705	0.323662	0.315236	0.302814	0.293259	0.290045	0.286657	0.277363	0.263204	0.245917
		1522.15	216.947			1527.61	131.549			1712.41	103.832			1547.61	-46.2142				0.179812	0.174166	0.168172	0.168433	0.176859	0.190149	0.203006	0.211953	0.219336	0.230281	0.242703	0.250347	0.255994	0.268242	0.286657	0.304204	0.316539	0.320188	0.315236	0.309416	0.306376	0.303162	0.299427	0.295431	0.28935	0.283791	0.282922	0.283183	0.277623	0.264159	0.247915
		1522.2	216.765			1527.67	131.669			1712.31	103.906			1547.67	-46.6079				0.190323	0.176164	0.157488	0.145935	0.147325	0.159486	0.175295	0.187804	0.196143	0.205612	0.218815	0.232106	0.243833	0.256515	0.270587	0.28327	0.292043	0.294562	0.291522	0.28935	0.288742	0.286223	0.283617	0.283617	0.283617	0.282748	0.283704	0.285441	0.281793	0.270413	0.257731
		1522.25	216.674			1527.72	131.781			1712.21	103.982			1547.72	-46.4988				0.198923	0.177901	0.149409	0.130907	0.131341	0.146803	0.166522	0.182071	0.191539	0.199618	0.212648	0.230368	0.24696	0.259468	0.268589	0.275452	0.2791	0.277623	0.273628	0.27328	0.275799	0.275973	0.275539	0.277536	0.279448	0.2791	0.278579	0.278145	0.273975	0.265723	0.260076
		1522.3	216.555			1527.78	131.363			1712.11	103.933			1547.78	-45.7499				0.208391	0.186588	0.155751	0.135163	0.136379	0.154621	0.176685	0.193885	0.204135	0.211605	0.224114	0.243138	0.260945	0.271369	0.276928	0.281619	0.283009	0.277102	0.268502	0.267113	0.271977	0.274757	0.276668	0.281185	0.28327	0.279708	0.274062	0.268589	0.261206	0.253996	0.254604
		1522.35	216.651			1527.83	131.116			1712.02	104.012			1547.83	-45.3741				0.221855	0.203266	0.174687	0.153318	0.152015	0.167738	0.188065	0.204656	0.215341	0.223593	0.236883	0.255733	0.271108	0.277536	0.280924	0.286571	0.288916	0.280316	0.268242	0.267286	0.275973	0.282662	0.2877	0.29517	0.29795	0.290914	0.28049	0.271803	0.262943	0.255559	0.258165
		1522.4	216.534			1527.89	131.687			1711.92	104.091			1547.89	-45.2514				0.240358	0.225591	0.199965	0.176251	0.167564	0.173819	0.18598	0.197967	0.208304	0.219597	0.236623	0.256689	0.269284	0.270587	0.270153	0.274757	0.276668	0.267547	0.256776	0.261206	0.277971	0.291782	0.300643	0.308721	0.309851	0.300295	0.28935	0.284486	0.28214	0.2791	0.281793
		1522.45	216.669			1527.94	131.8			1711.83	104.041			1547.94	-45.3903				0.267199	0.255733	0.23115	0.201529	0.180768	0.172255	0.171126	0.174948	0.184329	0.20066	0.223853	0.246699	0.256949	0.251998	0.24418	0.24279	0.241748	0.234625	0.23089	0.244962	0.27189	0.294041	0.306115	0.312022	0.310285	0.301338	0.295605	0.300208	0.309416	0.315236	0.320361
		1522.5	216.825			1528	131.645			1711.73	104.12			1548	-45.7519				0.297776	0.28796	0.26164	0.224288	0.191018	0.168694	0.155316	0.15132	0.159225	0.178596	0.204395	0.226807	0.234104	0.224461	0.210563	0.20344	0.200834	0.19901	0.205177	0.228457	0.262769	0.291174	0.30655	0.312717	0.31263	0.309937	0.312717	0.324531	0.340167	0.352762	0.363447
		1522.55	216.653			1528.06	131.774			1711.63	104.068			1548.06	-45.9925				0.31237	0.30212	0.274583	0.235146	0.198402	0.171039	0.152363	0.14385	0.14828	0.163829	0.183634	0.199357	0.203006	0.193798	0.181723	0.175903	0.176425	0.182418	0.197794	0.226025	0.262335	0.294649	0.315584	0.326789	0.332262	0.337474	0.346595	0.358669	0.371265	0.385076	0.402015
		1522.6	216.687			1528.11	131.776			1711.54	104.148			1548.11	-45.89				0.303423	0.291174	0.265549	0.233843	0.20622	0.184677	0.167651	0.157054	0.155664	0.162005	0.171213	0.178423	0.179465	0.174427	0.169388	0.169823	0.177554	0.193537	0.217252	0.246873	0.280403	0.313412	0.339559	0.355716	0.364837	0.373436	0.383947	0.39246	0.399757	0.41296	0.435372
		1522.65	217.052			1528.17	131.978			1711.45	104.227			1548.17	-47.0189				0.28909	0.273714	0.250869	0.231584	0.219336	0.208565	0.195101	0.18181	0.173558	0.172342	0.176425	0.181202	0.182071	0.179465	0.178075	0.182418	0.196925	0.222898	0.25417	0.284051	0.312457	0.34173	0.368051	0.385337	0.394805	0.404013	0.415132	0.423819	0.43155	0.446143	0.471595
		1522.7	216.738			1528.22	131.698			1711.36	104.178			1548.22	-46.4008				0.287526	0.269197	0.24835	0.239576	0.240879	0.238707	0.226025	0.20787	0.193537	0.189889	0.197186	0.207001	0.210389	0.207001	0.203353	0.207088	0.224722	0.255299	0.288742	0.316452	0.339559	0.362839	0.384642	0.400452	0.412092	0.426164	0.443277	0.458478	0.471682	0.488621	0.513725
		1522.75	216.756			1528.28	131.588			1711.26	104.255			1548.28	-46.2951				0.297168	0.279187	0.261727	0.259903	0.268329	0.269371	0.254691	0.231584	0.213516	0.210476	0.222724	0.238273	0.243659	0.238273	0.231845	0.235754	0.254604	0.282401	0.309243	0.330959	0.350243	0.369441	0.386293	0.400104	0.417304	0.442582	0.470552	0.493572	0.511119	0.528839	0.551685
		1522.8	216.696			1528.33	131.601			1711.16	104.206			1548.33	-47.3865				0.306028	0.293346	0.283009	0.285441	0.294041	0.292825	0.275278	0.250174	0.232366	0.23089	0.244267	0.259208	0.262335	0.253735	0.247307	0.255299	0.275973	0.298297	0.316192	0.332957	0.352936	0.373263	0.387248	0.39828	0.420083	0.455959	0.492877	0.519197	0.536484	0.552814	0.573575
		1522.85	216.349			1528.39	131.714			1711.07	104.283			1548.39	-47.6437				0.310632	0.305681	0.304552	0.310546	0.315584	0.308634	0.287526	0.261814	0.245396	0.244875	0.255473	0.264593	0.261379	0.248784	0.243224	0.255733	0.278926	0.300035	0.316452	0.335042	0.360233	0.384816	0.398019	0.405577	0.426425	0.464298	0.502085	0.526842	0.542304	0.557853	0.577658
		1522.9	216.477			1528.44	131.873			1710.98	104.236			1548.44	-48.279				0.319666	0.320448	0.325573	0.333478	0.335042	0.322359	0.296473	0.26746	0.24835	0.245136	0.251216	0.254256	0.246265	0.232366	0.22811	0.24279	0.268676	0.293867	0.316626	0.341817	0.371612	0.398714	0.412787	0.418694	0.434764	0.465601	0.496612	0.517373	0.533183	0.55099	0.572359
		1522.95	216.863			1528.5	131.828			1710.88	104.313			1548.5	-48.4009				0.338082	0.338951	0.342512	0.347464	0.345726	0.329656	0.300382	0.266591	0.240792	0.230976	0.232106	0.232366	0.225851	0.217165	0.216991	0.232279	0.258165	0.286136	0.314715	0.345552	0.377693	0.405751	0.422863	0.431028	0.443103	0.464472	0.486536	0.503648	0.520935	0.542825	0.568277
		1523	216.924			1528.56	131.689			1710.79	104.264			1548.56	-48.7544				0.357974	0.353457	0.348506	0.345466	0.338777	0.320969	0.292304	0.258079	0.227936	0.21204	0.209434	0.209781	0.209347	0.211171	0.218728	0.233756	0.254517	0.278666	0.307679	0.341296	0.375261	0.405142	0.426946	0.439368	0.449965	0.465688	0.483495	0.499739	0.518155	0.542651	0.572272
		1523.05	216.744			1528.61	131.61			1710.68	104.339			1548.61	-47.5001				0.374739	0.362665	0.347029	0.33426	0.320969	0.301859	0.27745	0.249392	0.222116	0.204917	0.199444	0.19901	0.202484	0.213082	0.227849	0.242182	0.255646	0.272064	0.297516	0.331567	0.366574	0.397846	0.422863	0.439281	0.451789	0.468294	0.488447	0.507557	0.526755	0.551077	0.581915
		1523.1	216.812			1528.67	132.157			1710.59	104.287			1548.67	-47.7466				0.393416	0.373784	0.347985	0.326181	0.30681	0.287179	0.268763	0.250782	0.232279	0.217599	0.208565	0.202832	0.203527	0.215167	0.23254	0.246612	0.255212	0.265549	0.287526	0.32123	0.356411	0.386466	0.410789	0.429552	0.446577	0.467686	0.492964	0.516852	0.537874	0.56098	0.589819
		1523.15	216.468			1528.72	132.152			1710.49	104.365			1548.72	-47.8222				0.410876	0.385771	0.352328	0.323836	0.301425	0.283183	0.270153	0.260685	0.250782	0.239055	0.225678	0.212908	0.207609	0.215167	0.231498	0.246612	0.255299	0.264246	0.285789	0.320969	0.357019	0.383947	0.403492	0.4213	0.441018	0.465167	0.493572	0.52163	0.545431	0.567669	0.593294
		1523.2	216.305			1528.78	131.886			1710.39	104.314			1548.78	-48.4354				0.411744	0.386727	0.352675	0.323662	0.302467	0.287092	0.27632	0.268763	0.261206	0.25	0.234625	0.219597	0.212213	0.217338	0.233495	0.252172	0.265896	0.278231	0.301077	0.336692	0.372481	0.396022	0.409833	0.424166	0.444232	0.469684	0.499305	0.529013	0.553249	0.57288	0.59312
		1523.25	216.545			1528.83	131.721			1710.3	104.392			1548.83	-47.7991				0.392634	0.372394	0.344684	0.321577	0.30542	0.292651	0.280316	0.268763	0.258252	0.246438	0.232887	0.221334	0.216557	0.222811	0.241748	0.267113	0.289177	0.30681	0.32844	0.358148	0.38803	0.408009	0.420083	0.435111	0.458478	0.487057	0.517026	0.544302	0.563933	0.577571	0.589906
		1523.3	216.753			1528.89	132.044			1710.2	104.468			1548.89	-47.793				0.367877	0.35172	0.32983	0.31237	0.300817	0.289871	0.27606	0.261814	0.250261	0.240358	0.231063	0.224375	0.223158	0.231411	0.253562	0.285962	0.3168	0.339732	0.35754	0.375869	0.395153	0.411484	0.426685	0.448402	0.478544	0.51025	0.538221	0.559851	0.573228	0.580785	0.585997
		1523.35	216.831			1528.94	131.749			1710.1	104.417			1548.94	-47.1705				0.350678	0.334173	0.311935	0.294562	0.283878	0.274496	0.262682	0.251737	0.244962	0.240184	0.234885	0.231671	0.233495	0.243311	0.26607	0.300903	0.337821	0.366053	0.382123	0.391591	0.401842	0.415219	0.433461	0.459434	0.491053	0.520587	0.544041	0.561327	0.572359	0.578787	0.581828
		1523.4	216.796			1529	131.773			1710.01	104.497			1549	-47.3286				0.348853	0.328614	0.301164	0.279534	0.267026	0.258339	0.249913	0.244093	0.242616	0.241661	0.238794	0.238186	0.243572	0.255299	0.275886	0.307071	0.344597	0.37778	0.397064	0.404795	0.411223	0.42295	0.440497	0.462474	0.485841	0.50747	0.526581	0.542825	0.55516	0.564194	0.570274
		1523.45	216.889			1529.06	131.637			1709.91	104.573			1549.06	-47.7366				0.365705	0.341383	0.308287	0.28214	0.266765	0.257036	0.248958	0.243833	0.242008	0.240618	0.238534	0.240358	0.249131	0.262596	0.279708	0.303944	0.338169	0.374479	0.398801	0.408617	0.414785	0.426685	0.443363	0.45926	0.472377	0.485493	0.500695	0.515636	0.527102	0.536397	0.545344
		1523.5	216.516			1529.11	131.603			1709.82	104.65			1549.11	-48.0263				0.388725	0.363013	0.328266	0.300295	0.282662	0.2705	0.260337	0.251911	0.245396	0.240445	0.237404	0.239229	0.24835	0.261901	0.27632	0.29517	0.325573	0.362231	0.388985	0.400278	0.407314	0.421473	0.440844	0.456567	0.465514	0.472637	0.482627	0.493224	0.500608	0.506081	0.512596
		1523.55	216.165			1529.17	131.545			1709.72	104.598			1549.17	-47.5548				0.397411	0.375	0.344771	0.319232	0.301338	0.287787	0.275799	0.263899	0.252172	0.242443	0.235407	0.233148	0.239315	0.252519	0.267547	0.285181	0.31263	0.346855	0.373002	0.384816	0.393068	0.409746	0.433374	0.453092	0.462561	0.465775	0.469771	0.476286	0.481498	0.483582	0.484798
		1523.6	216.565			1529.22	131.417			1709.62	104.677			1549.22	-48.2388				0.383426	0.368485	0.347203	0.32705	0.310372	0.296213	0.282662	0.267808	0.251911	0.237491	0.226025	0.219858	0.224461	0.239924	0.259034	0.277797	0.301251	0.330525	0.355629	0.369527	0.379864	0.397933	0.423558	0.445883	0.45622	0.456393	0.455525	0.459955	0.466644	0.469423	0.469249
		1523.65	216.812			1529.28	131.696			1709.52	104.625			1549.28	-48.3922				0.354673	0.348332	0.336518	0.321751	0.30655	0.291261	0.275104	0.257644	0.239837	0.224288	0.212126	0.205872	0.211866	0.230716	0.253475	0.272325	0.290219	0.313586	0.338777	0.357801	0.37222	0.390896	0.415479	0.437196	0.447012	0.444493	0.439541	0.442408	0.451616	0.458304	0.462387
		1523.7	216.473			1529.33	131.482			1709.43	104.704			1549.33	-47.5511				0.325921	0.326876	0.323923	0.315323	0.30238	0.285094	0.265028	0.245396	0.228978	0.217165	0.208565	0.203614	0.208999	0.226372	0.247568	0.263812	0.277102	0.295865	0.321491	0.345987	0.364924	0.383687	0.406011	0.426685	0.43624	0.43155	0.422863	0.424948	0.43737	0.448228	0.455959
		1523.75	216.41			1529.39	131.794			1709.33	104.78			1549.39	-48.09				0.306376	0.313933	0.32123	0.321577	0.312283	0.292477	0.267373	0.245136	0.231324	0.225764	0.221855	0.216644	0.21647	0.225156	0.237578	0.248784	0.260685	0.279013	0.304291	0.329482	0.348332	0.364576	0.38499	0.406793	0.418085	0.413047	0.404795	0.410789	0.428075	0.440149	0.444058
		1523.8	216.286			1529.44	131.656			1709.24	104.731			1549.44	-47.8372				0.298211	0.310719	0.327137	0.336258	0.330003	0.308548	0.280403	0.256862	0.244875	0.243398	0.242269	0.235407	0.228023	0.225069	0.225851	0.230542	0.24279	0.263551	0.288047	0.308548	0.320709	0.330612	0.348767	0.37222	0.386293	0.385685	0.385771	0.40132	0.423558	0.43294	0.428509
		1523.85	216.591			1529.5	131.837			1709.14	104.808			1549.5	-47.437				0.299166	0.310893	0.328266	0.339472	0.335042	0.316626	0.292912	0.272238	0.260771	0.258426	0.255907	0.246612	0.234364	0.223593	0.215601	0.214559	0.225764	0.247568	0.271022	0.286223	0.290306	0.293172	0.307592	0.330264	0.347464	0.357192	0.371612	0.396456	0.419041	0.424948	0.416782
		1523.9	216.493			1529.56	131.758			1709.05	104.757			1549.56	-48.5918				0.303336	0.307418	0.315497	0.321664	0.319232	0.309764	0.296994	0.282054	0.269632	0.263204	0.256862	0.245483	0.232366	0.220118	0.20926	0.204395	0.211518	0.230021	0.25165	0.264941	0.266678	0.267373	0.278666	0.298297	0.318537	0.340341	0.367616	0.395066	0.412265	0.415914	0.412179
		1523.95	216.453			1529.61	131.565			1708.94	104.832			1549.61	-47.5509				0.306463	0.300208	0.294649	0.292999	0.292825	0.292564	0.28935	0.279274	0.267373	0.260163	0.253822	0.24418	0.233409	0.22229	0.210302	0.20205	0.2037	0.216122	0.234017	0.247481	0.252519	0.256081	0.266331	0.283096	0.304899	0.333912	0.366574	0.39107	0.401581	0.404708	0.407314
		1524	216.455			1529.67	131.566			1708.85	104.906			1549.67	-47.2175				0.307853	0.294562	0.278753	0.270327	0.270153	0.273714	0.27467	0.269371	0.263464	0.262161	0.261727	0.257644	0.249913	0.237318	0.221074	0.208826	0.206915	0.214819	0.226981	0.23697	0.242356	0.246786	0.255038	0.269458	0.290827	0.320361	0.352328	0.374305	0.382818	0.386032	0.389593
		1524.05	216.385			1529.72	131.732			1708.75	104.858			1549.72	-47.9611				0.305334	0.291522	0.273106	0.261206	0.259121	0.261814	0.263812	0.26442	0.268068	0.275799	0.282488	0.28353	0.276407	0.259555	0.238013	0.223506	0.222464	0.2295	0.235146	0.235754	0.233235	0.231063	0.232887	0.241835	0.259468	0.285962	0.316279	0.339732	0.350591	0.353284	0.352936
		1524.1	216.423			1529.78	131.793			1708.65	104.934			1549.78	-47.597				0.286831	0.279534	0.268416	0.260076	0.257992	0.259121	0.260685	0.264593	0.274149	0.287439	0.298905	0.302728	0.294475	0.274583	0.251824	0.239055	0.241487	0.249826	0.250956	0.242269	0.229587	0.217425	0.208478	0.205785	0.213429	0.23393	0.26329	0.289785	0.304031	0.307071	0.305334
		1524.15	216.643			1529.83	131.935			1708.56	105.012			1549.83	-47.9567				0.243224	0.248089	0.253822	0.257992	0.260163	0.260424	0.260076	0.262422	0.27024	0.282835	0.296386	0.303509	0.297168	0.278579	0.257644	0.245917	0.248784	0.258252	0.260424	0.251042	0.234972	0.216557	0.197012	0.179291	0.171734	0.182331	0.208391	0.235928	0.253301	0.260598	0.26442
		1524.2	216.814			1529.89	131.594			1708.47	104.963			1549.89	-47.516				0.188325	0.20622	0.231237	0.250869	0.258947	0.259034	0.257731	0.258339	0.261814	0.269979	0.283009	0.294649	0.29517	0.282488	0.262596	0.245483	0.241227	0.248958	0.256689	0.255733	0.245396	0.227154	0.202137	0.174166	0.1541	0.153753	0.172689	0.197446	0.216035	0.227936	0.239576
		1524.25	216.575			1529.94	131.931			1708.37	105.04			1549.94	-48.7235				0.150365	0.175556	0.211518	0.239315	0.250261	0.25165	0.253909	0.258426	0.262422	0.267808	0.278839	0.292912	0.300122	0.294128	0.275191	0.250608	0.234364	0.234798	0.245917	0.255733	0.255299	0.241748	0.217599	0.188586	0.164698	0.157314	0.167999	0.185372	0.199531	0.210823	0.22533
		1524.3	216.26			1530	131.704			1708.27	104.988			1550	-48.8154				0.145327	0.169823	0.204482	0.230021	0.238968	0.242182	0.251216	0.264246	0.274149	0.281011	0.290566	0.302554	0.309937	0.307505	0.292912	0.267547	0.242616	0.232627	0.240966	0.257036	0.265028	0.256689	0.23558	0.209694	0.187891	0.178596	0.182592	0.191018	0.197012	0.203266	0.215775
		1524.35	216.18			1530.06	131.912			1708.17	105.064			1550.06	-48.9323				0.167391	0.185893	0.213343	0.232714	0.237926	0.241574	0.255038	0.274236	0.28935	0.299253	0.308461	0.315497	0.316452	0.313151	0.305507	0.287526	0.261814	0.244093	0.247133	0.26468	0.277189	0.271195	0.249566	0.222985	0.202137	0.193363	0.19458	0.197707	0.198489	0.200747	0.209694
		1524.4	216.416			1530.11	131.66			1708.08	105.013			1550.11	-48.4991				0.19458	0.208131	0.230803	0.248002	0.252432	0.255646	0.268589	0.286918	0.301772	0.313412	0.323923	0.326616	0.318711	0.310632	0.307418	0.298124	0.276928	0.257992	0.258773	0.27606	0.288916	0.281185	0.254517	0.222724	0.200052	0.1918	0.193016	0.195883	0.197099	0.199183	0.205612
		1524.45	216.415			1530.17	131.801			1707.98	105.092			1550.17	-48.0338				0.207696	0.219858	0.243224	0.26442	0.273367	0.277536	0.286918	0.299514	0.310459	0.322967	0.336258	0.337126	0.321577	0.306028	0.300817	0.29517	0.279274	0.264246	0.266505	0.28327	0.293607	0.281359	0.249479	0.214732	0.192234	0.184243	0.184677	0.187891	0.191887	0.197446	0.204569
		1524.5	216.704			1530.22	131.766			1707.88	105.167			1550.22	-48.182				0.211692	0.223072	0.24722	0.273628	0.289524	0.296213	0.302033	0.309329	0.31819	0.332696	0.348593	0.349027	0.328961	0.305507	0.292738	0.284573	0.272064	0.262248	0.267634	0.283791	0.290479	0.273888	0.240358	0.209173	0.192321	0.186501	0.185024	0.18624	0.191539	0.200834	0.211518
		1524.55	216.725			1530.28	131.691			1707.78	105.113			1550.28	-48.1599				0.227415	0.234712	0.253996	0.279969	0.299514	0.307418	0.310198	0.315844	0.327832	0.346595	0.363794	0.363273	0.341209	0.31263	0.292043	0.279534	0.269284	0.263899	0.271282	0.285702	0.288134	0.267808	0.234885	0.210129	0.202224	0.202397	0.201008	0.199183	0.202311	0.213082	0.227241
		1524.6	216.322			1530.33	131.682			1707.69	105.19			1550.33	-47.7815				0.259555	0.259729	0.269197	0.28909	0.30794	0.315671	0.316366	0.322967	0.341383	0.365879	0.382992	0.379864	0.356758	0.327224	0.304986	0.292999	0.285962	0.281793	0.285876	0.294997	0.292912	0.269719	0.23697	0.216122	0.214906	0.221508	0.22229	0.217686	0.216904	0.227241	0.244701
		1524.65	216.51			1530.39	131.484			1707.6	105.142			1550.39	-47.9776				0.291522	0.285181	0.285528	0.299861	0.319666	0.330612	0.332523	0.340601	0.363186	0.390462	0.40549	0.398888	0.375695	0.349896	0.333565	0.327658	0.322272	0.311675	0.303596	0.302901	0.297342	0.274844	0.243746	0.224027	0.224027	0.232192	0.233669	0.227415	0.224375	0.235407	0.256776
		1524.7	216.27			1530.44	131.723			1707.5	105.217			1550.44	-48.1358				0.309503	0.302988	0.302554	0.317321	0.341296	0.358495	0.364663	0.373784	0.395066	0.419041	0.430247	0.422429	0.402189	0.382992	0.374392	0.372568	0.362578	0.337213	0.31098	0.298384	0.290914	0.272846	0.24696	0.229587	0.228197	0.233756	0.234277	0.228805	0.227154	0.240445	0.265983
		1524.75	216.056			1530.5	131.576			1707.4	105.294			1550.5	-48.2532				0.318798	0.320622	0.32983	0.350069	0.376042	0.395153	0.404274	0.414437	0.432071	0.449878	0.457436	0.450921	0.435285	0.420952	0.415219	0.411831	0.393068	0.353023	0.311588	0.28909	0.279448	0.265115	0.245049	0.231932	0.231324	0.235407	0.236449	0.234538	0.236275	0.250608	0.27771
		1524.8	216.088			1530.56	131.916			1707.3	105.243			1550.56	-48.0639				0.334347	0.346855	0.369354	0.396369	0.419997	0.434243	0.442234	0.453092	0.468207	0.480195	0.48254	0.47394	0.459086	0.446143	0.440063	0.433808	0.410615	0.365358	0.317669	0.289263	0.27606	0.261553	0.244354	0.23532	0.237144	0.243138	0.248263	0.251824	0.255907	0.267721	0.291609
		1524.85	215.642			1530.61	131.771			1707.2	105.317			1550.61	-48.256				0.37083	0.38803	0.417564	0.448315	0.468468	0.475591	0.479239	0.488099	0.5	0.505473	0.498176	0.480455	0.460997	0.447794	0.441366	0.433548	0.411484	0.370744	0.326008	0.296039	0.279795	0.264072	0.24835	0.242182	0.246612	0.25582	0.266505	0.275278	0.280229	0.2877	0.30681
		1524.9	215.818			1530.67	131.551			1707.11	105.267			1550.67	-48.1478				0.430247	0.444058	0.468989	0.495309	0.510337	0.512074	0.511466	0.516852	0.523975	0.521716	0.503475	0.474896	0.449531	0.434329	0.4246	0.412613	0.392373	0.361362	0.326789	0.300817	0.28492	0.270153	0.256949	0.253301	0.259642	0.270761	0.284138	0.295518	0.30099	0.307158	0.324444
		1524.95	215.606			1530.72	131.614			1707.02	105.347			1550.72	-49.2113				0.488099	0.494701	0.507123	0.520935	0.528753	0.529187	0.529187	0.533443	0.536744	0.529013	0.504604	0.470639	0.441105	0.420605	0.402797	0.384382	0.366313	0.347377	0.327137	0.309677	0.296647	0.283965	0.273193	0.270674	0.275886	0.284659	0.295952	0.306897	0.314107	0.322967	0.341557
		1525	215.971			1530.78	131.862			1706.92	105.294			1550.78	-48.9588				0.514593	0.514593	0.515202	0.517894	0.522759	0.528666	0.534138	0.538395	0.539263	0.530751	0.507557	0.474461	0.442755	0.416088	0.391678	0.371438	0.359017	0.351981	0.344423	0.333565	0.320188	0.306289	0.295605	0.291435	0.291696	0.293694	0.29934	0.3082	0.317582	0.330438	0.350591
		1525.05	215.99			1530.83	131.716			1706.82	105.37			1550.83	-48.4667				0.510076	0.505646	0.500695	0.50165	0.512422	0.527884	0.537179	0.536744	0.533356	0.527884	0.511901	0.48393	0.452658	0.424166	0.400539	0.38525	0.380125	0.380212	0.377172	0.365271	0.3459	0.326876	0.314368	0.307592	0.302033	0.296994	0.296473	0.301164	0.309851	0.3254	0.348158
		1525.1	216.106			1530.89	131.612			1706.71	105.314			1550.89	-48.001				0.499218	0.493311	0.489142	0.495309	0.513638	0.534138	0.540306	0.530403	0.520848	0.51885	0.512422	0.492182	0.464124	0.437804	0.41852	0.408704	0.406967	0.40688	0.400191	0.382557	0.358061	0.337126	0.324965	0.31706	0.307853	0.298211	0.291869	0.290132	0.295257	0.31263	0.340949
		1525.15	215.762			1530.94	131.399			1706.61	105.389			1550.94	-48.627				0.498697	0.493746	0.492877	0.502432	0.520327	0.534573	0.531619	0.514941	0.50417	0.506515	0.507731	0.49418	0.468815	0.443016	0.42434	0.414698	0.411657	0.407401	0.394632	0.37361	0.351199	0.33591	0.328266	0.32123	0.310719	0.298645	0.28796	0.281098	0.28353	0.302641	0.335997
		1525.2	215.951			1531	131.463			1706.52	105.338			1551	-48.9302				0.502259	0.499739	0.501042	0.508339	0.516244	0.515983	0.503822	0.489489	0.487752	0.497481	0.502519	0.490271	0.463256	0.433895	0.412265	0.400886	0.395761	0.387596	0.370396	0.349027	0.33287	0.326268	0.324183	0.318798	0.308982	0.298558	0.289263	0.283009	0.285354	0.303075	0.334955
		1525.25	216.048			1531.06	131.12			1706.42	105.413			1551.06	-48.7807				0.495483	0.496178	0.499218	0.501911	0.498871	0.487318	0.472985	0.469076	0.482019	0.499566	0.504343	0.487839	0.454743	0.419649	0.395153	0.383947	0.378909	0.368833	0.349375	0.328179	0.315497	0.313673	0.315149	0.311935	0.305855	0.302033	0.300382	0.299166	0.301338	0.313151	0.336432
		1525.3	215.839			1531.11	131.359			1706.32	105.36			1551.11	-49.3173				0.470379	0.475678	0.483235	0.486536	0.481411	0.470639	0.463516	0.471855	0.495309	0.51607	0.517199	0.49418	0.454309	0.413829	0.387596	0.376737	0.371438	0.36058	0.341122	0.319319	0.304117	0.299774	0.301946	0.303423	0.304291	0.307853	0.312283	0.314107	0.314802	0.320101	0.333304
		1525.35	215.845			1531.17	131.423			1706.22	105.435			1551.17	-49.6566				0.428075	0.440497	0.457088	0.467512	0.469336	0.468641	0.47368	0.490618	0.515983	0.533617	0.529795	0.502172	0.459173	0.418346	0.393416	0.382036	0.37361	0.361101	0.342512	0.318885	0.295518	0.281011	0.279969	0.2877	0.297342	0.304986	0.309069	0.309851	0.310024	0.312283	0.318885
		1525.4	216.051			1531.22	131.757			1706.12	105.383			1551.22	-50.0445				0.382818	0.403231	0.429204	0.446751	0.455612	0.464559	0.479239	0.499653	0.521108	0.532488	0.524409	0.49583	0.455872	0.42156	0.402536	0.391505	0.378822	0.36336	0.345205	0.320188	0.288308	0.261119	0.252259	0.262422	0.278145	0.287526	0.289263	0.28909	0.290653	0.293433	0.298211
		1525.45	216.16			1531.28	131.658			1706.01	105.453			1551.28	-49.3056				0.358148	0.380646	0.408356	0.426859	0.438412	0.451876	0.470031	0.489315	0.505125	0.511119	0.500869	0.474201	0.440931	0.415566	0.402536	0.391765	0.375521	0.357974	0.341383	0.318624	0.285094	0.250608	0.233409	0.23975	0.255907	0.26607	0.268416	0.269458	0.272151	0.275625	0.282314
		1525.5	215.883			1531.33	131.772			1705.91	105.4			1551.33	-49.3726				0.36171	0.375956	0.393416	0.407314	0.420431	0.436675	0.45483	0.470639	0.480455	0.481411	0.470379	0.448141	0.422776	0.404274	0.392981	0.379778	0.360754	0.342946	0.329656	0.312717	0.284399	0.251216	0.230629	0.232279	0.246178	0.256689	0.25999	0.261032	0.262161	0.264767	0.273019
		1525.55	215.709			1531.39	131.667			1705.81	105.346			1551.39	-49.452				0.370136	0.371612	0.374392	0.382557	0.398019	0.417043	0.434764	0.447272	0.451355	0.44623	0.434156	0.418433	0.403318	0.391765	0.380559	0.363707	0.342338	0.324531	0.313238	0.301164	0.280664	0.25443	0.236536	0.237144	0.249566	0.25886	0.259903	0.257731	0.256167	0.257297	0.26468
		1525.6	215.891			1531.44	132.034			1705.7	105.417			1551.44	-49.0707				0.353978	0.348593	0.344249	0.349983	0.365966	0.384208	0.39967	0.410094	0.410876	0.400973	0.388464	0.380559	0.377606	0.374913	0.365879	0.347203	0.324444	0.306115	0.294215	0.284486	0.270761	0.252693	0.239924	0.241227	0.25165	0.257384	0.254604	0.25	0.247915	0.249392	0.255386
		1525.65	215.838			1531.5	131.921			1705.59	105.36			1551.5	-48.8065				0.311588	0.307853	0.306376	0.313499	0.326442	0.338343	0.348506	0.35754	0.359277	0.350504	0.340688	0.339732	0.345726	0.350243	0.345031	0.327919	0.305942	0.287265	0.27467	0.266678	0.257905	0.245309	0.23532	0.23532	0.240618	0.241748	0.238534	0.23671	0.237926	0.241921	0.249044
		1525.7	215.922			1531.56	131.732			1705.48	105.43			1551.56	-48.9686				0.26468	0.265636	0.269892	0.278492	0.286918	0.29213	0.297776	0.306637	0.312717	0.310546	0.306376	0.308287	0.314976	0.31984	0.317582	0.305942	0.288829	0.271977	0.259468	0.252606	0.246265	0.23558	0.226199	0.223158	0.222377	0.220205	0.220552	0.225764	0.23254	0.240271	0.250261
		1525.75	216.015			1531.61	131.836			1705.38	105.378			1551.61	-49.3112				0.226894	0.231324	0.239142	0.248523	0.255907	0.260424	0.266591	0.276755	0.286049	0.289698	0.289524	0.289177	0.288916	0.288221	0.287179	0.284138	0.276668	0.264767	0.252867	0.245222	0.237578	0.22672	0.218902	0.216991	0.214559	0.21091	0.213777	0.22394	0.235146	0.245917	0.257123
		1525.8	216.127			1531.67	131.682			1705.28	105.449			1551.67	-50.0368				0.192669	0.200486	0.212995	0.227415	0.240271	0.249913	0.258687	0.268242	0.276407	0.281185	0.281532	0.276928	0.268329	0.26164	0.262074	0.267547	0.270066	0.264941	0.255907	0.247047	0.235493	0.22255	0.218207	0.223245	0.225764	0.222724	0.223419	0.231498	0.241748	0.251129	0.2586
		1525.85	216.013			1531.72	131.745			1705.17	105.393			1551.72	-49.5774				0.156706	0.167999	0.187543	0.21204	0.235667	0.252259	0.261901	0.267808	0.272238	0.275973	0.276494	0.270153	0.258165	0.249653	0.252693	0.264159	0.272933	0.273367	0.268416	0.259295	0.243485	0.227849	0.226459	0.239055	0.248784	0.247307	0.243572	0.245396	0.249739	0.252693	0.251737
		1525.9	215.212			1531.78	131.452			1705.06	105.462			1551.78	-49.9872				0.131341	0.142286	0.16409	0.19484	0.226546	0.248523	0.258339	0.261553	0.264072	0.268155	0.271282	0.268763	0.260598	0.255733	0.262682	0.278058	0.289871	0.292564	0.288568	0.27745	0.25886	0.242703	0.243224	0.259121	0.272238	0.271282	0.263812	0.26025	0.259555	0.256602	0.248523
		1525.95	215.892			1531.83	131.552			1704.96	105.407			1551.83	-48.6015				0.131428	0.137074	0.151928	0.177641	0.207523	0.22976	0.23975	0.243138	0.247307	0.255038	0.263985	0.268937	0.26885	0.2705	0.281619	0.299427	0.313065	0.316018	0.309156	0.294302	0.275278	0.262074	0.264333	0.279013	0.290219	0.287439	0.277189	0.27024	0.26746	0.26329	0.253301
		1526	215.878			1531.89	131.871			1704.85	105.476			1551.89	-49.6048				0.147325	0.147759	0.153145	0.168085	0.189715	0.20787	0.21647	0.220466	0.228544	0.243311	0.259729	0.270587	0.275365	0.281011	0.29352	0.311154	0.325486	0.329135	0.320969	0.30516	0.289003	0.280403	0.283617	0.294562	0.301338	0.296039	0.283356	0.27328	0.26911	0.266852	0.259642
		1526.05	215.71			1531.94	131.938			1704.74	105.419			1551.94	-50.2673				0.156272	0.15549	0.156619	0.165393	0.182245	0.197967	0.205438	0.210129	0.222811	0.245222	0.267113	0.278579	0.28188	0.285962	0.294997	0.307766	0.320448	0.326529	0.322186	0.310719	0.299774	0.294997	0.297255	0.303423	0.306028	0.298558	0.283617	0.270674	0.266244	0.267981	0.266678
		1526.1	215.563			1532	132.009			1704.64	105.366			1552	-50.474				0.152189	0.153579	0.156098	0.165219	0.183113	0.200834	0.21091	0.218555	0.235059	0.260771	0.283096	0.291956	0.292391	0.294128	0.298037	0.303336	0.311588	0.319493	0.321491	0.318277	0.314628	0.31237	0.31098	0.310459	0.30794	0.298124	0.281359	0.267373	0.265028	0.27189	0.277015
		1526.15	215.84			1532.06	132.104			1704.54	105.438			1552.06	-50.5555				0.143937	0.149236	0.155664	0.167304	0.187109	0.208131	0.222985	0.234798	0.251998	0.27467	0.292999	0.300817	0.304031	0.309156	0.313586	0.315236	0.318363	0.32401	0.329222	0.334781	0.340254	0.340254	0.333131	0.323662	0.314976	0.303596	0.287092	0.273628	0.271803	0.278839	0.285007
		1526.2	215.819			1532.11	131.917			1704.43	105.383			1552.11	-50.5867				0.138638	0.146456	0.15549	0.167912	0.188065	0.211084	0.229847	0.244267	0.259208	0.275886	0.289958	0.299774	0.310806	0.326008	0.339038	0.34451	0.344684	0.343989	0.346595	0.356237	0.368572	0.371525	0.360407	0.343815	0.330785	0.319666	0.305334	0.291782	0.285094	0.283617	0.28188
		1526.25	215.893			1532.17	131.948			1704.33	105.455			1552.17	-50.1855				0.138725	0.144805	0.150886	0.160615	0.179986	0.204917	0.22672	0.242877	0.256167	0.269024	0.280924	0.293433	0.312196	0.337735	0.361275	0.373958	0.374566	0.369006	0.366227	0.373436	0.386466	0.391331	0.380125	0.360928	0.345466	0.334347	0.321491	0.30794	0.296386	0.284486	0.270327
		1526.3	215.715			1532.22	131.924			1704.23	105.402			1552.22	-49.7257				0.147759	0.148106	0.145761	0.148975	0.167043	0.194232	0.218641	0.236188	0.249653	0.261727	0.272933	0.286657	0.309243	0.339559	0.367703	0.384555	0.388204	0.384295	0.381341	0.38525	0.394545	0.398454	0.388377	0.368833	0.351025	0.337387	0.324357	0.312804	0.301859	0.285354	0.261466
		1526.35	215.496			1532.28	131.83			1704.13	105.476			1552.28	-49.1082				0.167651	0.161918	0.150886	0.147498	0.163742	0.191974	0.216557	0.233582	0.247394	0.259729	0.270587	0.284486	0.306984	0.334607	0.359017	0.375347	0.384295	0.389333	0.393502	0.39828	0.404534	0.406532	0.396369	0.376042	0.355195	0.337995	0.323836	0.314107	0.305768	0.289263	0.261553
		1526.4	215.361			1532.33	131.949			1704.02	105.421			1552.33	-50.5502				0.189454	0.181115	0.167217	0.162352	0.177901	0.204656	0.226633	0.242008	0.256428	0.27024	0.282054	0.295865	0.314889	0.334607	0.350938	0.366053	0.382297	0.39828	0.409746	0.415914	0.421039	0.42295	0.413221	0.391678	0.367703	0.347637	0.332175	0.322272	0.313933	0.297516	0.270066
		1526.45	215.345			1532.39	132.066			1703.92	105.492			1552.39	-50.6312				0.203614	0.195535	0.184156	0.183113	0.199965	0.224548	0.244962	0.262074	0.280056	0.297516	0.311588	0.324097	0.336605	0.347377	0.357453	0.373436	0.396716	0.418954	0.430681	0.432853	0.435546	0.439194	0.432766	0.412005	0.385771	0.363447	0.347377	0.336779	0.327571	0.311067	0.284225
		1526.5	215.434			1532.44	131.404			1703.82	105.439			1552.44	-50.6659				0.216035	0.207957	0.198575	0.200486	0.217512	0.240532	0.263204	0.287005	0.311762	0.332957	0.347724	0.356932	0.363447	0.369267	0.37804	0.396108	0.422342	0.443972	0.449878	0.44458	0.442321	0.446143	0.443277	0.425295	0.398975	0.375956	0.360667	0.351112	0.342512	0.326876	0.299948
		1526.55	215.587			1532.5	131.734			1703.71	105.385			1552.5	-50.3903				0.234972	0.227067	0.217946	0.217425	0.228892	0.247915	0.273193	0.304465	0.335042	0.357627	0.371004	0.378909	0.386206	0.394458	0.405664	0.424079	0.447446	0.462561	0.461171	0.450139	0.443277	0.443885	0.441192	0.42573	0.401755	0.381081	0.368572	0.360667	0.351807	0.335563	0.307679
		1526.6	215.431			1532.56	131.739			1703.61	105.459			1552.56	-50.1636				0.252519	0.248436	0.242877	0.23975	0.241835	0.252259	0.275278	0.308895	0.342078	0.364924	0.378388	0.39081	0.406359	0.421734	0.435111	0.450921	0.467338	0.473419	0.464906	0.450573	0.440497	0.436588	0.431723	0.418346	0.398714	0.382384	0.37196	0.36197	0.348158	0.327658	0.298471
		1526.65	215.493			1532.61	131.772			1703.5	105.4			1552.61	-50.0607				0.256081	0.260424	0.265723	0.266591	0.262509	0.262769	0.279187	0.310893	0.344076	0.367269	0.382992	0.402189	0.426511	0.446838	0.459955	0.471855	0.482453	0.481758	0.467425	0.449183	0.435719	0.428336	0.422689	0.412265	0.396977	0.383339	0.370744	0.353544	0.331654	0.306376	0.277102
		1526.7	215.806			1532.67	131.503			1703.4	105.472			1552.67	-50.0233				0.246438	0.259729	0.278666	0.289263	0.28492	0.2791	0.290653	0.320796	0.352849	0.374218	0.38968	0.411571	0.439194	0.460476	0.471855	0.481584	0.490966	0.489402	0.47229	0.4504	0.434416	0.426338	0.421821	0.413482	0.399844	0.384729	0.366227	0.341644	0.315671	0.290219	0.261814
		1526.75	215.812			1532.72	131.304			1703.29	105.417			1552.72	-50.498				0.237578	0.254256	0.280056	0.297689	0.297429	0.293607	0.307505	0.339124	0.368659	0.384034	0.39411	0.41296	0.439368	0.459607	0.469771	0.479152	0.49114	0.493833	0.479152	0.457262	0.441713	0.435372	0.432158	0.423905	0.408791	0.389854	0.366574	0.340254	0.317495	0.296213	0.267113
		1526.8	215.584			1532.78	131.3			1703.19	105.363			1552.78	-50.8196				0.245222	0.255473	0.274322	0.290653	0.2963	0.30238	0.324531	0.358582	0.38525	0.394979	0.399062	0.4127	0.435372	0.4537	0.462821	0.471855	0.486449	0.49557	0.487926	0.469944	0.455872	0.450226	0.446751	0.437804	0.421821	0.401842	0.378996	0.356671	0.339906	0.321838	0.290914
		1526.85	215.817			1532.83	131.59			1703.09	105.31			1552.83	-50.9865				0.267026	0.26468	0.267373	0.275625	0.285962	0.302901	0.331741	0.365792	0.391331	0.40245	0.407401	0.41852	0.436154	0.45066	0.458044	0.465949	0.480976	0.495136	0.495657	0.483148	0.469944	0.462908	0.457349	0.446925	0.431723	0.414611	0.397498	0.382384	0.369354	0.350851	0.31984
		1526.9	215.5			1532.89	131.532			1702.98	105.381			1552.89	-50.5518				0.286918	0.275712	0.266244	0.266765	0.276928	0.296821	0.325052	0.355108	0.38082	0.399322	0.412787	0.425556	0.438673	0.448749	0.454482	0.460563	0.473158	0.488881	0.495917	0.490184	0.480281	0.472637	0.463864	0.450139	0.433548	0.418954	0.408965	0.401668	0.390723	0.370049	0.339819
		1526.95	215.776			1532.94	131.545			1702.88	105.326			1552.94	-51.2978				0.296126	0.285962	0.276494	0.274236	0.279969	0.295344	0.31845	0.343033	0.367269	0.391418	0.412352	0.427033	0.436762	0.443798	0.448402	0.451703	0.459868	0.474114	0.486101	0.489576	0.48697	0.480368	0.467512	0.448575	0.428336	0.412874	0.405229	0.401147	0.390983	0.370136	0.341644
		1527	215.773			1533	131.558			1702.78	105.273			1553	-50.943				0.295778	0.293085	0.291435	0.291261	0.293954	0.305247	0.324705	0.344858	0.364663	0.387596	0.409659	0.423819	0.430247	0.434069	0.436501	0.437196	0.441279	0.452484	0.466991	0.479673	0.486362	0.482106	0.465862	0.442582	0.418694	0.39967	0.387161	0.377345	0.365445	0.349027	0.326876
		1527.05	215.42			1533.06	131.102			1702.67	105.218			1553.06	-51.6322				0.289437	0.292304	0.297168	0.30073	0.305073	0.317408	0.336432	0.352067	0.364315	0.381167	0.401494	0.415566	0.419475	0.418607	0.417738	0.417304	0.419388	0.426425	0.43876	0.456046	0.470987	0.47229	0.457609	0.433634	0.407662	0.384034	0.363186	0.343815	0.329135	0.320274	0.308548
		1527.1	215.812			1533.11	131.395			1702.58	105.166			1553.11	-51.9898				0.283617	0.286223	0.291001	0.295952	0.304552	0.322359	0.343381	0.354673	0.357887	0.367182	0.385685	0.40132	0.404621	0.400104	0.396716	0.396803	0.398454	0.399931	0.404708	0.419128	0.438673	0.448749	0.44206	0.422603	0.39689	0.371004	0.345813	0.321056	0.304812	0.300817	0.296994
		1527.15	215.877			1533.17	131.821			1702.48	105.241			1553.17	-51.9335				0.285268	0.284051	0.283791	0.286744	0.298384	0.322359	0.347985	0.358669	0.35589	0.356932	0.369527	0.383339	0.386901	0.382384	0.378562	0.378996	0.379691	0.375782	0.370744	0.37639	0.394024	0.410007	0.413134	0.402015	0.381254	0.358756	0.336866	0.314454	0.298037	0.292391	0.289003
		1527.2	216.042			1533.22	131.683			1702.37	105.186			1553.22	-51.7619				0.291782	0.286918	0.281532	0.281445	0.29378	0.321056	0.350938	0.365271	0.362144	0.35589	0.356237	0.360928	0.363099	0.360233	0.355542	0.353544	0.352762	0.346595	0.336171	0.333478	0.343641	0.357974	0.3664	0.363621	0.350764	0.335823	0.323054	0.309416	0.295518	0.285181	0.276755
		1527.25	215.954			1533.28	131.626			1702.27	105.132			1553.28	-51.8097				0.291174	0.285789	0.279448	0.279361	0.291609	0.316105	0.34286	0.358409	0.358843	0.349548	0.338082	0.330959	0.328614	0.324792	0.316626	0.310111	0.308026	0.303944	0.295518	0.290045	0.292912	0.301338	0.310024	0.312543	0.306637	0.298905	0.295257	0.292217	0.285007	0.273541	0.260598
		1527.3	215.971			1533.33	131.975			1702.17	105.08			1553.33	-51.9538				0.277189	0.275104	0.273975	0.278839	0.290306	0.304465	0.317147	0.325834	0.328266	0.321751	0.308026	0.295605	0.288482	0.280403	0.267808	0.258079	0.25582	0.255212	0.251477	0.247568	0.246873	0.250782	0.258513	0.264593	0.26468	0.262943	0.265115	0.269719	0.270066	0.262161	0.249218
		1527.35	215.455			1533.39	131.662			1702.07	105.153			1553.39	-51.9519				0.256689	0.259034	0.265288	0.275712	0.283965	0.283356	0.277102	0.273454	0.274496	0.273975	0.267808	0.25999	0.252519	0.241053	0.226286	0.21647	0.214993	0.215775	0.213777	0.210997	0.209781	0.212735	0.221421	0.231584	0.238013	0.241748	0.247133	0.255038	0.260945	0.259121	0.250956
		1527.4	215.375			1533.44	131.615			1701.97	105.099			1553.44	-52.2684				0.241835	0.244962	0.253388	0.264333	0.266678	0.253301	0.23254	0.218728	0.216991	0.221334	0.225504	0.227589	0.224375	0.212908	0.198489	0.189976	0.189541	0.189976	0.187283	0.184851	0.185459	0.190757	0.20205	0.215514	0.225417	0.231063	0.236449	0.245744	0.256689	0.263464	0.265202
		1527.45	215.705			1533.5	131.995			1701.86	105.044			1553.5	-52.5639				0.238707	0.238186	0.241748	0.24835	0.246438	0.227849	0.200834	0.180594	0.173905	0.178075	0.189194	0.201181	0.204309	0.193798	0.178249	0.169823	0.170431	0.17156	0.169736	0.170605	0.176859	0.187543	0.201268	0.213777	0.220466	0.221508	0.223593	0.23393	0.251129	0.268502	0.282488
		1527.5	215.786			1533.56	132.05			1701.76	105.115			1553.56	-52.1805				0.245744	0.239663	0.235841	0.238099	0.237318	0.221942	0.194145	0.166956	0.150452	0.149062	0.162874	0.183113	0.193016	0.183895	0.165566	0.155577	0.156445	0.157662	0.157314	0.163568	0.178336	0.196404	0.211953	0.220813	0.2209	0.214906	0.212995	0.224461	0.246786	0.271803	0.293433
		1527.55	215.8			1533.61	131.469			1701.66	105.061			1553.61	-51.5933				0.255125	0.245309	0.236275	0.236362	0.239663	0.23115	0.204917	0.170083	0.142113	0.133165	0.146022	0.17017	0.186067	0.180855	0.163482	0.153579	0.153579	0.152015	0.14967	0.158096	0.178596	0.20205	0.219597	0.227067	0.224201	0.215427	0.211866	0.222898	0.246091	0.272846	0.295518
		1527.6	215.474			1533.67	131.565			1701.55	105.007			1553.67	-52.5632				0.255994	0.248089	0.240358	0.240097	0.24418	0.23975	0.216904	0.179812	0.1455	0.130386	0.137596	0.157922	0.175122	0.175903	0.165393	0.15992	0.160354	0.156272	0.151581	0.15853	0.177728	0.199531	0.216035	0.224722	0.225764	0.221421	0.219336	0.227415	0.246265	0.269892	0.289871
		1527.65	215.521			1533.72	131.785			1701.45	105.078			1553.72	-51.8679				0.247741	0.248436	0.248871	0.24835	0.246265	0.239489	0.221595	0.190931	0.158878	0.139593	0.137161	0.147672	0.161484	0.166956	0.164871	0.165566	0.168346	0.16574	0.162352	0.167651	0.180681	0.194406	0.205612	0.215775	0.224809	0.229934	0.231498	0.234885	0.244962	0.260858	0.275452
		1527.7	215.393			1533.78	131.889			1701.34	105.023			1553.78	-52.0755				0.245744	0.255646	0.263725	0.259729	0.246178	0.232627	0.220031	0.201355	0.176946	0.155229	0.143242	0.144197	0.153839	0.161397	0.164177	0.167912	0.172081	0.172429	0.172081	0.176598	0.184416	0.191018	0.197794	0.209086	0.224548	0.237578	0.24279	0.242008	0.242356	0.248176	0.256254
		1527.75	215.351			1533.83	131.789			1701.24	104.968			1553.83	-52.4767				0.260076	0.273454	0.282575	0.272411	0.248263	0.228631	0.220726	0.213343	0.196491	0.173297	0.154708	0.150104	0.156793	0.163308	0.165827	0.168433	0.171908	0.173471	0.17434	0.178075	0.183808	0.189368	0.197446	0.211258	0.228631	0.243224	0.249653	0.247915	0.244093	0.24418	0.248089
		1527.8	215.618			1533.89	131.734			1701.13	104.911			1553.89	-52.6075				0.283965	0.296039	0.302293	0.287787	0.25886	0.23697	0.232019	0.23089	0.217599	0.193711	0.173471	0.167825	0.171821	0.173819	0.171386	0.170518	0.172863	0.174253	0.173211	0.173819	0.177814	0.186067	0.201095	0.221074	0.239402	0.251824	0.258339	0.260424	0.260945	0.262335	0.264246
		1527.85	215.807			1533.94	132.18			1701.03	104.856			1553.94	-53.101				0.306289	0.315931	0.320101	0.305247	0.277536	0.257297	0.253562	0.252172	0.237665	0.214472	0.198228	0.195709	0.197533	0.192582	0.182331	0.176685	0.178509	0.179726	0.175122	0.170344	0.171734	0.183026	0.205872	0.233495	0.254951	0.267981	0.277797	0.287787	0.296213	0.300295	0.298297
		1527.9	215.247			1534	132.122			1700.92	104.927			1554	-52.6581				0.323575	0.329482	0.330612	0.316713	0.292912	0.276842	0.274496	0.270935	0.253822	0.232192	0.221421	0.222377	0.222464	0.2123	0.196404	0.18763	0.189541	0.191018	0.183634	0.1746	0.174948	0.189802	0.21786	0.249913	0.274757	0.291956	0.308461	0.325834	0.338864	0.342773	0.3373
		1527.95	215.365			1534.06	131.974			1700.81	104.87			1554.06	-52.0432				0.338777	0.338169	0.333478	0.318537	0.296647	0.282575	0.281619	0.279187	0.264159	0.246091	0.237578	0.23697	0.233669	0.22255	0.208999	0.203614	0.207609	0.208826	0.199705	0.189628	0.191887	0.211171	0.242964	0.276407	0.302467	0.322794	0.343294	0.362926	0.376564	0.381602	0.379256
		1528	215.483			1534.11	131.845			1700.71	104.814			1554.11	-52.3213				0.355542	0.34868	0.338343	0.321404	0.297342	0.279013	0.275278	0.275973	0.269371	0.258513	0.249826	0.242443	0.233409	0.22394	0.219249	0.223245	0.231063	0.231063	0.221421	0.21369	0.219858	0.242877	0.277189	0.31098	0.336084	0.355455	0.373958	0.391157	0.405751	0.417217	0.425556
		1528.05	215.607			1534.17	131.536			1700.6	104.76			1554.17	-52.2067				0.374653	0.365271	0.353892	0.337474	0.311154	0.28631	0.276407	0.277884	0.279882	0.276842	0.267808	0.253562	0.238707	0.230108	0.23254	0.244788	0.256167	0.256341	0.249218	0.247394	0.257818	0.281185	0.31376	0.344771	0.36614	0.381167	0.395413	0.410789	0.428857	0.449531	0.469684
		1528.1	215.703			1534.22	131.595			1700.5	104.704			1554.22	-52.7495				0.38968	0.381602	0.37335	0.360754	0.336953	0.311588	0.298211	0.297776	0.302814	0.303944	0.294388	0.27606	0.258079	0.249218	0.253996	0.270066	0.286223	0.291696	0.291174	0.295865	0.308721	0.328266	0.353023	0.375956	0.39081	0.40106	0.41296	0.428596	0.449183	0.474548	0.501216
		1528.15	215.437			1534.28	131.726			1700.39	104.775			1554.28	-52.9878				0.391418	0.385771	0.380559	0.37222	0.355455	0.337126	0.326095	0.323662	0.327397	0.328787	0.318972	0.300295	0.283704	0.277189	0.284225	0.304117	0.327658	0.342599	0.349027	0.356324	0.367877	0.381776	0.396369	0.408704	0.417217	0.425817	0.437978	0.452397	0.468728	0.490271	0.516678
		1528.2	215.545			1534.33	131.882			1700.28	104.717			1554.33	-53.748				0.380907	0.37665	0.372828	0.368051	0.359277	0.349809	0.342773	0.339298	0.34008	0.34008	0.331306	0.316192	0.305768	0.306723	0.320101	0.344944	0.374131	0.395066	0.403926	0.408791	0.417217	0.428162	0.436588	0.441279	0.447012	0.45787	0.472116	0.483409	0.490271	0.501998	0.523106
		1528.25	215.263			1534.39	132.049			1700.17	104.659			1554.39	-53.6429				0.371091	0.367703	0.366313	0.3664	0.36336	0.356845	0.349722	0.343728	0.340167	0.3373	0.330003	0.320709	0.318972	0.330177	0.351372	0.37804	0.404708	0.423124	0.429986	0.43294	0.441974	0.455872	0.465427	0.468902	0.474896	0.488881	0.505733	0.515288	0.515028	0.516939	0.53049
		1528.3	215.123			1534.44	131.731			1700.07	104.728			1554.44	-53.8223				0.368572	0.366661	0.369701	0.375521	0.374479	0.364315	0.351372	0.339906	0.331306	0.325834	0.320622	0.316192	0.320796	0.339559	0.365445	0.388812	0.406619	0.417999	0.423992	0.431463	0.447707	0.469076	0.484364	0.4914	0.499131	0.513551	0.530056	0.538829	0.536397	0.533009	0.539958
		1528.35	215.374			1534.5	131.637			1699.96	104.675			1554.5	-53.3246				0.368485	0.366835	0.372307	0.381341	0.380994	0.367616	0.34868	0.330785	0.318277	0.313412	0.312022	0.310024	0.314628	0.333391	0.358756	0.378562	0.390983	0.400365	0.410789	0.42712	0.452137	0.479847	0.500434	0.512248	0.521716	0.533356	0.544649	0.550122	0.547429	0.543259	0.547603
		1528.4	215.62			1534.56	131.865			1699.86	104.621			1554.56	-54.02				0.369614	0.366227	0.369006	0.376477	0.376998	0.365358	0.345118	0.323228	0.309069	0.307592	0.310806	0.308982	0.307679	0.319145	0.340862	0.361883	0.37917	0.396108	0.415045	0.438325	0.466644	0.495396	0.518242	0.534225	0.545691	0.55377	0.557853	0.557331	0.553423	0.550382	0.554465
		1528.45	215.48			1534.61	131.921			1699.76	104.694			1554.61	-53.3357				0.380994	0.374305	0.369875	0.369614	0.367269	0.357714	0.340427	0.320622	0.309329	0.312109	0.318885	0.316366	0.309069	0.312109	0.329482	0.354413	0.38221	0.411397	0.439802	0.466122	0.4914	0.515636	0.537787	0.556723	0.570709	0.577311	0.576268	0.570969	0.565757	0.563065	0.565671
		1528.5	215.19			1534.67	131.56			1699.65	104.638			1554.67	-53.3909				0.406619	0.397064	0.383165	0.368919	0.355629	0.34286	0.329917	0.319232	0.316887	0.324965	0.33287	0.33009	0.322186	0.322533	0.336866	0.363099	0.397672	0.436067	0.471508	0.498176	0.517373	0.535789	0.55681	0.577919	0.593555	0.599288	0.596161	0.589906	0.585563	0.582957	0.58122
		1528.55	215.471			1534.72	131.642			1699.55	104.583			1554.72	-53.1229				0.434677	0.424861	0.403839	0.374739	0.346334	0.326008	0.315757	0.314976	0.32262	0.33426	0.339646	0.335997	0.333131	0.339038	0.35476	0.380125	0.414785	0.454656	0.49114	0.515636	0.530056	0.547168	0.572707	0.59894	0.614663	0.617008	0.611883	0.607801	0.607453	0.605368	0.597203
		1528.6	215.502			1534.78	131.977			1699.44	104.651			1554.78	-53.7102				0.4537	0.445535	0.422255	0.38499	0.346769	0.320188	0.308895	0.310024	0.318711	0.326268	0.324531	0.319145	0.323749	0.340688	0.363621	0.390375	0.421647	0.456393	0.488621	0.509816	0.523193	0.544736	0.580959	0.617095	0.634816	0.632731	0.624739	0.623002	0.626998	0.626042	0.612057
		1528.65	215.608			1534.83	131.842			1699.34	104.598			1554.83	-53.2846				0.464385	0.456133	0.432331	0.394805	0.357019	0.329656	0.314281	0.307418	0.30542	0.301251	0.29074	0.284573	0.296821	0.324705	0.356584	0.386293	0.413482	0.440757	0.468381	0.489402	0.504864	0.530403	0.574357	0.620136	0.644197	0.643416	0.634642	0.632992	0.638117	0.637509	0.620657
		1528.7	215.517			1534.89	132.167			1699.23	104.543			1554.89	-53.8747				0.466383	0.454048	0.42738	0.393589	0.363794	0.340949	0.321664	0.303683	0.287613	0.27163	0.256428	0.253562	0.272846	0.307592	0.343381	0.37196	0.393068	0.41409	0.440757	0.46647	0.485407	0.509208	0.550208	0.598419	0.630994	0.639593	0.63525	0.631776	0.632644	0.629256	0.611015
		1528.75	215.019			1534.94	131.767			1699.13	104.613			1554.94	-53.9451				0.451789	0.433113	0.401842	0.372047	0.351981	0.336171	0.316452	0.292304	0.268329	0.248002	0.235754	0.240358	0.26581	0.30212	0.334694	0.356584	0.370483	0.387422	0.415132	0.445361	0.466644	0.484972	0.515723	0.558026	0.595292	0.615879	0.620396	0.616661	0.610928	0.600938	0.580612
		1528.8	215.217			1535	131.511			1699.03	104.558			1555	-53.5974				0.420778	0.397585	0.363707	0.337126	0.32427	0.314976	0.298384	0.274062	0.249131	0.231584	0.226807	0.239315	0.267981	0.301338	0.326703	0.340341	0.349114	0.36475	0.392634	0.423384	0.445188	0.460563	0.48254	0.514593	0.548645	0.576095	0.591035	0.592252	0.583044	0.566452	0.544649
		1528.85	215.44			1535.06	131.616			1698.92	104.504			1555.06	-53.6686				0.381602	0.359538	0.328874	0.306463	0.297342	0.291956	0.278492	0.255646	0.232192	0.218381	0.218815	0.233756	0.259468	0.286136	0.304639	0.313933	0.322012	0.339472	0.368138	0.398541	0.421473	0.437978	0.455612	0.477154	0.50139	0.527363	0.549079	0.55794	0.551164	0.534138	0.515896
		1528.9	215.22			1535.11	131.381			1698.82	104.576			1555.11	-53.5221				0.336171	0.320535	0.299427	0.284051	0.277884	0.274062	0.262335	0.24114	0.219597	0.208044	0.208999	0.219249	0.235146	0.252432	0.266939	0.277971	0.290393	0.311849	0.34286	0.374305	0.398106	0.414437	0.42738	0.438151	0.449878	0.467599	0.488186	0.500956	0.500608	0.492443	0.485146
		1528.95	215.171			1535.17	131.329			1698.72	104.523			1555.17	-53.8536				0.284399	0.276755	0.268068	0.263117	0.261727	0.259555	0.250261	0.232801	0.214819	0.204743	0.203614	0.206393	0.21065	0.218468	0.231324	0.24722	0.265288	0.288829	0.319058	0.349027	0.370483	0.381689	0.385598	0.384555	0.384208	0.391591	0.404448	0.414437	0.419215	0.424166	0.431723
		1529	215.386			1535.22	131.357			1698.61	104.464			1555.22	-53.3076				0.231584	0.232627	0.23836	0.246438	0.251216	0.250261	0.242616	0.228892	0.214038	0.204395	0.201355	0.2004	0.199618	0.203179	0.214993	0.232192	0.250087	0.268937	0.290914	0.313325	0.329482	0.334694	0.32983	0.318624	0.308982	0.308287	0.31376	0.318016	0.323315	0.336779	0.35589
		1529.05	214.965			1535.28	131.268			1698.5	104.534			1555.28	-54.1482				0.18876	0.198662	0.218555	0.239315	0.249392	0.246873	0.236101	0.221074	0.205872	0.195969	0.193885	0.197012	0.201789	0.208652	0.218815	0.229934	0.239229	0.247655	0.257818	0.270153	0.280751	0.282748	0.273106	0.255907	0.24114	0.237231	0.240879	0.243138	0.24696	0.261987	0.285962
		1529.1	215.071			1535.33	131.755			1698.4	104.482			1555.33	-54.8209				0.166261	0.181463	0.209607	0.237665	0.250521	0.245136	0.228892	0.20926	0.191452	0.181202	0.183548	0.196664	0.212561	0.224896	0.231411	0.232801	0.231671	0.231324	0.233495	0.238534	0.244093	0.243138	0.230455	0.210129	0.193624	0.190149	0.196317	0.201268	0.205872	0.220552	0.244527
		1529.15	215.051			1535.39	131.93			1698.3	104.429			1555.39	-54.426				0.164611	0.179291	0.206046	0.233669	0.24696	0.241313	0.22394	0.203006	0.183461	0.172603	0.179639	0.20205	0.225764	0.239576	0.242008	0.237144	0.230195	0.225591	0.224288	0.224896	0.225417	0.220639	0.205785	0.185546	0.170257	0.167391	0.17434	0.181723	0.189194	0.203961	0.224722
[truncated: 2,469 more rows]
[truncated: 2,976 more columns]

## Sheet: Fig 3
Fig. 3g		Diamter	Diamter	Diamter		Fig. 3a	-0.0107439	-0.00739417	-0.00183658	-0.00183658	-0.00421586	-0.00400274	-0.00531414	-0.00128627	-5.38813e-05	0.00180519	0.00234718	0.00626347	0.00626347	0.00435145	0.00266538	-0.00039403	0.00294675	0.00214183	0.00374366	0.00334093	0.00208037	0.00208037	-0.00192064	0.000376797	0.000637322	0.00461297	0.000133735	0.00427139	0.00495823	0.000197513	-0.000958997	-0.00585508		Fig. 3b	0.000419407	-8.05731e-05	-2.62717e-05	-0.00294769	-0.0043388	-0.004194	-0.00265766	-0.000383185	-0.00128347
[truncated: 219 more rows]
[truncated: 827 more columns]

[truncated: 1 more sheets: Fig. 4]
