# Supplementary material for: Short-range order in high entropy carbides
Source: Nat Commun. 2026 Feb 4;17:2362. doi: 10.1038/s41467-026-69095-8 (PMC12979665; doi:10.1038/s41467-026-69095-8)
Supplement: Supplementary file 4 — Source Data 2 [file 41467_2026_69095_MOESM4_ESM.xlsx]

## Sheet: Fig. S1
Fig. S1a	MC swaps	Potential energy		Fig. S1b	MC swaps	Potential energy
	in millions	eV/atom			in millions	eV/atom
		HEC-Zr				HEC-Mo
	0	-9.62763			0	-9.74339
	0.006	-9.6301			0.006	-9.7475
	0.012	-9.63125			0.012	-9.74947
	0.018	-9.63234			0.018	-9.75
	0.024	-9.63278			0.024	-9.75058
	0.03	-9.63373			0.03	-9.7517
	0.036	-9.63336			0.036	-9.75172
	0.042	-9.63422			0.042	-9.7522
	0.048	-9.6345			0.048	-9.75264
	0.054	-9.63487			0.054	-9.75297
	0.06	-9.63502			0.06	-9.7529
	0.066	-9.63551			0.066	-9.75334
	0.072	-9.63593			0.072	-9.75345
	0.078	-9.63599			0.078	-9.75317
	0.084	-9.63611			0.084	-9.75346
	0.09	-9.63619			0.09	-9.75358
	0.096	-9.63643			0.096	-9.75389
	0.102	-9.63637			0.102	-9.75386
	0.108	-9.63715			0.108	-9.75435
	0.114	-9.63722			0.114	-9.75426
	0.12	-9.63713			0.12	-9.75451
	0.126	-9.63703			0.126	-9.75398
	0.132	-9.63747			0.132	-9.75413
	0.138	-9.63718			0.138	-9.75461
	0.144	-9.63731			0.144	-9.75381
	0.15	-9.63732			0.15	-9.75421
	0.156	-9.63763			0.156	-9.75451
	0.162	-9.63782			0.162	-9.7544
	0.168	-9.6376			0.168	-9.75463
	0.174	-9.63828			0.174	-9.75446
	0.18	-9.63781			0.18	-9.75473
	0.186	-9.63829			0.186	-9.75469
	0.192	-9.63768			0.192	-9.75454
	0.198	-9.63831			0.198	-9.7544
	0.204	-9.63794			0.204	-9.75512
	0.21	-9.63871			0.21	-9.7546
	0.216	-9.63869			0.216	-9.75485
	0.222	-9.63836			0.222	-9.75464
	0.228	-9.63904			0.228	-9.75496
	0.234	-9.63876			0.234	-9.75473
	0.24	-9.63876			0.24	-9.75521
	0.246	-9.63934			0.246	-9.75471
	0.252	-9.6386			0.252	-9.75509
	0.258	-9.6389			0.258	-9.75487
	0.264	-9.63886			0.264	-9.75487
	0.27	-9.63928			0.27	-9.75477
	0.276	-9.63899			0.276	-9.75499
	0.282	-9.63885			0.282	-9.7549
	0.288	-9.63969			0.288	-9.75503
	0.294	-9.6389			0.294	-9.75489
	0.3	-9.63921			0.3	-9.75485
	0.306	-9.63932			0.306	-9.75476
	0.312	-9.63906			0.312	-9.75505
	0.318	-9.63945			0.318	-9.75502
	0.324	-9.63966			0.324	-9.75509
	0.33	-9.63974			0.33	-9.75548
	0.336	-9.63934			0.336	-9.75501
	0.342	-9.6397			0.342	-9.75531
	0.348	-9.63951			0.348	-9.75558
	0.354	-9.64034			0.354	-9.75502
	0.36	-9.63959			0.36	-9.7551
	0.366	-9.63962			0.366	-9.75501
	0.372	-9.63951			0.372	-9.75491
	0.378	-9.6395			0.378	-9.75541
	0.384	-9.63964			0.384	-9.75481
	0.39	-9.63974			0.39	-9.75561
	0.396	-9.63991			0.396	-9.75526
	0.402	-9.63955			0.402	-9.75518
	0.408	-9.64017			0.408	-9.75483
	0.414	-9.63995			0.414	-9.75526
	0.42	-9.63991			0.42	-9.75471
	0.426	-9.63993			0.426	-9.75523
	0.432	-9.63995			0.432	-9.75522
	0.438	-9.63991			0.438	-9.75565
	0.444	-9.63975			0.444	-9.75546
	0.45	-9.64032			0.45	-9.75497
	0.456	-9.64016			0.456	-9.75546
	0.462	-9.64051			0.462	-9.75516
	0.468	-9.63968			0.468	-9.75526
	0.474	-9.64055			0.474	-9.75491
	0.48	-9.64009			0.48	-9.75523
	0.486	-9.6403			0.486	-9.75494
	0.492	-9.64013			0.492	-9.7551
	0.498	-9.64034			0.498	-9.75528
	0.504	-9.64046			0.504	-9.75549
	0.51	-9.63994			0.51	-9.75517
	0.516	-9.64022			0.516	-9.75518
	0.522	-9.6403			0.522	-9.7553
	0.528	-9.64073			0.528	-9.75549
	0.534	-9.64032			0.534	-9.75554
	0.54	-9.64028			0.54	-9.75534
	0.546	-9.64087			0.546	-9.7554
	0.552	-9.64025			0.552	-9.75581
	0.558	-9.64004			0.558	-9.75552
	0.564	-9.64045			0.564	-9.75508
	0.57	-9.64065			0.57	-9.75551
	0.576	-9.64055			0.576	-9.75524
	0.582	-9.6405			0.582	-9.75559
	0.588	-9.64077			0.588	-9.75522
	0.594	-9.64081			0.594	-9.75535
	0.6	-9.64042			0.6	-9.75551
	0.606	-9.6406			0.606	-9.7554
	0.612	-9.64046			0.612	-9.75557
	0.618	-9.64081			0.618	-9.75557
	0.624	-9.64042			0.624	-9.75557
	0.63	-9.64067			0.63	-9.75552
	0.636	-9.64032			0.636	-9.75503
	0.642	-9.64074			0.642	-9.75563
	0.648	-9.64073			0.648	-9.75524
	0.654	-9.64088			0.654	-9.75518
	0.66	-9.64086			0.66	-9.75535
	0.666	-9.64036			0.666	-9.75566
	0.672	-9.64088			0.672	-9.75546
	0.678	-9.64073			0.678	-9.75557
	0.684	-9.64056			0.684	-9.75544
	0.69	-9.64086			0.69	-9.75561
	0.696	-9.641			0.696	-9.75568
	0.702	-9.64095			0.702	-9.75536
	0.708	-9.64054			0.708	-9.75506
	0.714	-9.64062			0.714	-9.75549
	0.72	-9.64071			0.72	-9.75534
	0.726	-9.64065			0.726	-9.75582
	0.732	-9.64085			0.732	-9.75551
	0.738	-9.64104			0.738	-9.75515
	0.744	-9.64078			0.744	-9.75557
	0.75	-9.64074			0.75	-9.7554
	0.756	-9.64086			0.756	-9.75546
	0.762	-9.64087			0.762	-9.75556
	0.768	-9.64121			0.768	-9.75574
	0.774	-9.64106			0.774	-9.75569
	0.78	-9.64108			0.78	-9.75557
	0.786	-9.64077			0.786	-9.75514
	0.792	-9.6409			0.792	-9.75547
	0.798	-9.64085			0.798	-9.75571
	0.804	-9.6411			0.804	-9.75562
	0.81	-9.64107			0.81	-9.75544
	0.816	-9.6411			0.816	-9.75539
	0.822	-9.64139			0.822	-9.75555
	0.828	-9.64104			0.828	-9.75516
	0.834	-9.64153			0.834	-9.75565
	0.84	-9.64088			0.84	-9.75603
	0.846	-9.64132			0.846	-9.75577
	0.852	-9.64124			0.852	-9.75549
	0.858	-9.64112			0.858	-9.75572
	0.864	-9.64119			0.864	-9.75553
	0.87	-9.64081			0.87	-9.75572
	0.876	-9.64097			0.876	-9.7558
	0.882	-9.64141			0.882	-9.75552
	0.888	-9.64102			0.888	-9.7554
	0.894	-9.64124			0.894	-9.75518
	0.9	-9.64082			0.9	-9.7559
	0.906	-9.64125			0.906	-9.75585
	0.912	-9.64107			0.912	-9.75594
	0.918	-9.64169			0.918	-9.75556
	0.924	-9.64098			0.924	-9.75575
	0.93	-9.64109			0.93	-9.75593
	0.936	-9.64088			0.936	-9.75562
	0.942	-9.64104			0.942	-9.75551
	0.948	-9.64189			0.948	-9.75583
	0.954	-9.6411			0.954	-9.75552
	0.96	-9.64122			0.96	-9.75564
	0.966	-9.6413			0.966	-9.7557
	0.972	-9.64086			0.972	-9.75566
	0.978	-9.6418			0.978	-9.75591
	0.984	-9.64115			0.984	-9.75574
	0.99	-9.64105			0.99	-9.75604
	0.996	-9.64144			0.996	-9.75548
	1.002	-9.64137			1.002	-9.75589
	1.008	-9.64161			1.008	-9.75539
	1.014	-9.64161			1.014	-9.75566
	1.02	-9.64158			1.02	-9.75597
	1.026	-9.64162			1.026	-9.75561
	1.032	-9.64126			1.032	-9.75586
	1.038	-9.64161			1.038	-9.75597
	1.044	-9.64129			1.044	-9.75588
	1.05	-9.6417			1.05	-9.75572
	1.056	-9.64155			1.056	-9.75552
	1.062	-9.64148			1.062	-9.75615
	1.068	-9.64186			1.068	-9.75588
	1.074	-9.64195			1.074	-9.75556
	1.08	-9.64137			1.08	-9.75563
	1.086	-9.64177			1.086	-9.75589
	1.092	-9.64154			1.092	-9.756
	1.098	-9.64175			1.098	-9.75539
	1.104	-9.64155			1.104	-9.75584
	1.11	-9.64179			1.11	-9.75551
	1.116	-9.64164			1.116	-9.75568
	1.122	-9.64168			1.122	-9.75598
	1.128	-9.64198			1.128	-9.75533
	1.134	-9.64152			1.134	-9.75572
	1.14	-9.64191			1.14	-9.75529
	1.146	-9.64193			1.146	-9.75596
	1.152	-9.64158			1.152	-9.75571
	1.158	-9.64195			1.158	-9.75563
	1.164	-9.64156			1.164	-9.75624
	1.17	-9.6421			1.17	-9.75565
	1.176	-9.64131			1.176	-9.75565
	1.182	-9.6417			1.182	-9.75569
	1.188	-9.64177			1.188	-9.7556
	1.194	-9.64156			1.194	-9.75581
	1.2	-9.64171			1.2	-9.75518
	1.206	-9.64138			1.206	-9.75547
	1.212	-9.64154			1.212	-9.75581
	1.218	-9.64118			1.218	-9.75559
	1.224	-9.64178			1.224	-9.75591
	1.23	-9.6414			1.23	-9.75543
	1.236	-9.64186			1.236	-9.75593
	1.242	-9.64138			1.242	-9.75548
	1.248	-9.64189			1.248	-9.75589
	1.254	-9.64174			1.254	-9.75595
	1.26	-9.64219			1.26	-9.75583
	1.266	-9.64155			1.266	-9.75572
	1.272	-9.64187			1.272	-9.75574
	1.278	-9.64175			1.278	-9.75579
	1.284	-9.64178			1.284	-9.75571
	1.29	-9.64188			1.29	-9.75564
	1.296	-9.64165			1.296	-9.75503
	1.302	-9.64176			1.302	-9.75587
	1.308	-9.64168			1.308	-9.75577
	1.314	-9.64191			1.314	-9.75588
	1.32	-9.64192			1.32	-9.75578
	1.326	-9.64147			1.326	-9.75629
	1.332	-9.64221			1.332	-9.75597
	1.338	-9.64227			1.338	-9.75602
	1.344	-9.64176			1.344	-9.75554
	1.35	-9.64199			1.35	-9.75561
	1.356	-9.64236			1.356	-9.75548
	1.362	-9.64199			1.362	-9.75585
	1.368	-9.64158			1.368	-9.75573
	1.374	-9.64218			1.374	-9.75592
	1.38	-9.64191			1.38	-9.75542
	1.386	-9.64209			1.386	-9.75545
	1.392	-9.64183			1.392	-9.75563
	1.398	-9.64207			1.398	-9.75586
	1.404	-9.64202			1.404	-9.75586
	1.41	-9.64211			1.41	-9.75564
	1.416	-9.64222			1.416	-9.75581
	1.422	-9.64207			1.422	-9.7562
	1.428	-9.64256			1.428	-9.75575
	1.434	-9.6418			1.434	-9.75607
	1.44	-9.6419			1.44	-9.75576
	1.446	-9.64193			1.446	-9.7558
	1.452	-9.64209			1.452	-9.75603
	1.458	-9.64257			1.458	-9.75576
	1.464	-9.64187			1.464	-9.7558
	1.47	-9.64213			1.47	-9.7559
	1.476	-9.64191			1.476	-9.75553
	1.482	-9.64225			1.482	-9.75577
	1.488	-9.64203			1.488	-9.75541
	1.494	-9.64206			1.494	-9.7553
	1.5	-9.64229			1.5	-9.7557
	1.506	-9.64187			1.506	-9.75581
	1.512	-9.64193			1.512	-9.75556
	1.518	-9.64218			1.518	-9.75568
	1.524	-9.64256			1.524	-9.75561
	1.53	-9.64194			1.53	-9.75591
	1.536	-9.6423			1.536	-9.75566
	1.542	-9.64241			1.542	-9.75566
	1.548	-9.64217			1.548	-9.7554
	1.554	-9.6418			1.554	-9.75599
	1.56	-9.64233			1.56	-9.75576
	1.566	-9.64275			1.566	-9.75557
	1.572	-9.64211			1.572	-9.75574
	1.578	-9.64237			1.578	-9.7557
	1.584	-9.64258			1.584	-9.75579
	1.59	-9.64245			1.59	-9.75562
	1.596	-9.64247			1.596	-9.75566
	1.602	-9.64226			1.602	-9.75577
	1.608	-9.64233			1.608	-9.75527
	1.614	-9.64238			1.614	-9.75578
	1.62	-9.64234			1.62	-9.7558
	1.626	-9.64223			1.626	-9.7558
	1.632	-9.64224			1.632	-9.75611
	1.638	-9.64279			1.638	-9.75551
	1.644	-9.64224			1.644	-9.75557
	1.65	-9.64244			1.65	-9.75548
	1.656	-9.64188			1.656	-9.75563
	1.662	-9.64239			1.662	-9.75592
	1.668	-9.64263			1.668	-9.75541
	1.674	-9.64241			1.674	-9.7555
	1.68	-9.64246			1.68	-9.75555
	1.686	-9.64264			1.686	-9.75587
	1.692	-9.64218			1.692	-9.75562
	1.698	-9.64246			1.698	-9.75539
	1.704	-9.64259			1.704	-9.75594
	1.71	-9.64202			1.71	-9.75569
	1.716	-9.64252			1.716	-9.75597
	1.722	-9.64235			1.722	-9.7556
	1.728	-9.64283			1.728	-9.75535
	1.734	-9.64261			1.734	-9.75573
	1.74	-9.64235			1.74	-9.75577
	1.746	-9.64204			1.746	-9.75549
	1.752	-9.64219			1.752	-9.75575
	1.758	-9.64227			1.758	-9.75551
	1.764	-9.64251			1.764	-9.75563
	1.77	-9.6425			1.77	-9.75573
	1.776	-9.64232			1.776	-9.7558
	1.782	-9.64244			1.782	-9.75587
	1.788	-9.64247			1.788	-9.75604
	1.794	-9.64247			1.794	-9.75594
	1.8	-9.64218			1.8	-9.75565
	1.806	-9.64265			1.806	-9.75614
	1.812	-9.64228			1.812	-9.75609
	1.818	-9.64256			1.818	-9.75579
	1.824	-9.64275			1.824	-9.756
	1.83	-9.64229			1.83	-9.7554
	1.836	-9.64268			1.836	-9.75569
	1.842	-9.64224			1.842	-9.75546
	1.848	-9.64238			1.848	-9.75592
	1.854	-9.6423			1.854	-9.75563
	1.86	-9.6422			1.86	-9.75581
	1.866	-9.64256			1.866	-9.75565
	1.872	-9.64265			1.872	-9.75592
	1.878	-9.64273			1.878	-9.75571
	1.884	-9.64233			1.884	-9.75575
	1.89	-9.64249			1.89	-9.75574
	1.896	-9.64226			1.896	-9.75552
	1.902	-9.64212			1.902	-9.75558
	1.908	-9.64228			1.908	-9.75569
	1.914	-9.64238			1.914	-9.75591
	1.92	-9.64251			1.92	-9.75589
	1.926	-9.64241			1.926	-9.75555
	1.932	-9.64244			1.932	-9.75585
	1.938	-9.64284			1.938	-9.75544
	1.944	-9.64222			1.944	-9.75624
	1.95	-9.64227			1.95	-9.75591
	1.956	-9.643			1.956	-9.75613
	1.962	-9.64269			1.962	-9.75554
	1.968	-9.64279			1.968	-9.75575
	1.974	-9.64248			1.974	-9.75548
	1.98	-9.64235			1.98	-9.75593
	1.986	-9.64233			1.986	-9.75595
	1.992	-9.64262			1.992	-9.75569
	1.998	-9.64191			1.998	-9.75608
	2.004	-9.6427			2.004	-9.75576
	2.01	-9.64252			2.01	-9.75643
	2.016	-9.64296			2.016	-9.75561
	2.022	-9.64305			2.022	-9.75567
	2.028	-9.64259			2.028	-9.75591
	2.034	-9.64248			2.034	-9.75595
	2.04	-9.64261			2.04	-9.75569
	2.046	-9.64275			2.046	-9.75604
	2.052	-9.64265			2.052	-9.7558
	2.058	-9.64286			2.058	-9.75547
	2.064	-9.64241			2.064	-9.75618
	2.07	-9.64281			2.07	-9.75582
	2.076	-9.64297			2.076	-9.75619
	2.082	-9.64232			2.082	-9.75596
	2.088	-9.64245			2.088	-9.75622
	2.094	-9.64228			2.094	-9.75625
	2.1	-9.6427			2.1	-9.75592
	2.106	-9.64298			2.106	-9.75605
	2.112	-9.64235			2.112	-9.75605
	2.118	-9.64278			2.118	-9.75567
	2.124	-9.64228			2.124	-9.75591
	2.13	-9.64261			2.13	-9.75596
	2.136	-9.64317			2.136	-9.75658
	2.142	-9.6424			2.142	-9.75616
	2.148	-9.64281			2.148	-9.75559
	2.154	-9.64285			2.154	-9.75595
	2.16	-9.6424			2.16	-9.75588
	2.166	-9.64272			2.166	-9.75614
	2.172	-9.64233			2.172	-9.75607
	2.178	-9.64272			2.178	-9.75622
	2.184	-9.64268			2.184	-9.75602
	2.19	-9.64288			2.19	-9.75592
	2.196	-9.64221			2.196	-9.75607
	2.202	-9.64265			2.202	-9.75585
	2.208	-9.64285			2.208	-9.756
	2.214	-9.64315			2.214	-9.75564
	2.22	-9.64291			2.22	-9.75601
	2.226	-9.64256			2.226	-9.75608
	2.232	-9.64321			2.232	-9.7558
	2.238	-9.64244			2.238	-9.7559
	2.244	-9.64298			2.244	-9.75609
	2.25	-9.64252			2.25	-9.75587
	2.256	-9.64291			2.256	-9.75587
	2.262	-9.64264			2.262	-9.75561
	2.268	-9.6428			2.268	-9.75579
	2.274	-9.64313			2.274	-9.75611
	2.28	-9.6426			2.28	-9.75605
	2.286	-9.64317			2.286	-9.75575
	2.292	-9.64283			2.292	-9.75598
	2.298	-9.64214			2.298	-9.7562
	2.304	-9.64268			2.304	-9.75596
	2.31	-9.64239			2.31	-9.75594
	2.316	-9.64309			2.316	-9.75583
	2.322	-9.64349			2.322	-9.756
	2.328	-9.64282			2.328	-9.75574
	2.334	-9.64274			2.334	-9.75653
	2.34	-9.64256			2.34	-9.75588
	2.346	-9.64304			2.346	-9.75571
	2.352	-9.64271			2.352	-9.75605
	2.358	-9.64308			2.358	-9.75594
	2.364	-9.6433			2.364	-9.75557
	2.37	-9.64286			2.37	-9.75603
	2.376	-9.64265			2.376	-9.75554
	2.382	-9.64268			2.382	-9.75583
	2.388	-9.64296			2.388	-9.75637
	2.394	-9.64244			2.394	-9.75589
	2.4	-9.64278			2.4	-9.7565
	2.406	-9.6425			2.406	-9.75583
	2.412	-9.64307			2.412	-9.75551
	2.418	-9.64291			2.418	-9.75592
	2.424	-9.64313			2.424	-9.75593
	2.43	-9.64316			2.43	-9.75578
	2.436	-9.64282			2.436	-9.75605
	2.442	-9.64247			2.442	-9.75617
	2.448	-9.64265			2.448	-9.75609
	2.454	-9.64265			2.454	-9.75574
	2.46	-9.64305			2.46	-9.75555
	2.466	-9.64265			2.466	-9.75569
	2.472	-9.6428			2.472	-9.75617
	2.478	-9.64277			2.478	-9.75557
	2.484	-9.64281			2.484	-9.75602
	2.49	-9.64268			2.49	-9.75592
	2.496	-9.64316			2.496	-9.75575
	2.502	-9.64299			2.502	-9.75587
	2.508	-9.64259			2.508	-9.75549
	2.514	-9.64308			2.514	-9.7557
	2.52	-9.64292			2.52	-9.75599
	2.526	-9.64305			2.526	-9.75583
	2.532	-9.64293			2.532	-9.75595
	2.538	-9.64252			2.538	-9.7555
	2.544	-9.64263			2.544	-9.75584
	2.55	-9.64259			2.55	-9.75586
	2.556	-9.64301			2.556	-9.75587
	2.562	-9.64264			2.562	-9.75615
	2.568	-9.64286			2.568	-9.75572
	2.574	-9.64273			2.574	-9.75623
	2.58	-9.64278			2.58	-9.75578
	2.586	-9.64289			2.586	-9.7558
	2.592	-9.64304			2.592	-9.75617
	2.598	-9.64262			2.598	-9.75565
	2.604	-9.64296			2.604	-9.7559
	2.61	-9.64241			2.61	-9.75586
	2.616	-9.64301			2.616	-9.75586
	2.622	-9.64302			2.622	-9.75602
	2.628	-9.64305			2.628	-9.75584
	2.634	-9.64269			2.634	-9.75642
	2.64	-9.6429			2.64	-9.756
	2.646	-9.64307			2.646	-9.75584
	2.652	-9.64272			2.652	-9.75569
	2.658	-9.64333			2.658	-9.75601
	2.664	-9.64273			2.664	-9.75616
	2.67	-9.6431			2.67	-9.75531
	2.676	-9.6431			2.676	-9.75582
	2.682	-9.64295			2.682	-9.75529
	2.688	-9.6434			2.688	-9.7559
	2.694	-9.64321			2.694	-9.75582
	2.7	-9.64283			2.7	-9.75556
	2.706	-9.64335			2.706	-9.75553
	2.712	-9.64284			2.712	-9.75577
	2.718	-9.64279			2.718	-9.75615
	2.724	-9.64319			2.724	-9.75596
	2.73	-9.64286			2.73	-9.75583
	2.736	-9.64355			2.736	-9.75546
	2.742	-9.64273			2.742	-9.75608
	2.748	-9.6432			2.748	-9.75589
	2.754	-9.64283			2.754	-9.75588
	2.76	-9.64247			2.76	-9.7561
	2.766	-9.64311			2.766	-9.75622
	2.772	-9.64247			2.772	-9.75577
	2.778	-9.64285			2.778	-9.756
	2.784	-9.64289			2.784	-9.75582
	2.79	-9.64296			2.79	-9.75603
	2.796	-9.64284			2.796	-9.75563
	2.802	-9.64303			2.802	-9.75563
	2.808	-9.64348			2.808	-9.75585
	2.814	-9.64319			2.814	-9.75621
	2.82	-9.64283			2.82	-9.75597
	2.826	-9.64334			2.826	-9.75585
	2.832	-9.64317			2.832	-9.75554
	2.838	-9.64314			2.838	-9.75561
	2.844	-9.64358			2.844	-9.75575
	2.85	-9.64289			2.85	-9.75602
	2.856	-9.64371			2.856	-9.75607
	2.862	-9.64274			2.862	-9.7557
	2.868	-9.64284			2.868	-9.75591
	2.874	-9.64306			2.874	-9.75602
	2.88	-9.64288			2.88	-9.75577
	2.886	-9.64336			2.886	-9.75591
	2.892	-9.64325			2.892	-9.75601
	2.898	-9.643			2.898	-9.75575
	2.904	-9.64326			2.904	-9.75611
	2.91	-9.64303			2.91	-9.756
	2.916	-9.64316			2.916	-9.75633
	2.922	-9.64298			2.922	-9.75612
	2.928	-9.64356			2.928	-9.75578
	2.934	-9.64302			2.934	-9.75651
	2.94	-9.64324			2.94	-9.75596
	2.946	-9.64335			2.946	-9.75584
	2.952	-9.6433			2.952	-9.7559
	2.958	-9.64314			2.958	-9.75577
	2.964	-9.64343			2.964	-9.75608
	2.97	-9.64333			2.97	-9.75592
	2.976	-9.643			2.976	-9.75604
	2.982	-9.64352			2.982	-9.75579
	2.988	-9.64293			2.988	-9.75607
	2.994	-9.64319			2.994	-9.75631
	3	-9.64294			3	-9.75607

## Sheet: Fig.  S2
Fig. S2a							Fig. S2b						Fig. S2c
	Atomic pair	Random HEC-Zr	2NN HEC-Zr at 300 K	3NN HEC-Zr at 300 K				Atomic pair	Random HEC-Mo	2NN HEC-Mo at 300 K	3NN HEC-Mo at 300 K			Atomic pair	Random HEC-Mo	2NN HEC-Mo at 1773 K	3NN HEC-Mo at 1773 K
	Nb-Nb	0.0012	-0.3873	-0.1427				Nb_Nb	-0.0072	0.0632	0.1231			Nb_Nb	-0.0072	-0.0015	0.1426
	Nb-Ti	-0.0012	0.2206	0.0428				Nb_Ti	0.0016	0.1268	0.096			Nb_Ti	0.0016	-0.051	0.1246
	Nb-Zr	0.0005	0.0996	0.0138				Nb_Mo	-0.0049	-0.3999	0.0901			Nb_Mo	-0.0049	-0.1161	0.0944
	Nb-V	-0.0005	0.0671	0.0865				Nb_V	0.0104	-0.05	0.1614			Nb_V	0.0104	-0.1033	0.1253
	Ti-Ti	0.0039	-0.2026	-0.0858				Ti_Ti	-0.0104	-0.8367	0.1045			Ti_Ti	-0.0104	-0.1409	0.1112
	Ti-Zr	0.0155	-0.2038	-0.0063				Ti_Mo	0.0068	0.3827	0.1329			Ti_Mo	0.0068	-0.0364	0.1289
	Ti-V	-0.0182	0.1859	0.0499				Ti_V	0.002	0.0221	0.1671			Ti_V	0.002	-0.0581	0.1186
	Zr-Zr	-0.0073	0.4961	-0.0463				Mo_Mo	-0.0072	-0.3746	0.1328			Mo_Mo	-0.0072	-0.0573	0.1069
	Zr-V	-0.0087	-0.3958	0.0453				Mo_V	0.0052	0.1071	0.1309			Mo_V	0.0052	-0.0554	0.1209
	V-V	0.0275	0.1429	-0.1767				V_V	-0.0176	-0.3314	-0.0392			V_V	-0.0176	-0.0622	0.104

## Sheet: Fig. S3
Fig. S3a		Temperature	WC parameter
		K
			Nb-Nb	Nb-Ti	Nb-Mo	Nb-V	Ti-Ti	Ti-Mo	Ti-V	Mo-Mo	Mo-V	V-V
		300	-0.1582	-0.2621	0.1876	0.2328	0.3776	-0.3676	0.2522	0.3173	-0.1373	-0.3477
		600	-0.0773	-0.1435	0.1457	0.0751	0.2568	-0.2417	0.1284	0.1992	-0.1031	-0.1003
		900	-0.0379	-0.1043	0.0982	0.0441	0.1912	-0.1749	0.0881	0.1453	-0.0685	-0.0637
		1200	-0.0435	-0.0854	0.0859	0.043	0.155	-0.1368	0.0672	0.1234	-0.0725	-0.0377
		1573	-0.0163	-0.0733	0.0655	0.0241	0.139	-0.1086	0.0429	0.0826	-0.0395	-0.0275
		1773	-0.0248	-0.0612	0.0598	0.0262	0.1171	-0.0859	0.0301	0.0756	-0.0493	-0.0068

## Sheet: Fig. S4
Fig. S4a		Temperature (K)	Normalized heat	Temperature (K)	Normalized heat		Fig. S4b		Temperature (K)	Normalized heat		Temperature (K)	Normalized heat		Temperature (K)	Normalized heat
			2nd Heating		2nd Cooling					1st Cooling			2nd Cooling			3rd Cooling
		150.119	86.7972	1492.16	327.314				1370.91	-226.267		1371.13	-285.292		1370.77	-332.327
		150.097	86.7942	1492.16	327.313				1370.9	-226.264		1371.12	-285.414		1370.76	-332.321
		150.076	86.793	1492.17	327.617				1370.9	-226.009		1371.11	-285.283		1370.74	-332.185
		150.059	86.792	1492.18	328.522				1370.88	-225.373		1371.09	-284.894		1370.71	-332.046
		150.041	86.7892	1492.19	329.725				1370.85	-224.352		1371.05	-284.373		1370.66	-331.767
		150.02	86.788	1492.2	330.927				1370.8	-223.2		1370.98	-283.715		1370.59	-331.479
		150.003	86.7871	1492.19	332.425				1370.71	-221.911		1370.89	-283.17		1370.49	-331.178
		149.985	86.7842	1492.18	333.771				1370.59	-220.86		1370.76	-282.611		1370.36	-330.989
		149.969	86.7833	1492.16	335.114				1370.44	-219.929		1370.6	-282.292		1370.19	-330.907
		149.955	86.7825	1492.14	336.456				1370.25	-219.111		1370.4	-281.956		1369.99	-330.934
		149.944	86.7801	1492.1	337.486				1370.03	-218.661		1370.16	-281.985		1369.75	-331.07
		149.93	86.7793	1492.05	338.218				1369.77	-218.325		1369.89	-282.123		1369.48	-331.314
		149.914	86.7784	1491.99	338.796				1369.47	-218.481		1369.59	-282.373		1369.17	-331.792
		149.897	86.7756	1491.93	339.37				1369.13	-218.875		1369.25	-282.864		1368.83	-332.383
		149.88	86.7746	1491.86	339.492				1368.76	-219.51		1368.88	-283.591		1368.46	-333.208
		149.868	86.7739	1491.78	339.61				1368.36	-220.386		1368.49	-284.557		1368.07	-334.017
		149.855	86.7714	1491.69	339.575				1367.92	-221.752		1368.07	-285.636		1367.63	-335.184
		149.842	86.7706	1491.6	339.238				1367.46	-223.233		1367.61	-286.95		1367.18	-336.341
		149.822	86.7677	1491.49	338.747				1366.99	-225.082		1367.13	-288.503		1366.7	-337.734
		149.794	86.7661	1491.38	337.952				1366.49	-227.048		1366.64	-290.299		1366.21	-339.114
		149.782	86.7654	1491.27	337.158				1365.97	-229.379		1366.12	-292.081		1365.69	-340.732
		149.765	86.7626	1491.14	336.21				1365.42	-231.821		1365.58	-294.103		1365.15	-342.34
		149.747	86.7616	1491.01	334.961				1364.86	-234.379		1365.04	-296.243		1364.61	-343.939
		149.732	86.7589	1490.87	333.859				1364.29	-237.179		1364.47	-298.493		1364.05	-345.777
		149.722	86.7583	1490.73	332.306				1363.74	-239.361		1363.9	-300.491		1363.48	-347.232
		149.704	86.7573	1490.58	330.752				1363.16	-239.652		1363.3	-301.222		1362.86	-348.16
		149.695	86.7549	1490.43	329.048				1362.47	-239.905		1362.6	-301.904		1362.16	-349.045
		149.683	86.7524	1490.27	327.193				1361.7	-240.877		1361.83	-303.3		1361.4	-350.39
		149.668	86.7516	1490.11	325.185				1360.88	-242.823		1361.02	-305.175		1360.61	-351.971
		149.659	86.7492	1489.94	323.03				1360.05	-245.38		1360.21	-307.54		1359.81	-353.909
		149.647	86.7485	1489.78	320.875				1359.2	-248.667		1359.37	-310.26		1358.98	-356.078
		149.636	86.746	1489.6	318.567				1358.33	-252.305		1358.51	-313.205		1358.13	-358.352
		149.628	86.7437	1489.42	316.26				1357.42	-256.297		1357.62	-316.38		1357.26	-360.852
		149.619	86.7432	1489.25	313.807				1356.51	-260.517		1356.71	-319.784		1356.36	-363.334
		149.61	86.7408	1489.08	311.503				1355.56	-264.961		1355.79	-323.168		1355.44	-365.923
		149.603	86.7404	1488.89	308.9				1354.6	-269.386		1354.85	-326.659		1354.51	-368.494
		149.595	86.7381	1488.71	306.446				1353.62	-274.033		1353.89	-330.131		1353.57	-371.047
		149.585	86.7375	1488.53	303.993				1352.62	-278.659		1352.91	-333.704		1352.6	-373.583
		149.578	86.7352	1488.35	301.394				1351.6	-283.385		1351.92	-337.133		1351.62	-376.105
		149.57	86.7329	1488.17	298.946				1350.57	-287.971		1350.91	-340.667		1350.63	-378.605
		149.564	86.7326	1487.99	296.498				1349.52	-292.652		1349.88	-344.059		1349.61	-380.961
		149.559	86.7304	1487.8	294.198				1348.42	-297.175		1348.81	-347.415		1348.55	-383.41
		149.551	86.7281	1487.63	291.755				1347.3	-301.792		1347.71	-350.625		1347.45	-385.707
		149.549	86.728	1487.45	289.462				1346.15	-306.262		1346.59	-353.93		1346.33	-387.859
		149.547	86.726	1487.27	287.018				1344.98	-310.824		1345.43	-357.083		1345.2	-389.993
		149.544	86.7258	1487.09	284.726				1343.8	-315.362		1344.28	-360.222		1344.05	-392.109
		149.541	86.7238	1486.92	282.586				1342.6	-319.636		1343.1	-363.217		1342.89	-394.086
		149.538	86.7236	1486.74	280.295				1341.39	-323.885		1341.91	-366.197		1341.71	-396.051
		149.536	86.7216	1486.58	278.158				1340.17	-327.991		1340.71	-369.034		1340.54	-397.884
		149.534	86.7196	1486.4	276.019				1338.94	-331.957		1339.5	-371.735		1339.35	-399.697
		149.534	86.7196	1486.22	273.583				1337.71	-335.903		1338.29	-374.423		1338.15	-401.382
		149.534	86.7177	1486.04	271.299				1336.47	-339.713		1337.07	-376.97		1336.94	-403.051
		149.532	86.7176	1485.87	269.016				1335.23	-343.503		1335.85	-379.394		1335.74	-404.473
		149.532	86.7157	1485.7	266.884				1333.98	-347.035		1334.62	-381.796		1334.52	-406.002
		149.532	86.7138	1485.54	264.753				1332.72	-350.668		1333.38	-384.067		1333.3	-407.281
		149.534	86.714	1485.37	262.772				1331.46	-354.044		1332.14	-386.203		1332.07	-408.548
		149.537	86.7122	1485.2	260.644				1330.2	-357.285		1330.89	-388.325		1330.84	-409.807
		149.529	86.7118	1485.04	258.815				1328.93	-360.391		1329.64	-390.317		1329.6	-410.937
		149.529	86.7099	1484.88	256.985				1327.65	-363.357		1328.38	-392.176		1328.35	-411.936
		149.526	86.7079	1484.71	255.008				1326.37	-366.311		1327.12	-393.913		1327.11	-412.93
		149.528	86.708	1484.55	253.18				1325.09	-369.017		1325.86	-395.519		1325.85	-413.794
		149.532	86.7063	1484.38	251.354				1323.81	-371.707		1324.59	-396.99		1324.6	-414.655
		149.533	86.7064	1484.22	249.529				1322.53	-374.152		1323.31	-398.451		1323.33	-415.387
		149.537	86.7047	1484.07	247.855				1321.24	-376.583		1322.04	-399.673		1322.07	-415.998
		149.539	86.7029	1483.91	246.181				1319.95	-378.768		1320.77	-400.893		1320.81	-416.718
		149.543	86.7032	1483.75	244.656				1318.66	-380.823		1319.5	-401.988		1319.54	-417.2
		149.544	86.7013	1483.6	242.984				1317.37	-382.864		1318.23	-402.955		1318.27	-417.672
		149.549	86.6997	1483.44	241.312				1316.07	-384.663		1316.95	-403.914		1317	-418.142
		149.552	86.698	1483.29	239.791				1314.78	-386.454		1315.67	-404.755		1315.72	-418.49
		149.558	86.6984	1483.14	238.269				1313.48	-388.116		1314.4	-405.471		1314.46	-418.839
		149.565	86.6969	1482.98	236.6				1312.18	-389.657		1313.12	-406.066		1313.18	-419.064
		149.571	86.6953	1482.83	235.079				1310.89	-391.076		1311.84	-406.655		1311.9	-419.282
		149.573	86.6936	1482.68	233.561				1309.65	-392.403		1310.56	-407.243		1310.64	-419.507
		149.581	86.694	1482.52	232.041				1308.42	-393.504		1309.34	-407.632		1309.41	-419.639
		149.586	86.6924	1482.38	230.377				1307.22	-394.498		1308.14	-408.025		1308.21	-419.668
		149.597	86.6912	1482.22	229.007				1306.02	-395.368		1306.94	-408.419		1307.02	-419.817
		149.607	86.6898	1482.07	227.343				1304.83	-396.128		1305.75	-408.702		1305.83	-419.852
		149.612	86.6901	1481.92	225.975				1303.63	-396.881		1304.56	-408.982		1304.65	-419.887
		149.614	86.6884	1481.77	224.459				1302.44	-397.631		1303.38	-409.034		1303.47	-419.806
		149.62	86.6868	1481.62	223.094				1301.24	-398.261		1302.18	-409.078		1302.29	-419.725
		149.629	86.6855	1481.47	221.728				1300.05	-398.774		1300.99	-409.007		1301.11	-419.642
		149.638	86.686	1481.32	220.214				1298.86	-399.284		1299.8	-408.938		1299.92	-419.442
		149.645	86.6845	1481.17	218.849				1297.63	-399.544		1298.62	-408.866		1298.73	-419.12
		149.657	86.6833	1481.02	217.486				1296.37	-399.783		1297.39	-408.656		1297.51	-418.783
		149.666	86.6819	1480.88	215.976				1295.11	-400.01		1296.15	-408.545		1296.26	-418.314
		149.675	86.6805	1480.73	214.466				1293.83	-400.119		1294.89	-408.312		1295	-417.833
		149.685	86.6811	1480.58	212.955				1292.55	-400.22		1293.62	-407.956		1293.73	-417.348
		149.695	86.6798	1480.44	211.595				1291.27	-400.21		1292.33	-407.705		1292.46	-416.86
		149.708	86.6787	1480.29	210.086				1290	-400.087		1291.05	-407.341		1291.19	-416.375
		149.719	86.6774	1480.15	208.579				1288.72	-399.959		1289.78	-406.981		1289.92	-415.888
		149.73	86.678	1480	207.072				1287.44	-399.719		1288.51	-406.626		1288.65	-415.401
		149.741	86.6768	1479.86	205.713				1286.16	-399.368		1287.24	-406.153		1287.38	-414.802
		149.767	86.6764	1479.7	204.207				1284.88	-399.016		1285.97	-405.682		1286.11	-414.201
		149.788	86.6776	1479.55	202.7				1283.61	-398.663		1284.69	-405.206		1284.84	-413.606
		149.806	86.6767	1479.41	201.343				1282.33	-398.309		1283.43	-404.738		1283.57	-413.01
		149.822	86.6758	1479.26	199.987				1281.06	-398.07		1282.16	-404.156		1282.31	-412.414
		149.835	86.6746	1479.12	198.631				1279.79	-397.829		1280.9	-403.579		1281.05	-411.931
		149.848	86.6735	1478.98	197.129				1278.52	-397.583		1279.63	-403		1279.78	-411.445
		149.857	86.674	1478.83	195.775				1277.25	-397.233		1278.37	-402.423		1278.52	-410.852
		149.873	86.6731	1478.68	194.419				1275.99	-396.884		1277.11	-401.957		1277.27	-410.265
		149.886	86.6719	1478.54	192.92				1274.73	-396.535		1275.85	-401.383		1276.01	-409.675
		149.904	86.673	1478.4	191.566				1273.47	-396.186		1274.6	-400.921		1274.76	-409.085
		149.916	86.6718	1478.25	190.067				1272.24	-395.745		1273.34	-400.345		1273.5	-408.494
		149.932	86.6727	1478.1	188.566				1271.06	-395.439		1272.12	-399.9		1272.27	-407.815
		149.951	86.6719	1477.95	186.92				1269.87	-395.027		1270.92	-399.365		1271.09	-407.27
		149.966	86.6709	1477.81	185.423				1268.71	-394.518		1269.75	-398.843		1269.92	-406.631
		149.978	86.6716	1477.67	183.926				1267.55	-394.122		1268.59	-398.331		1268.76	-405.996
		149.995	86.6707	1477.52	182.429				1266.4	-393.729		1267.44	-397.825		1267.61	-405.368
		150.015	86.6718	1477.38	180.933				1265.26	-393.233		1266.3	-397.217		1266.46	-404.632
		150.03	86.6708	1477.24	179.586				1264.12	-392.74		1265.16	-396.717		1265.32	-404.01
		150.049	86.6719	1477.1	178.238				1262.98	-392.246		1264.02	-396.107		1264.18	-403.172
		150.072	86.6714	1476.95	176.744				1261.84	-391.752		1262.88	-395.5		1263.04	-402.552
		150.104	86.6713	1476.81	175.398				1260.69	-391.142		1261.75	-394.792		1261.91	-401.834
		150.127	86.6727	1476.67	174.052				1259.5	-390.512		1260.61	-394.182		1260.77	-401.106
		150.152	86.6722	1476.54	172.854				1258.3	-389.98		1259.43	-393.552		1259.59	-400.466
		150.175	86.6736	1476.4	171.51				1257.08	-389.329		1258.23	-392.804		1258.4	-399.812
		150.193	86.6727	1476.26	170.166				1255.87	-388.683		1257.02	-392.152		1257.19	-399.043
		150.211	86.6719	1476.12	168.823				1254.65	-388.035		1255.81	-391.396		1255.98	-398.382
		150.229	86.6711	1475.98	167.626				1253.43	-387.389		1254.59	-390.744		1254.77	-397.614
		150.25	86.6723	1475.83	166.283				1252.22	-386.641		1253.37	-389.986		1253.55	-396.845
		150.273	86.6717	1475.69	164.94				1251.01	-385.999		1252.16	-389.234		1252.35	-396.081
		150.296	86.6712	1475.55	163.599				1249.8	-385.251		1250.95	-388.481		1251.14	-395.318
		150.32	86.6726	1475.41	162.112				1248.59	-384.615		1249.74	-387.729		1249.93	-394.555
		150.344	86.6721	1475.27	160.916				1247.39	-383.979		1248.53	-386.981		1248.72	-393.791
		150.369	86.6717	1475.13	159.577				1246.19	-383.24		1247.32	-386.234		1247.52	-393.036
		150.392	86.6712	1474.99	158.091				1245.01	-382.514		1246.14	-385.5		1246.33	-392.289
		150.434	86.6736	1474.85	156.752				1243.84	-381.796		1244.96	-384.775		1245.16	-391.552
		150.466	86.6736	1474.71	155.413				1242.71	-381.107		1243.81	-384.066		1244.01	-390.833
		150.488	86.673	1474.58	154.077				1241.62	-380.338		1242.7	-383.278		1242.91	-390.036
		150.507	86.6722	1474.45	152.741				1240.59	-379.6		1241.64	-382.517		1241.83	-389.255
		150.528	86.6716	1474.33	151.261				1239.6	-378.691		1240.62	-381.684		1240.8	-388.407
		150.55	86.6729	1474.2	149.926				1238.67	-377.813		1239.65	-380.781		1239.84	-387.495
		150.576	86.6725	1474.07	148.592				1237.79	-376.864		1238.73	-379.807		1238.92	-386.41
		150.601	86.6721	1473.94	147.258				1236.96	-375.745		1237.87	-378.662		1238.06	-385.36
		150.63	86.6719	1473.82	145.924				1236.18	-374.659		1237.06	-377.554		1237.25	-384.238
		150.652	86.6732	1473.69	144.592				1235.44	-373.396		1236.31	-376.38		1236.49	-382.95
		150.676	86.6728	1473.57	143.406				1234.76	-372.062		1235.6	-375.028		1235.78	-381.693
		150.711	86.673	1473.44	142.075				1234.12	-370.761		1234.95	-373.606		1235.12	-380.261
		150.755	86.6736	1473.32	140.89				1233.53	-369.283		1234.33	-372.211		1234.5	-378.753
		150.789	86.6756	1473.2	139.56				1232.98	-367.727		1233.75	-370.638		1233.91	-377.274
		150.822	86.6757	1473.07	138.375				1232.46	-366.198		1233.22	-369.098		1233.38	-375.619
		150.848	86.6754	1472.95	137.192				1231.98	-364.588		1232.72	-367.369		1232.88	-373.99
		150.873	86.675	1472.82	136.008				1231.53	-362.898		1232.24	-365.66		1232.41	-372.279
		150.898	86.6764	1472.7	134.825				1231.1	-361.122		1231.8	-363.872		1231.96	-370.485
		150.927	86.6763	1472.57	133.642				1230.69	-359.259		1231.39	-362.105		1231.55	-368.708
		150.955	86.6779	1472.44	132.46				1230.32	-357.516		1231	-360.25		1231.15	-366.946
		150.986	86.6779	1472.31	131.278				1229.96	-355.582		1230.62	-358.406		1230.77	-365.096
		151.014	86.6795	1472.19	130.097				1229.61	-353.762		1230.27	-356.577		1230.42	-363.262
		151.053	86.6799	1472.07	128.916				1229.29	-351.851		1229.93	-354.654		1230.08	-361.338
		151.089	86.6802	1471.94	127.735				1228.98	-349.85		1229.6	-352.74		1229.76	-359.526
		151.123	86.6822	1471.81	126.701				1228.67	-347.956		1229.29	-350.838		1229.44	-357.615
		151.152	86.682	1471.69	125.522				1228.38	-346.17		1228.99	-349.045		1229.13	-355.816
		151.185	86.6839	1471.57	124.343				1228.09	-344.187		1228.69	-347.155		1228.83	-353.922
		151.216	86.6839	1471.44	123.309				1227.8	-342.408		1228.39	-345.368		1228.55	-352.137
		151.248	86.6858	1471.32	122.131				1227.52	-340.536		1228.1	-343.486		1228.26	-350.453
		151.278	86.6857	1471.19	120.953				1227.25	-338.766		1227.82	-341.708		1227.96	-348.667
		151.308	86.6856	1471.07	119.921				1226.97	-336.998		1227.53	-340.036		1227.67	-346.988
		151.337	86.6873	1470.95	118.744				1226.68	-335.225		1227.24	-338.359		1227.38	-345.41
		151.38	86.688	1470.82	117.567				1226.4	-333.458		1226.96	-336.689		1227.09	-343.829
		151.42	86.6904	1470.71	116.392				1226.13	-331.497		1226.67	-335.117		1226.79	-342.25
		151.458	86.6926	1470.58	115.216				1225.94	-326.251		1226.38	-333.647		1226.48	-340.768
		151.495	86.6929	1470.46	114.04				1225.69	-319.671		1226.08	-332.172		1226.18	-339.287
		151.531	86.6932	1470.33	112.864				1225.4	-314.181		1225.77	-330.798		1225.86	-337.901
		151.565	86.6952	1470.21	111.69				1225.09	-310.297		1225.46	-329.422		1225.54	-336.619
		151.599	86.6972	1470.08	110.515				1224.76	-307.715		1225.15	-328.147		1225.22	-335.335
		151.63	86.6972	1469.96	109.341				1224.43	-305.939		1224.83	-326.969		1224.89	-334.15
		151.664	86.6992	1469.84	108.168				1224.08	-304.862		1224.49	-325.786		1224.56	-333.065
		151.702	86.6996	1469.71	106.849				1223.72	-304.081		1224.15	-324.701		1224.22	-331.973
		151.748	86.7023	1469.59	105.676				1223.37	-303.402		1223.81	-323.617		1223.87	-330.881
		151.785	86.7044	1469.46	104.504				1223.02	-302.927		1223.47	-322.634		1223.51	-329.885
		151.825	86.705	1469.35	103.332				1222.65	-302.347		1223.12	-321.749		1223.16	-328.992
		151.861	86.7053	1469.22	102.161				1222.29	-301.87		1222.77	-320.86		1222.8	-328.096
		151.898	86.7074	1469.1	100.99				1221.93	-301.39		1222.4	-319.966		1222.43	-327.299
		151.935	86.7078	1468.97	99.8189				1221.56	-300.907		1222.05	-319.18		1222.07	-326.503
		151.972	86.71	1468.85	98.5035				1221.18	-300.421		1221.67	-318.485		1221.7	-325.806
		152.008	86.7103	1468.73	97.3336				1220.8	-299.935		1221.3	-317.691		1221.32	-325.107
		152.055	86.7131	1468.61	96.019				1220.44	-299.459		1220.92	-317.094		1220.94	-324.407
		152.1	86.7139	1468.49	94.8504				1220.08	-299.085		1220.56	-316.406		1220.58	-323.815
		152.142	86.7164	1468.37	93.6819				1219.74	-298.718		1220.2	-315.821		1220.22	-323.225
		152.183	86.717	1468.25	92.5138				1219.39	-298.247		1219.83	-315.334		1219.87	-322.642
		152.22	86.7191	1468.12	91.3458				1219.04	-297.976		1219.49	-314.757		1219.52	-322.158
		152.256	86.7195	1468	90.3235				1218.68	-297.604		1219.13	-314.276		1219.17	-321.676
		152.288	86.7214	1467.88	89.1563				1218.33	-297.333		1218.79	-313.799		1218.82	-321.19
		152.32	86.7214	1467.76	88.1349				1217.97	-296.961		1218.44	-313.423		1218.47	-320.708
		152.374	86.7228	1467.64	86.9687				1217.62	-296.691		1218.1	-313.046		1218.12	-320.324
		152.421	86.7256	1467.52	85.9479				1217.27	-296.521		1217.75	-312.57		1217.77	-319.841
		152.466	86.7264	1467.4	84.9275				1216.92	-296.252		1217.4	-312.194		1217.42	-319.462
		152.507	86.7289	1467.28	83.7624				1216.57	-295.982		1217.05	-311.817		1217.07	-319.082
		152.545	86.7293	1467.16	82.5976				1216.21	-295.711		1216.71	-311.543		1216.73	-318.704
		152.585	86.7299	1467.04	81.4331				1215.87	-295.445		1216.37	-311.168		1216.38	-318.422
		152.625	86.7323	1466.91	80.1244				1215.53	-295.179		1216.02	-310.894		1216.03	-318.043
		152.678	86.7336	1466.8	78.9609				1215.19	-294.917		1215.68	-310.522		1215.7	-317.669
		152.724	86.7363	1466.67	77.9425				1214.85	-294.753		1215.33	-310.247		1215.36	-317.394
		152.767	86.7371	1466.55	76.7797				1214.52	-294.493		1214.99	-309.877		1215.02	-317.019
		152.812	86.7397	1466.43	75.7621				1214.18	-294.232		1214.66	-309.609		1214.68	-316.746
		152.852	86.7403	1466.31	74.6001				1213.85	-293.975		1214.33	-309.342		1214.35	-316.376
		152.895	86.7429	1466.19	73.4385				1213.51	-293.712		1214	-308.975		1214.02	-316.106
		152.935	86.7452	1466.07	72.2772				1213.18	-293.554		1213.67	-308.708		1213.69	-315.837
		152.976	86.7459	1465.94	71.1164				1212.86	-293.3		1213.34	-308.442		1213.36	-315.466
		153.031	86.7491	1465.82	69.9559				1212.54	-293.045		1213.01	-308.176		1213.03	-315.196
		153.08	86.752	1465.7	68.7959				1212.22	-292.793		1212.68	-307.912		1212.7	-314.928
		153.128	86.7531	1465.58	67.7808				1211.89	-292.539		1212.36	-307.554		1212.38	-314.563
		153.172	86.7557	1465.47	66.6217				1211.58	-292.287		1212.04	-307.293		1212.05	-314.295
		153.212	86.7581	1465.35	65.6073				1211.26	-292.036		1211.72	-307.034		1211.73	-314.031
		153.255	86.7589	1465.23	64.5934				1210.94	-291.884		1211.41	-306.679		1211.4	-313.766
		153.295	86.7613	1465.11	63.4353				1210.62	-291.633		1211.09	-306.422		1211.08	-313.404
		153.351	86.7646	1464.99	62.2775				1210.3	-291.381		1210.78	-306.166		1210.77	-313.142
		153.406	86.7661	1464.87	61.1201				1209.98	-291.131		1210.46	-305.905		1210.45	-312.88
		153.45	86.7687	1464.76	60.1075				1209.67	-290.883		1210.14	-305.65		1210.13	-312.619
		153.489	86.771	1464.64	58.9509				1209.37	-290.639		1209.83	-305.297		1209.82	-312.261
		153.535	86.7737	1464.52	57.9391				1209.06	-290.396		1209.52	-305.042		1209.5	-312
		153.578	86.7745	1464.41	56.9275				1208.75	-290.146		1209.21	-304.79		1209.19	-311.741
		153.625	86.7773	1464.29	55.9163				1208.42	-289.891		1208.9	-304.535		1208.87	-311.481
		153.686	86.781	1464.17	55.0496				1208.08	-289.634		1208.58	-304.275		1208.54	-311.216
		153.736	86.7839	1464.05	54.039				1207.76	-289.381		1208.25	-304.015		1208.21	-310.851
		153.786	86.7869	1463.93	53.0288				1207.43	-289.126		1207.92	-303.752		1207.88	-310.584
		153.836	86.7881	1463.82	51.8747				1207.1	-288.872		1207.59	-303.486		1207.55	-310.315
		153.883	86.7909	1463.7	50.8651				1206.76	-288.613		1207.25	-303.123		1207.22	-310.047
		153.924	86.7934	1463.58	49.8558				1206.43	-288.356		1206.92	-302.861		1206.89	-309.781
		153.966	86.7959	1463.46	48.8469				1206.1	-288.202		1206.59	-302.597		1206.55	-309.513
		154.025	86.7976	1463.34	47.8384				1205.78	-287.949		1206.26	-302.336		1206.22	-309.247
		154.077	86.8007	1463.22	46.8302				1205.44	-287.694		1205.93	-302.172		1205.89	-308.979
		154.129	86.8038	1463.11	45.6782				1205.12	-287.441		1205.6	-301.906		1205.55	-308.708
		154.183	86.807	1462.99	44.6706				1204.79	-287.186		1205.26	-301.642		1205.22	-308.444
		154.234	86.8083	1462.87	43.6634				1204.45	-286.933		1204.93	-301.38		1204.89	-308.179
		154.302	86.8124	1462.74	42.5127				1204.13	-286.777		1204.6	-301.119		1204.57	-307.915
		154.358	86.8157	1462.61	41.3623				1203.79	-286.521		1204.27	-300.858		1204.24	-307.654
		154.411	86.8171	1462.49	40.3562				1203.46	-286.267		1203.94	-300.594		1203.91	-307.389
		154.462	86.8202	1462.37	39.2066				1203.13	-286.013		1203.61	-300.334		1203.59	-307.125
		154.511	86.8214	1462.24	38.0575				1202.8	-285.858		1203.28	-300.074		1203.25	-306.858
		154.558	86.8242	1462.11	36.9087				1202.47	-285.606		1202.95	-299.91		1202.92	-306.592
		154.61	86.8273	1461.99	35.7603				1202.15	-285.357		1202.62	-299.65		1202.59	-306.327
		154.665	86.8288	1461.87	34.756				1201.82	-285.105		1202.29	-299.386		1202.25	-306.062
		154.71	86.8315	1461.74	33.7522				1201.5	-284.953		1201.95	-299.126		1201.92	-305.798
		154.757	86.8326	1461.61	32.6052				1201.17	-284.702		1201.63	-298.963		1201.6	-305.632
		154.81	86.8358	1461.49	31.6019				1200.85	-284.355		1201.29	-298.702		1201.27	-305.369
		154.858	86.8369	1461.36	30.4555				1200.52	-284.006		1200.96	-298.442		1200.94	-305.108
		154.91	86.84	1461.23	29.3096				1200.19	-283.754		1200.63	-298.18		1200.61	-304.845
		154.979	86.8441	1461.1	28.1641				1199.87	-283.506		1200.31	-298.02		1200.28	-304.675
		155.041	86.8461	1460.97	27.0189				1199.54	-283.355		1199.98	-297.761		1199.95	-304.412
		155.097	86.8495	1460.85	26.0176				1199.21	-283.101		1199.64	-297.596		1199.61	-304.147
		155.151	86.851	1460.73	24.873				1198.88	-282.947		1199.31	-297.334		1199.28	-303.979
		155.206	86.8543	1460.61	23.8725				1198.55	-282.793		1198.97	-297.169		1198.95	-303.718
		155.252	86.8554	1460.47	22.7291				1198.22	-282.639		1198.64	-296.91		1198.62	-303.453
		155.316	86.8592	1460.35	21.7293				1197.89	-282.484		1198.31	-296.746		1198.29	-303.287
		155.375	86.8627	1460.22	20.5864				1197.56	-282.328		1197.98	-296.488		1197.96	-303.026
		155.432	86.8644	1460.1	19.5875				1197.22	-282.17		1197.65	-296.326		1197.63	-302.86
		155.483	86.8675	1459.96	18.5891				1196.89	-281.918		1197.32	-296.067		1197.31	-302.601
		155.536	86.8707	1459.84	17.5907				1196.56	-281.765		1196.99	-295.904		1196.98	-302.436
		155.584	86.8719	1459.71	16.4495				1196.24	-281.612		1196.66	-295.648		1196.65	-302.176
		155.649	86.8758	1459.58	15.4521				1195.91	-281.461		1196.34	-295.488		1196.32	-302.009
		155.707	86.8792	1459.46	14.4549				1195.59	-281.311		1196.01	-295.231		1195.99	-301.747
		155.766	86.8811	1459.33	13.458				1195.27	-281.16		1195.69	-295.073		1195.67	-301.586
		155.816	86.8841	1459.2	12.3183				1194.94	-280.911		1195.36	-294.815		1195.34	-301.423
		155.866	86.8871	1459.08	11.3223				1194.61	-280.757		1195.03	-294.655		1195.02	-301.164
		155.92	86.8887	1458.95	10.3267				1194.27	-280.599		1194.7	-294.399		1194.69	-301.001
		155.992	86.893	1458.82	9.18844				1193.94	-280.444		1194.37	-294.236		1194.36	-300.837
		156.052	86.8966	1458.69	8.19343				1193.61	-280.193		1194.04	-293.981		1194.04	-300.578
		156.112	86.8985	1458.56	7.19919				1193.27	-280.034		1193.71	-293.722		1193.7	-300.412
		156.164	86.9017	1458.43	6.20521				1192.95	-279.886		1193.38	-293.56		1193.38	-300.248
		156.22	86.905	1458.3	5.21108				1192.63	-279.736		1193.05	-293.304		1193.05	-299.988
		156.289	86.9092	1458.18	4.21744				1192.3	-279.584		1192.72	-293.141		1192.71	-299.822
		156.338	86.9121	1458.05	3.08155				1191.97	-279.431		1192.39	-292.887		1192.38	-299.655
		156.4	86.9142	1457.92	1.94589				1191.64	-279.18		1192.07	-292.728		1192.05	-299.49
		156.458	86.9177	1457.79	0.95336				1191.31	-279.027		1191.74	-292.474		1191.72	-299.325
		156.511	86.9209	1457.67	-0.18201				1190.98	-278.874		1191.4	-292.31		1191.39	-299.063
		156.57	86.9244	1457.54	-1.3164				1190.64	-278.623		1191.07	-292.053		1191.05	-298.897
		156.633	86.9283	1457.42	-2.45082				1190.32	-278.472		1190.74	-291.893		1190.73	-298.735
		156.701	86.9323	1457.29	-3.58447				1189.99	-278.317		1190.41	-291.638		1190.4	-298.477
		156.748	86.9352	1457.16	-4.71763				1189.66	-278.163		1190.09	-291.386		1190.08	-298.315
		156.812	86.939	1457.03	-5.85053				1189.32	-278.008		1189.77	-291.227		1189.74	-298.149
		156.873	86.9427	1456.9	-6.98327				1189	-277.857		1189.43	-290.97		1189.41	-297.983
		156.935	86.9465	1456.78	-8.11527				1188.67	-277.61		1189.1	-290.81		1189.08	-297.726
		157.001	86.9505	1456.64	-9.2467				1188.34	-277.457		1188.78	-290.556		1188.76	-297.563
		157.059	86.954	1456.52	-10.3781				1188.01	-277.305		1188.45	-290.398		1188.43	-297.307
		157.119	86.9576	1456.39	-11.5091				1187.68	-277.058		1188.12	-290.142		1188.1	-297.143
		157.175	86.9609	1456.26	-12.4968				1187.35	-276.903		1187.79	-289.983		1187.77	-296.978
		157.241	86.9649	1456.14	-13.6272				1187.01	-276.748		1187.45	-289.726		1187.44	-296.721
		157.311	86.9692	1456.01	-14.7572				1186.68	-276.593		1187.12	-289.566		1187.11	-296.556
		157.369	86.971	1455.89	-15.8869				1186.35	-276.441		1186.79	-289.405		1186.78	-296.393
		157.429	86.9746	1455.77	-17.016				1186.02	-276.193		1186.46	-289.15		1186.45	-296.228
		157.49	86.9783	1455.63	-18.144				1185.68	-276.038		1186.12	-288.985		1186.11	-295.968
		157.553	86.9821	1455.5	-19.272				1185.36	-275.887		1185.79	-288.827		1185.79	-295.806
		157.63	86.9868	1455.38	-20.4				1185.03	-275.734		1185.46	-288.667		1185.46	-295.643
		157.69	86.9904	1455.25	-21.6698				1184.69	-275.579		1185.13	-288.414		1185.13	-295.386
		157.751	86.9941	1455.13	-22.7967				1184.35	-275.421		1184.81	-288.257		1184.79	-295.221
		157.809	86.9976	1455	-23.9234				1184.01	-275.266		1184.48	-288.097		1184.46	-295.056
		157.866	87.0011	1454.88	-25.1922				1183.68	-275.116		1184.14	-287.937		1184.13	-294.893
		157.936	87.0053	1454.75	-26.3176				1183.36	-274.87		1183.81	-287.68		1183.8	-294.635
		158	87.0092	1454.62	-27.4424				1183.03	-274.719		1183.48	-287.521		1183.47	-294.473
		158.066	87.0115	1454.49	-28.7098				1182.7	-274.567		1183.15	-287.363		1183.14	-294.308
		158.123	87.015	1454.37	-29.9769				1182.37	-274.417		1182.81	-287.201		1182.8	-294.141
		158.185	87.0187	1454.24	-31.2431				1182.05	-274.266		1182.48	-286.949		1182.47	-293.979
		158.255	87.023	1454.11	-32.5085				1181.71	-274.113		1182.16	-286.79		1182.14	-293.817
		158.319	87.0252	1453.98	-33.6309				1181.38	-273.958		1181.82	-286.63		1181.81	-293.653
		158.378	87.0288	1453.85	-34.8961				1181.05	-273.715		1181.5	-286.379		1181.48	-293.491
		158.441	87.0326	1453.73	-36.0189				1180.73	-273.567		1181.16	-286.217		1181.15	-293.328
		158.504	87.0364	1453.6	-37.2821				1180.4	-273.417		1180.84	-286.061		1180.83	-293.168
		158.582	87.0396	1453.47	-38.4037				1180.08	-273.266		1180.51	-285.809		1180.5	-293.007
		158.65	87.0437	1453.34	-39.6666				1179.74	-273.111		1180.18	-285.651		1180.17	-292.844
		158.715	87.046	1453.21	-41.071				1179.41	-272.96		1179.85	-285.492		1179.84	-292.684
		158.773	87.0495	1453.07	-42.3318				1179.08	-272.81		1179.51	-285.236		1179.51	-292.521
		158.831	87.053	1452.95	-43.5936				1178.76	-272.663		1179.18	-285.08		1179.18	-292.356
		158.909	87.0578	1452.82	-44.8549				1178.43	-272.513		1178.86	-284.831		1178.84	-292.193
		158.978	87.0604	1452.69	-46.2577				1178.1	-272.357		1178.53	-284.674		1178.51	-292.028
		159.042	87.0643	1452.56	-47.5174				1177.76	-272.204		1178.21	-284.519		1178.18	-291.865
		159.104	87.068	1452.43	-48.9186				1177.44	-271.963		1177.87	-284.267		1177.84	-291.607
		159.163	87.07	1452.3	-50.1779				1177.12	-271.815		1177.54	-284.107		1177.51	-291.445
		159.24	87.0747	1452.17	-51.5775				1176.79	-271.664		1177.21	-283.856		1177.18	-291.283
		159.308	87.0788	1452.04	-52.9772				1176.46	-271.514		1176.88	-283.7		1176.85	-291.118
		159.372	87.0827	1451.9	-54.3764				1176.13	-271.364		1176.56	-283.543		1176.52	-290.956
		159.433	87.0864	1451.77	-55.7748				1175.81	-271.215		1176.22	-283.381		1176.19	-290.795
		159.496	87.0903	1451.64	-57.0315				1175.48	-271.069		1175.89	-283.132		1175.86	-290.635
		159.574	87.095	1451.51	-58.4286				1175.16	-270.919		1175.56	-282.976		1175.53	-290.471
		159.648	87.0995	1451.38	-59.8258				1174.83	-270.768		1175.23	-282.819		1175.2	-290.312
		159.713	87.1035	1451.25	-61.2229				1174.5	-270.619		1174.9	-282.661		1174.87	-290.151
		159.781	87.1076	1451.12	-62.4778				1174.17	-270.47		1174.57	-282.408		1174.54	-289.99
		159.843	87.1114	1450.99	-63.873				1173.85	-270.229		1174.24	-282.252		1174.22	-289.83
		159.921	87.1177	1450.86	-65.2679				1173.53	-270.081		1173.91	-282.095		1173.89	-289.669
		159.991	87.122	1450.73	-66.6635				1173.19	-269.93		1173.58	-281.844		1173.56	-289.51
		160.054	87.1258	1450.6	-68.0572				1172.87	-269.783		1173.25	-281.688		1173.24	-289.257
		160.113	87.1294	1450.47	-69.4511				1172.55	-269.634		1172.92	-281.532		1172.91	-289.096
		160.189	87.1356	1450.34	-70.8437				1172.22	-269.393		1172.59	-281.374		1172.58	-288.936
		160.259	87.1399	1450.21	-72.2366				1171.89	-269.241		1172.26	-281.124		1172.25	-288.776
		160.328	87.1441	1450.08	-73.6289				1171.56	-269.091		1171.93	-280.969		1171.92	-288.614
		160.397	87.1483	1449.94	-74.8786				1171.22	-268.939		1171.6	-280.811		1171.59	-288.36
		160.46	87.1521	1449.81	-76.2681				1170.89	-268.787		1171.27	-280.653		1171.25	-288.195
		160.539	87.1585	1449.68	-77.6598				1170.55	-268.54		1170.92	-280.49		1170.91	-288.03
		160.606	87.1625	1449.56	-78.9096				1170.21	-268.388		1170.58	-280.326		1170.58	-287.866
		160.677	87.1669	1449.43	-80.299				1169.87	-268.325		1170.24	-280.164		1170.23	-287.7
		160.745	87.1726	1449.3	-81.5469				1169.53	-268.17		1169.89	-280.001		1169.89	-287.534
		160.805	87.1762	1449.17	-82.9355				1169.19	-268.016		1169.55	-279.84		1169.55	-287.365
		160.883	87.1809	1449.04	-84.1827				1168.85	-267.86		1169.22	-279.68		1169.21	-287.199
		160.96	87.1856	1448.91	-85.4297				1168.51	-267.798		1168.88	-279.519		1168.87	-287.033
		161.029	87.1898	1448.78	-86.6758				1168.17	-267.642		1168.54	-279.358		1168.53	-286.869
		161.096	87.1955	1448.65	-88.0615				1167.83	-267.489		1168.2	-279.199		1168.19	-286.705
		161.164	87.1996	1448.52	-89.3072				1167.5	-267.337		1167.87	-279.042		1167.86	-286.542
		161.24	87.2042	1448.4	-90.6941				1167.15	-267.182		1167.54	-278.884		1167.52	-286.376
		161.308	87.2084	1448.26	-91.9373				1166.82	-267.12		1167.2	-278.723		1167.18	-286.212
		161.375	87.2125	1448.13	-93.3216				1166.48	-266.966		1166.86	-278.565		1166.84	-286.048
		161.441	87.2165	1448	-94.5649				1166.14	-266.815		1166.53	-278.407		1166.5	-285.885
		161.515	87.221	1447.87	-95.9487				1165.8	-266.66		1166.2	-278.25		1166.17	-285.815
		161.591	87.2256	1447.75	-97.1917				1165.46	-266.505		1165.86	-278.092		1165.84	-285.652
		161.663	87.23	1447.61	-98.5728				1165.12	-266.352		1165.53	-277.845		1165.5	-285.488
		161.728	87.234	1447.48	-99.8142				1164.78	-266.195		1165.2	-277.689		1165.16	-285.325
		161.794	87.238	1447.35	-101.055				1164.43	-266.04		1164.87	-277.531		1164.83	-285.163
		161.877	87.243	1447.23	-102.297				1164.11	-265.801		1164.53	-277.374		1164.49	-285.001
		161.952	87.2476	1447.1	-103.536				1163.78	-265.652		1164.2	-277.217		1164.16	-284.839
		162.024	87.252	1446.97	-104.775				1163.44	-265.501		1163.87	-276.97		1163.83	-284.678
		162.094	87.2563	1446.84	-106.015				1163.11	-265.348		1163.55	-276.816		1163.49	-284.517
		162.174	87.2612	1446.72	-107.255				1162.77	-265.199		1163.21	-276.66		1163.16	-284.356
		162.245	87.264	1446.58	-108.352				1162.45	-265.051		1162.89	-276.418		1162.84	-284.197
		162.314	87.2682	1446.45	-109.588				1162.12	-264.902		1162.56	-276.26		1162.51	-284.04
		162.383	87.2724	1446.33	-110.687				1161.79	-264.663		1162.23	-276.107		1162.18	-283.882
		162.458	87.277	1446.21	-111.784				1161.46	-264.516		1161.91	-275.954		1161.85	-283.721
		162.543	87.2822	1446.08	-112.881				1161.13	-264.367		1161.58	-275.709		1161.52	-283.561
		162.62	87.2869	1445.95	-113.977				1160.81	-264.129		1161.25	-275.556		1161.19	-283.401
		162.687	87.291	1445.83	-115.074				1160.48	-263.984		1160.92	-275.309		1160.87	-283.245
		162.757	87.2953	1445.71	-116.17				1160.15	-263.835		1160.6	-275.156		1160.54	-282.995
		162.835	87.3	1445.59	-117.265				1159.82	-263.685		1160.27	-274.912		1160.2	-282.834
		162.91	87.3061	1445.46	-118.36				1159.49	-263.447		1159.93	-274.755		1159.88	-282.677
		162.979	87.3103	1445.34	-119.315				1159.17	-263.302		1159.61	-274.512		1159.55	-282.519
		163.048	87.3145	1445.22	-120.409				1158.84	-263.154		1159.28	-274.359		1159.22	-282.362
		163.125	87.3192	1445.1	-121.364				1158.52	-262.918		1158.95	-274.204		1158.9	-282.205
		163.204	87.3241	1444.97	-122.315				1158.19	-262.772		1158.62	-273.96		1158.57	-282.044
		163.279	87.3286	1444.84	-123.408				1157.86	-262.622		1158.29	-273.805		1158.23	-281.883
		163.352	87.3331	1444.72	-124.361				1157.52	-262.381		1157.96	-273.652		1157.91	-281.726
		163.418	87.3386	1444.6	-125.313				1157.19	-262.233		1157.63	-273.498		1157.58	-281.567
		163.497	87.3434	1444.47	-126.405				1156.86	-261.993		1157.3	-273.253		1157.25	-281.408
		163.576	87.3483	1444.35	-127.356				1156.53	-261.848		1156.96	-273.096		1156.91	-281.248
		163.652	87.3529	1444.23	-128.308				1156.2	-261.702		1156.63	-272.94		1156.58	-281.09
		163.732	87.3578	1444.11	-129.259				1155.88	-261.466		1156.3	-272.785		1156.26	-280.931
		163.809	87.364	1443.99	-130.211				1155.55	-261.319		1155.97	-272.631		1155.92	-280.769
		163.887	87.3687	1443.86	-131.02				1155.22	-261.173		1155.64	-272.476		1155.59	-280.611
		163.964	87.3735	1443.74	-131.969				1154.9	-260.939		1155.31	-272.321		1155.26	-280.453
		164.036	87.3793	1443.61	-132.919				1154.57	-260.792		1154.98	-272.078		1154.93	-280.296
		164.109	87.3838	1443.5	-133.869				1154.24	-260.644		1154.65	-271.924		1154.61	-280.139
		164.189	87.3901	1443.37	-134.818				1153.91	-260.407		1154.32	-271.77		1154.28	-279.98
		164.265	87.3948	1443.25	-135.626				1153.58	-260.26		1153.98	-271.615		1153.94	-279.821
		164.335	87.399	1443.13	-136.575				1153.26	-260.114		1153.66	-271.463		1153.61	-279.658
		164.403	87.4032	1443.01	-137.383				1152.92	-259.876		1153.32	-271.308		1153.28	-279.502
		164.493	87.4101	1442.88	-138.331				1152.6	-259.731		1153	-271.156		1152.95	-279.343
		164.569	87.4148	1442.76	-139.138				1152.27	-259.583		1152.67	-271.005		1152.61	-279.183
		164.645	87.4194	1442.64	-139.945				1151.93	-259.344		1152.34	-270.85		1152.28	-278.936
		164.717	87.4238	1442.51	-140.891				1151.59	-259.194		1152.01	-270.695		1151.95	-278.778
		164.796	87.4301	1442.39	-141.697				1151.26	-258.957		1151.68	-270.542		1151.62	-278.618
		164.878	87.4351	1442.27	-142.644				1150.93	-258.812		1151.34	-270.386		1151.28	-278.457
		164.953	87.4397	1442.14	-143.45				1150.61	-258.667		1151.01	-270.231		1150.95	-278.297
		165.025	87.4441	1442.03	-144.396				1150.28	-258.519		1150.68	-270.076		1150.62	-278.139
		165.102	87.4488	1441.91	-145.203				1149.94	-258.283		1150.34	-269.831		1150.29	-277.98
		165.184	87.4538	1441.79	-146.01				1149.61	-258.132		1150.01	-269.68		1149.96	-277.735
		165.26	87.4584	1441.67	-146.814				1149.27	-257.984		1149.68	-269.525		1149.63	-277.576
		165.328	87.464	1441.55	-147.758				1148.94	-257.839		1149.35	-269.373		1149.3	-277.419
		165.397	87.4682	1441.43	-148.563				1148.62	-257.604		1149.03	-269.222		1148.96	-277.258
		165.483	87.4735	1441.31	-149.368				1148.29	-257.459		1148.7	-268.982		1148.63	-277.099
		165.566	87.4786	1441.19	-150.172				1147.96	-257.312		1148.37	-268.83		1148.3	-276.854
		165.645	87.4834	1441.07	-150.836				1147.63	-257.167		1148.04	-268.677		1147.96	-276.694
		165.724	87.4882	1440.94	-151.639				1147.3	-257.022		1147.71	-268.525		1147.64	-276.538
		165.813	87.4951	1440.82	-152.442				1146.97	-256.787		1147.38	-268.369		1147.31	-276.382
		165.894	87.5001	1440.7	-153.246				1146.64	-256.641		1147.05	-268.128		1146.98	-276.224
		165.964	87.5043	1440.59	-154.049				1146.31	-256.495		1146.72	-267.979		1146.65	-275.98
		166.042	87.5091	1440.46	-154.851				1145.98	-256.351		1146.39	-267.824		1146.32	-275.824
		166.131	87.5145	1440.34	-155.654				1145.66	-256.206		1146.06	-267.672		1145.99	-275.664
		166.21	87.5208	1440.23	-156.317				1145.33	-256.06		1145.72	-267.429		1145.65	-275.504
		166.279	87.525	1440.11	-157.119				1145	-255.829		1145.39	-267.274		1145.32	-275.347
		166.344	87.529	1439.98	-157.78				1144.67	-255.683		1145.06	-267.123		1144.99	-275.104
		166.421	87.5337	1439.87	-158.583				1144.34	-255.537		1144.73	-266.973		1144.67	-275.037
		166.503	87.5401	1439.76	-159.246				1144.02	-255.392		1144.4	-266.821		1144.34	-274.793
		166.579	87.5447	1439.64	-160.049				1143.69	-255.249		1144.08	-266.67		1144.01	-274.636
		166.655	87.5494	1439.52	-160.711				1143.38	-255.113		1143.74	-266.517		1143.68	-274.568
		166.744	87.5548	1439.41	-161.512				1143.08	-254.978		1143.43	-266.283		1143.37	-274.331
		166.828	87.56	1439.29	-162.312				1142.77	-254.843		1143.12	-266.143		1143.06	-274.186
		166.904	87.566	1439.17	-162.974				1142.46	-254.621		1142.82	-266.005		1142.76	-274.043
		166.981	87.5707	1439.06	-163.636				1142.16	-254.485		1142.53	-265.87		1142.45	-273.898
		167.067	87.576	1438.94	-164.435				1141.85	-254.351		1142.23	-265.644		1142.15	-273.754
		167.156	87.5814	1438.82	-165.095				1141.55	-254.219		1141.93	-265.505		1141.85	-273.61
		167.233	87.5875	1438.7	-165.755				1141.25	-253.999		1141.62	-265.366		1141.54	-273.467
		167.309	87.5922	1438.59	-166.416				1140.95	-253.866		1141.32	-265.14		1141.24	-273.323
		167.394	87.5987	1438.47	-167.075				1140.64	-253.732		1141.02	-265.002		1140.93	-273.178
		167.479	87.6039	1438.35	-167.735				1140.35	-253.601		1140.71	-264.86		1140.63	-273.034
		167.557	87.6087	1438.24	-168.395				1140.05	-253.383		1140.41	-264.634		1140.33	-272.891
		167.634	87.6134	1438.12	-169.055				1139.75	-253.251		1140.11	-264.496		1140.02	-272.748
		167.718	87.6199	1438.01	-169.714				1139.44	-253.118		1139.81	-264.356		1139.72	-272.605
		167.805	87.6252	1437.88	-170.371				1139.14	-252.896		1139.51	-264.219		1139.42	-272.374
		167.882	87.6299	1437.77	-170.891				1138.84	-252.764		1139.2	-264.08		1139.12	-272.232
		167.958	87.6346	1437.65	-171.547				1138.54	-252.633		1138.9	-263.855		1138.82	-272.091
		168.044	87.6398	1437.53	-172.207				1138.24	-252.415		1138.59	-263.713		1138.51	-271.946
		168.13	87.6464	1437.42	-172.865				1137.93	-252.279		1138.29	-263.573		1138.21	-271.803
		168.203	87.6509	1437.3	-173.523				1137.63	-252.148		1137.98	-263.434		1137.9	-271.573
		168.279	87.6556	1437.18	-174.18				1137.33	-251.928		1137.68	-263.295		1137.61	-271.431
		168.369	87.6611	1437.07	-174.699				1137.02	-251.794		1137.37	-263.156		1137.31	-271.29
		168.453	87.6675	1436.96	-175.358				1136.72	-251.661		1137.07	-262.93		1137	-271.059
		168.533	87.6724	1436.83	-176.011				1136.41	-251.44		1136.77	-262.793		1136.7	-270.918
		168.608	87.677	1436.71	-176.527				1136.11	-251.309		1136.47	-262.655		1136.39	-270.773
		168.692	87.6822	1436.59	-177.184				1135.81	-251.177		1136.16	-262.514		1136.09	-270.543
		168.771	87.6883	1436.48	-177.841				1135.5	-251.042		1135.85	-262.374		1135.79	-270.401
		168.848	87.693	1436.37	-178.498				1135.19	-250.822		1135.55	-262.236		1135.48	-270.172
		168.928	87.6992	1436.25	-179.017				1134.89	-250.688		1135.25	-262.011		1135.18	-270.028
		169.013	87.7044	1436.14	-179.672				1134.58	-250.554		1134.94	-261.871		1134.87	-269.883
		169.1	87.7111	1436.02	-180.328				1134.28	-250.339		1134.63	-261.73		1134.56	-269.74
		169.184	87.7162	1435.91	-180.845				1133.98	-250.207		1134.33	-261.593		1134.26	-269.511
		169.262	87.7223	1435.8	-181.503				1133.68	-250.075		1134.02	-261.365		1133.95	-269.364
		169.342	87.7272	1435.68	-182.017				1133.37	-249.941		1133.71	-261.227		1133.64	-269.221
		169.426	87.7336	1435.56	-182.672				1133.07	-249.723		1133.42	-261.091		1133.34	-269.077
		169.506	87.7385	1435.45	-183.328				1132.76	-249.587		1133.12	-260.955		1133.03	-268.933
		169.592	87.7451	1435.33	-183.982				1132.45	-249.452		1132.82	-260.82		1132.72	-268.789
		169.682	87.7506	1435.21	-184.635				1132.14	-249.234		1132.51	-260.679		1132.41	-268.56
		169.772	87.7573	1435.09	-185.287				1131.84	-249.101		1132.2	-260.54		1132.11	-268.416
		169.852	87.7622	1434.98	-185.802				1131.52	-248.962		1131.9	-260.402		1131.79	-268.268
		169.933	87.7685	1434.87	-186.458				1131.19	-248.735		1131.59	-260.174		1131.47	-268.12
		170.014	87.7734	1434.75	-187.111				1130.87	-248.594		1131.27	-260.028		1131.15	-267.967
		170.098	87.7785	1434.64	-187.765				1130.54	-248.45		1130.94	-259.879		1130.83	-267.816
		170.181	87.7849	1434.52	-188.279				1130.2	-248.219		1130.61	-259.73		1130.5	-267.663
		170.264	87.79	1434.4	-188.93				1129.88	-248.078		1130.28	-259.496		1130.17	-267.509
		170.347	87.7963	1434.29	-189.582				1129.55	-247.937		1129.96	-259.35		1129.84	-267.356
		170.434	87.8016	1434.17	-190.236				1129.23	-247.711		1129.64	-259.202		1129.51	-267.201
		170.513	87.8077	1434.06	-190.886				1128.9	-247.57		1129.3	-259.051		1129.18	-267.048
		170.581	87.8119	1433.94	-191.399				1128.58	-247.429		1128.97	-258.9		1128.85	-266.894
		170.666	87.8171	1433.82	-192.051				1128.24	-247.199		1128.63	-258.663		1128.52	-266.739
		170.756	87.8238	1433.71	-192.702				1127.91	-247.055		1128.31	-258.515		1128.19	-266.586
		170.841	87.829	1433.59	-193.214				1127.58	-246.829		1127.97	-258.365		1127.87	-266.348
		170.918	87.8337	1433.47	-193.864				1127.25	-246.685		1127.64	-258.215		1127.54	-266.195
		171.003	87.8402	1433.36	-194.516				1126.92	-246.541		1127.31	-258.066		1127.21	-266.041
		171.097	87.8459	1433.25	-195.168				1126.59	-246.315		1126.98	-257.83		1126.88	-265.887
		171.17	87.8516	1433.13	-195.819				1126.26	-246.172		1126.65	-257.681		1126.55	-265.733
		171.245	87.8562	1433.02	-196.469				1125.93	-246.03		1126.32	-257.533		1126.22	-265.582
		171.343	87.8634	1432.9	-196.98				1125.6	-245.802		1125.99	-257.382		1125.89	-265.428
		171.431	87.8688	1432.79	-197.63				1125.27	-245.658		1125.66	-257.233		1125.56	-265.275
		171.511	87.8749	1432.67	-198.141				1124.94	-245.517		1125.33	-257.084		1125.23	-265.122
		171.599	87.8803	1432.56	-198.793				1124.62	-245.378		1125	-256.852		1124.91	-264.972
		171.695	87.8861	1432.45	-199.442				1124.29	-245.237		1124.67	-256.702		1124.59	-264.736
		171.774	87.8922	1432.33	-200.09				1123.96	-245.012		1124.34	-256.554		1124.26	-264.587
		171.848	87.8967	1432.22	-200.602				1123.63	-244.871		1124.01	-256.404		1123.93	-264.433
		171.927	87.9015	1432.1	-201.251				1123.31	-244.729		1123.68	-256.255		1123.6	-264.279
		172.025	87.9087	1431.98	-201.76				1122.97	-244.587		1123.35	-256.109		1123.28	-264.128
		172.115	87.9142	1431.87	-202.408				1122.65	-244.447		1123.03	-255.963		1122.95	-263.975
		172.192	87.9189	1431.76	-202.919				1122.32	-244.223		1122.69	-255.814		1122.62	-263.739
		172.278	87.9242	1431.65	-203.568				1121.99	-244.081		1122.37	-255.667		1122.3	-263.588
		172.375	87.9313	1431.54	-204.08				1121.67	-243.942		1122.04	-255.435		1121.96	-263.435
		172.458	87.9364	1431.42	-204.728				1121.34	-243.8		1121.71	-255.288		1121.63	-263.196
		172.538	87.9413	1431.31	-205.238				1121.01	-243.576		1121.38	-255.14		1121.3	-263.044
		172.621	87.9475	1431.19	-205.746				1120.69	-243.437		1121.06	-254.994		1120.97	-262.89
		172.712	87.9531	1431.08	-206.254				1120.36	-243.294		1120.73	-254.846		1120.63	-262.651
		172.791	87.9579	1430.96	-206.764				1120.03	-243.07		1120.4	-254.699		1120.3	-262.496
		172.875	87.9642	1430.85	-207.272				1119.7	-242.928		1120.08	-254.553		1119.97	-262.344
		172.956	87.9692	1430.73	-207.917				1119.37	-242.788		1119.74	-254.403		1119.64	-262.192
		173.043	87.9757	1430.62	-208.425				1119.04	-242.647		1119.41	-254.256		1119.31	-261.954
		173.125	87.9807	1430.5	-209.07				1118.71	-242.422		1119.08	-254.022		1118.97	-261.798
		173.209	87.9858	1430.38	-209.578				1118.39	-242.283		1118.74	-253.872		1118.64	-261.645
		173.305	87.9929	1430.26	-210.084				1118.06	-242.144		1118.41	-253.724		1118.31	-261.493
		173.389	87.998	1430.15	-210.729				1117.73	-242.003		1118.08	-253.574		1117.98	-261.343
		173.473	88.0043	1430.04	-211.237				1117.41	-241.781		1117.75	-253.429		1117.66	-261.108
		173.552	88.0091	1429.92	-211.881				1117.08	-241.64		1117.43	-253.283		1117.33	-260.955
		173.644	88.0147	1429.81	-212.525				1116.75	-241.416		1117.09	-253.134		1116.99	-260.803
		173.731	88.0212	1429.69	-213.168				1116.42	-241.276		1116.76	-252.985		1116.66	-260.65
		173.813	88.0262	1429.57	-213.812				1116.09	-241.137		1116.43	-252.754		1116.33	-260.499
		173.902	88.0328	1429.45	-214.454				1115.77	-240.915		1116.1	-252.606		1116.01	-260.265
		173.997	88.0386	1429.34	-215.097				1115.43	-240.773		1115.77	-252.461		1115.67	-260.111
		174.081	88.0449	1429.22	-215.74				1115.12	-240.554		1115.44	-252.313		1115.35	-259.961
		174.167	88.0501	1429.1	-216.381				1114.79	-240.415		1115.11	-252.083		1115.02	-259.81
		174.259	88.0569	1428.99	-217.025				1114.46	-240.274		1114.79	-251.938		1114.69	-259.658
		174.354	88.0627	1428.87	-217.667				1114.13	-240.051		1114.46	-251.79		1114.36	-259.423
		174.444	88.0693	1428.76	-218.446				1113.8	-239.911		1114.13	-251.644		1114.03	-259.271
		174.526	88.0743	1428.64	-219.086				1113.47	-239.769		1113.79	-251.412		1113.69	-259.119
		174.613	88.0807	1428.52	-219.728				1113.14	-239.546		1113.46	-251.263		1113.37	-258.968
		174.703	88.0862	1428.4	-220.506				1112.81	-239.408		1113.13	-251.118		1113.04	-258.818
		174.789	88.0915	1428.29	-221.148				1112.49	-239.271		1112.8	-250.971		1112.71	-258.585
		174.874	88.0978	1428.18	-221.789				1112.15	-239.129		1112.48	-250.826		1112.38	-258.431
		174.959	88.103	1428.06	-222.428				1111.82	-238.906		1112.15	-250.597		1112.05	-258.283
		175.05	88.1097	1427.94	-223.068				1111.5	-238.768		1111.82	-250.453		1111.73	-258.134
		175.133	88.1147	1427.82	-223.844				1111.17	-238.63		1111.5	-250.308		1111.4	-257.985
		175.222	88.1213	1427.7	-224.485				1110.84	-238.49		1111.16	-250.078		1111.08	-257.836
		175.317	88.127	1427.58	-225.259				1110.51	-238.268		1110.84	-249.932		1110.75	-257.685
		175.402	88.1333	1427.47	-226.035				1110.18	-238.128		1110.51	-249.787		1110.42	-257.453
		175.482	88.1382	1427.35	-226.673				1109.84	-237.984		1110.18	-249.56		1110.09	-257.303
		175.569	88.1446	1427.23	-227.448				1109.5	-237.758		1109.86	-249.415		1109.77	-257.154
		175.663	88.1504	1427.11	-228.22				1109.16	-237.616		1109.53	-249.269		1109.44	-256.922
		175.748	88.1555	1426.99	-229.131				1108.84	-237.396		1109.2	-249.123		1109.11	-256.771
		175.832	88.1617	1426.87	-229.906				1108.51	-237.258		1108.87	-248.897		1108.78	-256.623
		175.923	88.1673	1426.75	-230.681				1108.18	-237.119		1108.55	-248.753		1108.46	-256.392
		176.011	88.1737	1426.64	-231.455				1107.85	-236.977		1108.22	-248.609		1108.13	-256.244
		176.094	88.1788	1426.51	-232.364				1107.51	-236.755		1107.89	-248.463		1107.81	-256.095
		176.18	88.184	1426.38	-233.542				1107.18	-236.616		1107.56	-248.318		1107.48	-255.863
		176.275	88.1909	1426.25	-234.856				1106.86	-236.477		1107.24	-248.093		1107.15	-255.716
		176.368	88.1966	1426.13	-236.175				1106.53	-236.257		1106.91	-247.947		1106.82	-255.565
		176.451	88.2017	1426.01	-237.356				1106.19	-236.115		1106.59	-247.804		1106.5	-255.334
		176.531	88.2065	1425.89	-238.401				1105.86	-235.893		1106.26	-247.658		1106.17	-255.186
		176.625	88.2133	1425.78	-239.31				1105.54	-235.761		1105.92	-247.512		1105.84	-255.037
		176.713	88.2187	1425.66	-240.219				1105.21	-235.621		1105.6	-247.367		1105.51	-254.888
		176.8	88.2251	1425.55	-240.854				1104.88	-235.402		1105.27	-247.223		1105.19	-254.658
		176.892	88.2307	1425.43	-241.624				1104.55	-235.261		1104.94	-247.08		1104.87	-254.514
		176.985	88.2374	1425.32	-242.261				1104.22	-235.124		1104.62	-246.935		1104.55	-254.366
		177.074	88.2428	1425.21	-242.761				1103.9	-234.907		1104.3	-246.794		1104.22	-254.22
		177.15	88.2475	1425.09	-243.396				1103.57	-234.77		1103.97	-246.651		1103.9	-253.991
		177.243	88.2542	1424.98	-243.895				1103.25	-234.634		1103.65	-246.508		1103.58	-253.846
		177.338	88.261	1424.86	-244.392				1102.92	-234.416		1103.32	-246.447		1103.25	-253.699
		177.429	88.2665	1424.74	-244.886				1102.6	-234.28		1102.99	-246.302		1102.92	-253.549
		177.515	88.2728	1424.62	-245.653				1102.28	-234.065		1102.66	-246.075		1102.59	-253.399
		177.615	88.2789	1424.5	-246.422				1101.96	-233.932		1102.34	-245.932		1102.27	-253.171
		177.706	88.2855	1424.38	-247.19				1101.64	-233.796		1102.01	-245.789		1101.94	-253.023
		177.791	88.2907	1424.26	-247.82				1101.31	-233.579		1101.69	-245.647		1101.62	-252.877
		177.884	88.2974	1424.14	-248.452				1100.98	-233.442		1101.36	-245.504		1101.3	-252.731
		177.973	88.3028	1424.03	-249.083				1100.66	-233.227		1101.03	-245.279		1100.97	-252.501
		178.059	88.309	1423.9	-249.576				1100.34	-233.092		1100.71	-245.136		1100.64	-252.354
		178.136	88.3137	1423.78	-250.204				1100.02	-232.876		1100.38	-244.993		1100.32	-252.207
		178.228	88.3203	1423.66	-250.699				1099.69	-232.739		1100.05	-244.847		1099.99	-252.06
		178.321	88.326	1423.55	-251.195				1099.35	-232.517		1099.72	-244.621		1099.66	-251.83
		178.408	88.3323	1423.44	-251.829				1099.03	-232.302		1099.38	-244.472		1099.33	-251.682
		178.492	88.3374	1423.33	-252.326				1098.7	-232.167		1099.05	-244.326		1099.01	-251.535
		178.59	88.3444	1423.22	-252.825				1098.38	-231.95		1098.72	-244.102		1098.68	-251.389
		178.681	88.3509	1423.11	-253.458				1098.05	-231.814		1098.39	-243.96		1098.36	-251.163
		178.769	88.3563	1423	-253.954				1097.72	-231.594		1098.07	-243.818		1098.04	-251.017
		178.856	88.3626	1422.89	-254.451				1097.39	-231.376		1097.74	-243.675		1097.71	-250.87
		178.951	88.3684	1422.79	-254.949				1097.05	-231.238		1097.41	-243.449		1097.39	-250.644
		179.038	88.3746	1422.67	-255.444				1096.72	-231.02		1097.08	-243.304		1097.06	-250.498
		179.124	88.3799	1422.57	-255.942				1096.39	-230.884		1096.76	-243.165		1096.74	-250.353
		179.226	88.3861	1422.46	-256.438				1096.07	-230.667		1096.43	-243.023		1096.41	-250.206
		179.312	88.3923	1422.35	-256.934				1095.74	-230.532		1096.1	-242.798		1096.08	-249.977
		179.402	88.3978	1422.24	-257.43				1095.42	-230.398		1095.78	-242.657		1095.76	-249.832
		179.493	88.4043	1422.14	-257.928				1095.1	-230.185		1095.45	-242.514		1095.44	-249.687
		179.584	88.4098	1422.03	-258.426				1094.78	-230.052		1095.13	-242.373		1095.11	-249.459
		179.674	88.4162	1421.93	-258.788				1094.45	-229.919		1094.8	-242.149		1094.78	-249.312
		179.762	88.4216	1421.82	-259.284				1094.13	-229.706		1094.47	-242.005		1094.45	-249.165
		179.857	88.4283	1421.72	-259.784				1093.81	-229.571		1094.14	-241.783		1094.13	-248.939
		179.953	88.4342	1421.61	-260.143				1093.48	-229.436		1093.81	-241.64		1093.8	-248.791
		180.044	88.4407	1421.51	-260.639				1093.15	-229.22		1093.49	-241.499		1093.47	-248.645
		180.127	88.4457	1421.4	-261.001				1092.83	-229.087		1093.17	-241.278		1093.15	-248.5
		180.221	88.4524	1421.31	-261.5				1092.52	-228.877		1092.84	-241.138		1092.82	-248.355
		180.307	88.4576	1421.19	-261.993				1092.19	-228.743		1092.53	-241.002		1092.5	-248.133
		180.39	88.4626	1421.09	-262.355				1091.87	-228.61		1092.21	-240.783		1092.19	-247.991
		180.483	88.4692	1420.99	-262.85				1091.55	-228.399		1091.89	-240.644		1091.87	-247.847
		180.579	88.4751	1420.88	-263.21				1091.23	-228.266		1091.57	-240.503		1091.55	-247.704
		180.67	88.4815	1420.77	-263.704				1090.9	-228.133		1091.24	-240.361		1091.22	-247.478
		180.753	88.4866	1420.67	-264.065				1090.58	-227.919		1090.91	-240.221		1090.89	-247.334
		180.854	88.4936	1420.57	-264.562				1090.25	-227.784		1090.58	-240.077		1090.57	-247.189
		180.947	88.5002	1420.47	-264.924				1089.92	-227.568		1090.26	-239.858		1090.25	-247.045
		181.032	88.5054	1420.36	-265.419				1089.58	-227.43		1089.93	-239.715		1089.92	-246.82
		181.114	88.5113	1420.26	-265.781				1089.25	-227.214		1089.61	-239.575		1089.59	-246.674
		181.2	88.5165	1420.16	-266.14				1088.92	-227.079		1089.28	-239.434		1089.27	-246.528
		181.281	88.5223	1420.05	-266.635				1088.59	-226.864		1088.95	-239.212		1088.94	-246.382
		181.359	88.5271	1419.95	-266.995				1088.26	-226.73		1088.63	-239.072		1088.62	-246.159
		181.451	88.5336	1419.85	-267.354				1087.94	-226.517		1088.31	-238.933		1088.29	-246.015
		181.549	88.5395	1419.75	-267.715				1087.62	-226.385		1087.98	-238.712		1087.96	-245.869
		181.639	88.5459	1419.64	-268.209				1087.29	-226.172		1087.65	-238.571		1087.64	-245.645
		181.726	88.5512	1419.54	-268.569				1086.96	-226.039		1087.33	-238.43		1087.31	-245.499
		181.81	88.5572	1419.44	-268.928				1086.64	-225.827		1086.99	-238.206		1086.99	-245.276
		181.896	88.5624	1419.33	-269.287				1086.31	-225.693		1086.66	-238.065		1086.66	-245.133
		181.98	88.5684	1419.23	-269.645				1085.98	-225.479		1086.34	-237.924		1086.34	-244.987
		182.07	88.5738	1419.12	-270.003				1085.65	-225.345		1086.01	-237.702		1086.02	-244.766
		182.166	88.5805	1419.02	-270.363				1085.33	-225.131		1085.68	-237.561		1085.7	-244.624
		182.256	88.586	1418.92	-270.722				1085	-224.997		1085.35	-237.422		1085.38	-244.403
		182.344	88.5922	1418.82	-271.08				1084.67	-224.865		1085.03	-237.283		1085.05	-244.26
		182.426	88.5972	1418.72	-271.441				1084.36	-224.736		1084.7	-237.063		1084.72	-244.115
		182.509	88.6031	1418.61	-271.797				1084.03	-224.525		1084.38	-236.923		1084.4	-243.892
		182.591	88.609	1418.51	-272.155				1083.71	-224.393		1084.05	-236.782		1084.08	-243.748
		182.676	88.6141	1418.41	-272.514				1083.38	-224.258		1083.72	-236.564		1083.75	-243.526
		182.774	88.6209	1418.31	-272.874				1083.05	-224.046		1083.39	-236.422		1083.43	-243.383
		182.87	88.6267	1418.2	-273.231				1082.73	-223.916		1083.07	-236.282		1083.1	-243.239
		182.954	88.6327	1418.1	-273.589				1082.41	-223.785		1082.74	-236.141		1082.77	-243.016
		183.038	88.6386	1418	-273.947				1082.08	-223.572		1082.41	-235.921		1082.46	-242.876
		183.124	88.6439	1417.9	-274.169				1081.75	-223.441		1082.08	-235.78		1082.13	-242.734
		183.208	88.6498	1417.79	-274.523				1081.43	-223.23		1081.76	-235.643		1081.81	-242.512
		183.294	88.655	1417.69	-274.883				1081.1	-223.097		1081.44	-235.504		1081.49	-242.369
		183.383	88.6612	1417.58	-275.24				1080.77	-222.885		1081.12	-235.29		1081.16	-242.228
		183.479	88.6679	1417.48	-275.596				1080.45	-222.753		1080.8	-235.151		1080.83	-242.082
		183.566	88.6732	1417.38	-275.955				1080.12	-222.541		1080.47	-235.012		1080.5	-241.858
		183.647	88.6789	1417.28	-276.313				1079.79	-222.41		1080.15	-234.796		1080.17	-241.713
		183.729	88.6839	1417.18	-276.536				1079.47	-222.28		1079.82	-234.657		1079.85	-241.569
		183.815	88.6899	1417.08	-276.892				1079.14	-222.069		1079.5	-234.44		1079.52	-241.348
		183.898	88.6949	1416.97	-277.248				1078.82	-221.939		1079.17	-234.301		1079.2	-241.206
		183.992	88.7014	1416.88	-277.473				1078.5	-221.73		1078.85	-234.086		1078.88	-241.065
		184.089	88.7073	1416.78	-277.83				1078.18	-221.601		1078.53	-233.948		1078.56	-240.923
		184.18	88.7136	1416.67	-278.185				1077.86	-221.393		1078.2	-233.731		1078.23	-240.701
		184.269	88.719	1416.57	-278.41				1077.53	-221.262		1077.88	-233.595		1077.91	-240.562
		184.356	88.7251	1416.47	-278.767				1077.21	-221.053		1077.56	-233.38		1077.59	-240.423
		184.44	88.7302	1416.37	-278.988				1076.89	-220.924		1077.24	-233.243		1077.27	-240.202
		184.524	88.7361	1416.27	-279.344				1076.57	-220.715		1076.92	-233.105		1076.94	-240.06
		184.61	88.7413	1416.17	-279.703				1076.24	-220.583		1076.59	-232.888		1076.62	-239.841
		184.707	88.7479	1416.07	-279.926				1075.91	-220.374		1076.27	-232.751		1076.29	-239.697
		184.799	88.7535	1415.97	-280.282				1075.59	-220.244		1075.94	-232.536		1075.97	-239.556
		184.886	88.7596	1415.87	-280.503				1075.27	-220.115		1075.62	-232.397		1075.65	-239.338
		184.975	88.7649	1415.77	-280.86				1074.94	-219.905		1075.29	-232.26		1075.33	-239.197
		185.062	88.7702	1415.67	-281.083				1074.62	-219.776		1074.96	-232.041		1075	-239.054
		185.143	88.7759	1415.57	-281.436				1074.3	-219.647		1074.64	-231.904		1074.68	-238.835
		185.226	88.7809	1415.46	-281.791				1073.97	-219.437		1074.32	-231.689		1074.35	-238.694
		185.317	88.7864	1415.37	-282.015				1073.64	-219.308		1073.99	-231.552		1074.03	-238.551
		185.416	88.7932	1415.27	-282.237				1073.32	-219.098		1073.67	-231.415		1073.7	-238.332
		185.502	88.7984	1415.17	-282.593				1072.99	-218.969		1073.34	-231.2		1073.38	-238.19
		185.589	88.8036	1415.07	-282.816				1072.67	-218.761		1073.02	-231.062		1073.05	-238.05
		185.68	88.8091	1414.97	-283.171				1072.35	-218.633		1072.69	-230.924		1072.73	-237.83
		185.759	88.8147	1414.87	-283.392				1072.03	-218.428		1072.37	-230.713		1072.4	-237.69
		185.843	88.8197	1414.76	-283.609				1071.71	-218.299		1072.05	-230.577		1072.08	-237.55
		185.937	88.8254	1414.67	-283.967				1071.38	-218.092		1071.72	-230.362		1071.76	-237.333
		186.042	88.8318	1414.56	-284.187				1071.06	-217.964		1071.41	-230.227		1071.44	-237.193
		186.136	88.8382	1414.46	-284.541				1070.73	-217.833		1071.08	-230.012		1071.12	-236.976
		186.222	88.8434	1414.36	-284.896				1070.41	-217.702		1070.76	-229.875		1070.8	-236.838
		186.304	88.8491	1414.26	-285.116				1070.08	-217.493		1070.43	-229.662		1070.48	-236.622
		186.386	88.8541	1414.16	-285.47				1069.75	-217.364		1070.11	-229.525		1070.16	-236.481
		186.471	88.8592	1414.06	-285.689				1069.43	-217.234		1069.78	-229.308		1069.83	-236.262
		186.555	88.865	1413.95	-285.909				1069.1	-217.104		1069.45	-229.173		1069.51	-236.046
		186.649	88.8707	1413.86	-286.265				1068.78	-216.978		1069.13	-228.96		1069.19	-235.906
		186.747	88.8774	1413.76	-286.485				1068.46	-216.849		1068.8	-228.822		1068.86	-235.689
		186.838	88.8836	1413.65	-286.705				1068.14	-216.644		1068.48	-228.608		1068.54	-235.473
		186.927	88.889	1413.56	-286.925				1067.82	-216.515		1068.15	-228.472		1068.22	-235.335
		187.015	88.8951	1413.45	-287.276				1067.49	-216.386		1067.83	-228.337		1067.89	-235.116
		187.104	88.9004	1413.35	-287.495				1067.16	-216.255		1067.51	-228.125		1067.57	-234.976
		187.182	88.9059	1413.24	-287.714				1066.83	-216.123		1067.19	-227.99		1067.25	-234.761
		187.282	88.9119	1413.14	-287.934				1066.49	-215.913		1066.86	-227.777		1066.92	-234.543
		187.375	88.9183	1413.05	-288.155				1066.15	-215.775		1066.52	-227.635		1066.59	-234.399
		187.465	88.9244	1412.95	-288.509				1065.81	-215.639		1066.19	-227.419		1066.25	-234.175
		187.546	88.9293	1412.84	-288.727				1065.46	-215.425		1065.85	-227.274		1065.91	-234.031
		187.629	88.935	1412.74	-288.944				1065.11	-215.287		1065.49	-227.125		1065.57	-233.808
		187.715	88.9402	1412.64	-289.162				1064.77	-215.152		1065.14	-226.903		1065.23	-233.583
		187.808	88.9465	1412.53	-289.38				1064.42	-214.938		1064.79	-226.758		1064.88	-233.434
		187.91	88.9534	1412.43	-289.731				1064.07	-214.799		1064.44	-226.61		1064.54	-233.212
		188.003	88.959	1412.32	-289.948				1063.72	-214.659		1064.09	-226.388		1064.2	-233.063
		188.09	88.9649	1412.22	-290.167				1063.37	-214.444		1063.74	-226.243		1063.85	-232.839
		188.178	88.9702	1412.12	-290.385				1063.02	-214.305		1063.39	-226.097		1063.51	-232.691
		188.263	88.9761	1412.02	-290.602				1062.67	-214.169		1063.04	-225.875		1063.16	-232.466
		188.35	88.9813	1411.92	-290.687				1062.33	-213.957		1062.7	-225.732		1062.82	-232.318
		188.437	88.9872	1411.81	-290.902				1061.99	-213.821		1062.35	-225.588		1062.47	-232.094
		188.531	88.9929	1411.7	-291.116				1061.64	-213.608		1062.01	-225.444		1062.12	-231.943
		188.628	88.9994	1411.6	-291.333				1061.29	-213.468		1061.66	-225.223		1061.77	-231.794
		188.719	89.0056	1411.49	-291.549				1060.93	-213.253		1061.32	-225.08		1061.42	-231.57
		188.802	89.0106	1411.38	-291.763				1060.58	-213.039		1060.97	-224.936		1061.08	-231.422
		188.893	89.0167	1411.28	-291.978				1060.23	-212.903		1060.62	-224.716		1060.74	-231.2
		188.97	89.022	1411.17	-292.193				1059.88	-212.689		1060.28	-224.574		1060.39	-231.053
		189.055	89.0272	1411.06	-292.407				1059.54	-212.476		1059.93	-224.429		1060.05	-230.904
		189.151	89.0336	1410.95	-292.621				1059.2	-212.267		1059.59	-224.21		1059.69	-230.676
		189.247	89.04	1410.84	-292.834				1058.85	-212.13		1059.24	-224.064		1059.34	-230.527
		189.344	89.0465	1410.73	-293.046				1058.5	-211.918		1058.9	-223.923		1058.99	-230.378
		189.432	89.0518	1410.62	-293.258				1058.15	-211.78		1058.55	-223.704		1058.64	-230.155
		189.519	89.0577	1410.51	-293.472				1057.81	-211.57		1058.21	-223.561		1058.29	-230.005
		189.607	89.0637	1410.4	-293.553				1057.46	-211.436		1057.87	-223.344		1057.94	-229.853
		189.695	89.069	1410.29	-293.766				1057.12	-211.225		1057.52	-223.202		1057.59	-229.705
		189.78	89.0747	1410.18	-293.978				1056.77	-211.089		1057.17	-223.057		1057.24	-229.48
		189.879	89.0813	1410.07	-294.191				1056.42	-210.877		1056.83	-222.841		1056.89	-229.332
		189.978	89.0872	1409.96	-294.405				1056.07	-210.74		1056.48	-222.695		1056.54	-229.184
		190.062	89.0929	1409.86	-294.619				1055.72	-210.528		1056.13	-222.477		1056.19	-229.036
		190.149	89.0988	1409.75	-294.832				1055.37	-210.39		1055.79	-222.333		1055.85	-228.812
		190.239	89.1042	1409.64	-295.045				1055.03	-210.181		1055.43	-222.113		1055.5	-228.664
		190.323	89.1099	1409.53	-295.124				1054.68	-210.046		1055.09	-221.971		1055.15	-228.442
		190.409	89.115	1409.42	-295.335				1054.34	-209.837		1054.74	-221.827		1054.8	-228.292
		190.511	89.1218	1409.31	-295.548				1053.99	-209.701		1054.39	-221.608		1054.44	-228.067
		190.609	89.1283	1409.2	-295.762				1053.63	-209.488		1054.04	-221.463		1054.09	-227.917
		190.699	89.1337	1409.09	-295.841				1053.28	-209.35		1053.69	-221.243		1053.73	-227.766
		190.787	89.1396	1408.98	-296.051				1052.93	-209.214		1053.34	-221.101		1053.38	-227.616
		190.87	89.1445	1408.87	-296.264				1052.59	-209.006		1052.99	-220.956		1053.03	-227.391
		190.951	89.15	1408.77	-296.344				1052.26	-208.876		1052.64	-220.739		1052.67	-227.241
		191.038	89.1552	1408.66	-296.557				1051.93	-208.749		1052.31	-220.604		1052.33	-227.096
		191.139	89.1619	1408.54	-296.765				1051.61	-208.549		1051.98	-220.469		1051.99	-226.88
		191.24	89.168	1408.43	-296.844				1051.28	-208.424		1051.66	-220.262		1051.67	-226.744
		191.335	89.1742	1408.33	-297.058				1050.96	-208.223		1051.34	-220.131		1051.35	-226.533
		191.426	89.1797	1408.22	-297.27				1050.63	-208.095		1051.01	-219.995		1051.02	-226.392
		191.513	89.1855	1408.11	-297.349				1050.3	-207.894		1050.69	-219.788		1050.7	-226.183
		191.601	89.1908	1408	-297.562				1049.98	-207.771		1050.37	-219.655		1050.38	-226.048
		191.688	89.1966	1407.89	-297.64				1049.65	-207.567		1050.05	-219.45		1050.06	-225.838
		191.794	89.2029	1407.79	-297.852				1049.32	-207.365		1049.72	-219.318		1049.73	-225.703
		191.887	89.2091	1407.68	-297.93				1049	-207.241		1049.4	-219.187		1049.41	-225.494
		191.968	89.2139	1407.57	-298.144				1048.68	-207.044		1049.08	-218.981		1049.1	-225.36
		192.053	89.2196	1407.46	-298.221				1048.36	-206.844		1048.76	-218.85		1048.78	-225.152
		192.146	89.2252	1407.35	-298.432				1048.04	-206.719		1048.44	-218.719		1048.46	-225.018
		192.234	89.231	1407.24	-298.51				1047.71	-206.521		1048.12	-218.515		1048.14	-224.809
		192.319	89.2361	1407.13	-298.586				1047.39	-206.395		1047.8	-218.383		1047.82	-224.675
		192.418	89.2426	1407.02	-298.8				1047.06	-206.196		1047.48	-218.251		1047.5	-224.468
		192.513	89.2483	1406.91	-298.876				1046.74	-206.071		1047.15	-218.045		1047.19	-224.261
		192.605	89.2543	1406.81	-298.956				1046.41	-205.872		1046.83	-217.913		1046.87	-224.128
		192.693	89.2602	1406.7	-299.168				1046.08	-205.744		1046.51	-217.709		1046.55	-223.92
		192.782	89.2655	1406.59	-299.247				1045.76	-205.544		1046.19	-217.578		1046.23	-223.785
		192.869	89.2712	1406.49	-299.327				1045.44	-205.348		1045.87	-217.447		1045.91	-223.578
		192.96	89.2767	1406.38	-299.406				1045.12	-205.224		1045.55	-217.242		1045.59	-223.37
		193.064	89.2835	1406.27	-299.616				1044.79	-205.027		1045.23	-217.113		1045.27	-223.237
		193.16	89.2897	1406.16	-299.695				1044.47	-204.829		1044.91	-216.909		1044.95	-223.031
		193.251	89.2957	1406.06	-299.774				1044.15	-204.707		1044.58	-216.777		1044.64	-222.825
		193.34	89.301	1405.95	-299.986				1043.83	-204.51		1044.27	-216.648		1044.32	-222.692
		193.429	89.3069	1405.84	-300.064				1043.51	-204.386		1043.94	-216.443		1044	-222.484
		193.521	89.3129	1405.73	-300.141				1043.19	-204.189		1043.62	-216.312		1043.68	-222.279
		193.604	89.3184	1405.63	-300.353				1042.86	-203.991		1043.3	-216.106		1043.37	-222.147
		193.702	89.3242	1405.52	-300.431				1042.54	-203.866		1042.97	-215.899		1043.04	-221.939
		193.787	89.3298	1405.41	-300.642				1042.21	-203.669		1042.64	-215.768		1042.73	-221.808
		193.87	89.3348	1405.3	-300.718				1041.89	-203.473		1042.32	-215.563		1042.41	-221.603
		193.962	89.3408	1405.19	-300.93				1041.57	-203.349		1042	-215.436		1042.1	-221.472
		194.055	89.3469	1405.09	-301.008				1041.24	-203.151		1041.68	-215.234		1041.78	-221.267
		194.14	89.3519	1404.98	-301.221				1040.91	-202.953		1041.36	-215.102		1041.46	-221.134
		194.218	89.3571	1404.88	-301.299				1040.59	-202.829		1041.04	-214.899		1041.15	-220.93
		194.312	89.3632	1404.77	-301.379				1040.26	-202.631		1040.72	-214.77		1040.83	-220.796
		194.42	89.3696	1404.66	-301.589				1039.93	-202.433		1040.4	-214.569		1040.5	-220.589
		194.523	89.3763	1404.56	-301.668				1039.61	-202.308		1040.08	-214.366		1040.18	-220.457
		194.614	89.3817	1404.45	-301.879				1039.29	-202.116		1039.76	-214.238		1039.86	-220.251
		194.706	89.3877	1404.34	-301.957				1038.97	-201.921		1039.44	-214.036		1039.54	-220.118
		194.796	89.3935	1404.24	-302.035				1038.65	-201.8		1039.12	-213.907		1039.23	-219.916
		194.884	89.3988	1404.13	-302.244				1038.33	-201.605		1038.8	-213.706		1038.91	-219.783
		194.982	89.4051	1404.02	-302.322				1038.01	-201.409		1038.48	-213.576		1038.59	-219.651
		195.076	89.4107	1403.91	-302.532				1037.68	-201.214		1038.16	-213.375		1038.27	-219.444
		195.166	89.4165	1403.81	-302.612				1037.36	-201.019		1037.85	-213.174		1037.95	-219.312
		195.26	89.4221	1403.7	-302.689				1037.05	-200.826		1037.53	-213.046		1037.63	-219.18
		195.346	89.4277	1403.59	-302.898				1036.73	-200.634		1037.21	-212.846		1037.31	-218.974
		195.43	89.4327	1403.49	-302.977				1036.41	-200.441		1036.89	-212.717		1036.98	-218.84
		195.51	89.4379	1403.39	-303.057				1036.09	-200.247		1036.57	-212.515		1036.65	-218.705
		195.599	89.4432	1403.28	-303.267				1035.77	-200.053		1036.25	-212.315		1036.34	-218.5
		195.705	89.45	1403.17	-303.346				1035.45	-199.933		1035.93	-212.187		1036.01	-218.367
		195.806	89.456	1403.07	-303.423				1035.13	-199.74		1035.6	-211.985		1035.69	-218.235
		195.904	89.4623	1402.96	-303.502				1034.81	-199.547		1035.28	-211.856		1035.37	-218.03
		195.987	89.4672	1402.85	-303.711				1034.49	-199.427		1034.96	-211.655		1035.05	-217.899
		196.078	89.4731	1402.75	-303.789				1034.17	-199.233		1034.64	-211.527		1034.73	-217.766
		196.167	89.4784	1402.64	-303.867				1033.85	-199.041		1034.32	-211.399		1034.41	-217.561
		196.272	89.4851	1402.53	-303.944				1033.53	-198.921		1034	-211.199		1034.09	-217.43
		196.368	89.4912	1402.43	-304.022				1033.21	-198.727		1033.68	-211.069		1033.77	-217.224
		196.457	89.4965	1402.32	-304.232				1032.89	-198.534		1033.36	-210.869		1033.44	-217.092
		196.539	89.5018	1402.22	-304.311				1032.57	-198.413		1033.04	-210.742		1033.12	-216.888
		196.625	89.5069	1402.11	-304.387				1032.25	-198.223		1032.72	-210.544		1032.81	-216.759
		196.707	89.5122	1402	-304.462				1031.94	-198.033		1032.4	-210.415		1032.49	-216.558
		196.791	89.5177	1401.9	-304.541				1031.61	-197.909		1032.08	-210.214		1032.17	-216.354
		196.884	89.5232	1401.79	-304.619				1031.29	-197.716		1031.76	-210.087		1031.86	-216.224
		196.986	89.5297	1401.68	-304.697				1030.96	-197.524		1031.43	-209.887		1031.53	-216.02
		197.08	89.5352	1401.58	-304.774				1030.64	-197.332		1031.12	-209.762		1031.22	-215.819
		197.17	89.541	1401.47	-304.982				1030.32	-197.212		1030.8	-209.561		1030.9	-215.688
		197.26	89.5463	1401.37	-305.061				1030	-197.018		1030.48	-209.436		1030.57	-215.483
		197.348	89.552	1401.26	-305.135				1029.67	-196.826		1030.16	-209.236		1030.25	-215.281
		197.435	89.5571	1401.15	-305.213				1029.35	-196.634		1029.84	-209.11		1029.93	-215.148
		197.532	89.5633	1401.05	-305.291				1029.03	-196.514		1029.52	-208.911		1029.62	-214.949
		197.633	89.5693	1400.94	-305.369				1028.72	-196.326		1029.2	-208.784		1029.3	-214.746
		197.726	89.5752	1400.83	-305.577				1028.39	-196.134		1028.88	-208.657		1028.97	-214.542
		197.819	89.5807	1400.73	-305.655				1028.08	-195.943		1028.57	-208.46		1028.65	-214.413
		197.909	89.5864	1400.62	-305.732				1027.75	-195.751		1028.24	-208.33		1028.33	-214.209
		197.997	89.5917	1400.52	-305.81				1027.43	-195.56		1027.92	-208.202		1028.01	-214.008
		198.085	89.5973	1400.4	-305.883				1027.11	-195.372		1027.6	-208.005		1027.69	-213.805
		198.184	89.6035	1400.3	-305.961				1026.79	-195.181		1027.27	-207.876		1027.36	-213.673
		198.281	89.6093	1400.19	-306.038				1026.47	-194.988		1026.95	-207.75		1027.04	-213.471
		198.373	89.6151	1400.09	-306.116				1026.15	-194.8		1026.63	-207.621		1026.72	-213.343
		198.462	89.6204	1399.98	-306.193				1025.84	-194.613		1026.31	-207.423		1026.41	-213.143
		198.552	89.6261	1399.87	-306.268				1025.52	-194.424		1025.99	-207.298		1026.09	-213.013
		198.641	89.6317	1399.77	-306.346				1025.21	-194.237		1025.67	-207.171		1025.76	-212.81
		198.727	89.6368	1399.66	-306.422				1024.89	-194.049		1025.35	-206.975		1025.44	-212.679
		198.822	89.6428	1399.56	-306.498				1024.57	-193.931		1025.03	-206.848		1025.12	-212.48
		198.928	89.6494	1399.45	-306.574				1024.25	-193.742		1024.72	-206.723		1024.8	-212.35
		199.031	89.6555	1399.34	-306.518				1023.93	-193.552		1024.39	-206.526		1024.48	-212.22
		199.123	89.6613	1399.23	-306.594				1023.61	-193.363		1024.07	-206.398		1024.17	-212.022
		199.216	89.6672	1399.12	-306.67				1023.29	-193.174		1023.75	-206.201		1023.85	-211.891
		199.308	89.673	1399.02	-306.746				1022.97	-192.987		1023.42	-206.072		1023.52	-211.761
		199.397	89.6782	1398.91	-306.823				1022.65	-192.797		1023.11	-205.876		1023.21	-211.561
		199.494	89.6843	1398.81	-306.899				1022.34	-192.611		1022.78	-205.748		1022.89	-211.433
		199.593	89.6905	1398.71	-306.979				1022.02	-192.352		1022.46	-205.55		1022.57	-211.234
		199.681	89.6957	1398.61	-307.06				1021.69	-192.163		1022.13	-205.423		1022.24	-211.102
		199.77	89.701	1398.51	-307.007				1021.38	-191.977		1021.81	-205.226		1021.92	-210.9
		199.863	89.7068	1398.4	-307.085				1021.06	-191.789		1021.5	-205.103		1021.6	-210.77
		199.946	89.7117	1398.3	-307.163				1020.74	-191.601		1021.18	-204.907		1021.27	-210.57
		200.039	89.7175	1398.19	-307.239				1020.41	-191.412		1020.86	-204.781		1020.96	-210.442
		200.145	89.7238	1398.09	-307.317				1020.09	-191.223		1020.54	-204.585		1020.63	-210.24
		200.245	89.73	1397.98	-307.392				1019.78	-191.038		1020.22	-204.46		1020.31	-210.11
		200.342	89.7357	1397.88	-307.471				1019.45	-190.919		1019.9	-204.264		1019.99	-209.911
		200.429	89.7412	1397.78	-307.547				1019.13	-190.731		1019.57	-204.138		1019.67	-209.714
		200.52	89.7465	1397.67	-307.492				1018.81	-190.545		1019.26	-203.944		1019.35	-209.585
		200.609	89.7521	1397.56	-307.567				1018.49	-190.358		1018.93	-203.818		1019.03	-209.386
		200.699	89.7574	1397.46	-307.645				1018.17	-190.17		1018.61	-203.622		1018.72	-209.26
		200.798	89.7636	1397.36	-307.723				1017.85	-189.982		1018.29	-203.497		1018.4	-209.064
		200.895	89.7693	1397.25	-307.8				1017.52	-189.791		1017.97	-203.302		1018.09	-208.939
		200.989	89.7751	1397.14	-307.873				1017.19	-189.604		1017.65	-203.178		1017.78	-208.742
		201.081	89.7806	1397.04	-307.95				1016.87	-189.418		1017.33	-202.982		1017.46	-208.615
		201.171	89.7862	1396.93	-308.028				1016.56	-189.232		1017	-202.854		1017.14	-208.417
		201.262	89.7915	1396.83	-307.975				1016.24	-189.116		1016.69	-202.661		1016.82	-208.29
		201.356	89.7974	1396.73	-308.051				1015.91	-188.928		1016.37	-202.536		1016.5	-208.093
		201.46	89.8038	1396.63	-308.131				1015.59	-188.742		1016.05	-202.412		1016.19	-207.966
		201.554	89.8093	1396.52	-308.206				1015.27	-188.555		1015.73	-202.217		1015.87	-207.769
		201.644	89.8149	1396.41	-308.281				1014.95	-188.37		1015.4	-202.09		1015.55	-207.641
		201.739	89.8205	1396.31	-308.356				1014.63	-188.253		1015.08	-201.966		1015.23	-207.513
		201.821	89.8256	1396.2	-308.432				1014.3	-188.065		1014.75	-201.769		1014.91	-207.316
		201.905	89.8306	1396.1	-308.509				1013.98	-187.879		1014.42	-201.641		1014.59	-207.188
		202.004	89.8367	1395.99	-308.584				1013.65	-187.761		1014.1	-201.447		1014.27	-206.99
		202.108	89.843	1395.88	-308.659				1013.34	-187.577		1013.78	-201.321		1013.94	-206.861
		202.206	89.8488	1395.78	-308.736				1013.02	-187.394		1013.46	-201.196		1013.62	-206.663
		202.301	89.8547	1395.68	-308.814				1012.7	-187.209		1013.13	-201.001		1013.3	-206.536
		202.39	89.8599	1395.57	-308.886				1012.37	-187.09		1012.81	-200.876		1012.98	-206.34
		202.481	89.8655	1395.46	-308.962				1012.05	-186.904		1012.49	-200.682		1012.66	-206.212
		202.574	89.8712	1395.36	-308.907				1011.74	-186.724		1012.17	-200.559		1012.35	-206.018
		202.668	89.8768	1395.25	-308.985				1011.43	-186.543		1011.85	-200.366		1012.03	-205.891
		202.766	89.8828	1395.15	-309.062				1011.11	-186.36		1011.54	-200.175		1011.71	-205.695
		202.865	89.8888	1395.05	-309.14				1010.79	-186.245		1011.22	-200.053		1011.39	-205.498
		202.955	89.8941	1394.94	-309.085				1010.47	-186.06		1010.9	-199.859		1011.07	-205.372
		203.046	89.8997	1394.84	-309.162				1010.16	-185.879		1010.57	-199.734		1010.75	-205.176
		203.137	89.905	1394.73	-309.235				1009.85	-185.699		1010.26	-199.543		1010.43	-205.05
		203.222	89.9103	1394.63	-309.312				1009.54	-185.519		1009.93	-199.35		1010.12	-204.857
		203.319	89.916	1394.53	-309.389				1009.23	-185.338		1009.62	-199.227		1009.8	-204.73
		203.418	89.922	1394.42	-309.334				1008.91	-185.155		1009.29	-199.034		1009.48	-204.536
		203.516	89.9278	1394.32	-309.411				1008.59	-184.972		1008.98	-198.911		1009.17	-204.342
		203.611	89.9334	1394.22	-309.488				1008.27	-184.791		1008.66	-198.72		1008.85	-204.216
		203.703	89.939	1394.11	-309.565				1007.96	-184.608		1008.34	-198.597		1008.53	-204.021
		203.79	89.9441	1394.01	-309.51				1007.64	-184.426		1008.02	-198.407		1008.21	-203.826
		203.879	89.9495	1393.9	-309.582				1007.32	-184.241		1007.71	-198.286		1007.89	-203.701
		203.975	89.9552	1393.79	-309.658				1006.99	-184.058		1007.39	-198.094		1007.57	-203.507
		204.078	89.9614	1393.69	-309.604				1006.68	-183.876		1007.07	-197.972		1007.25	-203.313
		204.176	89.9672	1393.59	-309.68				1006.35	-183.761		1006.75	-197.781		1006.94	-203.12
		204.263	89.9724	1393.48	-309.756				1006.04	-183.581		1006.43	-197.659		1006.62	-202.994
		204.356	89.9779	1393.37	-309.699				1005.72	-183.399		1006.11	-197.467		1006.31	-202.802
		204.441	89.9831	1393.27	-309.773				1005.4	-183.217		1005.79	-197.346		1005.99	-202.608
		204.533	89.9887	1393.16	-309.85				1005.08	-183.035		1005.48	-197.156		1005.66	-202.481
		204.632	89.9945	1393.06	-309.924				1004.76	-182.853		1005.16	-197.034		1005.35	-202.288
		204.727	90.0002	1392.95	-309.869				1004.44	-182.672		1004.83	-196.842		1005.03	-202.095
		204.814	90.0055	1392.84	-309.943				1004.13	-182.492		1004.51	-196.719		1004.71	-201.97
		204.912	90.0113	1392.74	-310.017				1003.81	-182.378		1004.19	-196.529		1004.39	-201.777
		205.002	90.0167	1392.63	-310.092				1003.49	-182.196		1003.87	-196.406		1004.08	-201.585
		205.094	90.0222	1392.53	-310.167				1003.17	-182.018		1003.55	-196.216		1003.76	-201.461
		205.182	90.0274	1392.42	-310.112				1002.86	-181.839		1003.23	-196.094		1003.44	-201.268
		205.291	90.034	1392.31	-310.184				1002.54	-181.659		1002.91	-195.972		1003.12	-201.074
		205.389	90.0399	1392.2	-310.258				1002.22	-181.477		1002.59	-195.782		1002.8	-200.949
		205.482	90.0453	1392.1	-310.335				1001.9	-181.364		1002.27	-195.659		1002.48	-200.756
		205.572	90.0507	1392	-310.412				1001.58	-181.183		1001.95	-195.47		1002.16	-200.631
		205.66	90.056	1391.9	-310.488				1001.27	-181.005		1001.64	-195.281		1001.84	-200.439
		205.748	90.0612	1391.79	-310.564				1000.95	-180.826		1001.32	-195.16		1001.52	-200.246
		205.839	90.0666	1391.69	-310.507				1000.63	-180.712		1000.99	-194.969		1001.2	-200.121
		205.938	90.0724	1391.58	-310.584				1000.3	-180.528		1000.66	-194.844		1000.88	-199.929
		206.037	90.0784	1391.48	-310.66				999.97	-180.344		1000.33	-194.65		1000.55	-199.731
		206.127	90.0837	1391.38	-310.736				999.635	-180.158		999.995	-194.522		1000.22	-199.601
		206.226	90.0896	1391.27	-310.68				999.294	-179.971		999.66	-194.327		999.879	-199.402
		206.32	90.0952	1391.17	-310.754				998.952	-179.783		999.321	-194.198		999.542	-199.203
		206.413	90.1007	1391.06	-310.827				998.606	-179.662		998.973	-193.999		999.192	-199.067
		206.508	90.1063	1390.95	-310.772				998.264	-179.474		998.636	-193.804		998.857	-198.87
		206.613	90.1125	1390.85	-310.847				997.923	-179.288		998.292	-193.674		998.514	-198.669
		206.708	90.1182	1390.75	-310.794				997.584	-179.101		997.952	-193.478		998.172	-198.469
		206.802	90.1237	1390.64	-310.865				997.239	-178.913		997.608	-193.28		997.833	-198.337
		206.892	90.129	1390.53	-310.811				996.893	-178.725		997.265	-193.15		997.492	-198.138
		206.981	90.1342	1390.43	-310.886				996.554	-178.539		996.93	-192.957		997.146	-197.936
		207.069	90.1395	1390.33	-310.832				996.211	-178.352		996.593	-192.762		996.804	-197.737
		207.163	90.1451	1390.22	-310.905				995.872	-178.167		996.245	-192.631		996.461	-197.537
		207.263	90.1509	1390.12	-310.85				995.528	-177.98		995.9	-192.434		996.119	-197.405
		207.355	90.1564	1390.01	-310.925				995.182	-177.859		995.555	-192.304		995.772	-197.203
		207.448	90.1619	1389.9	-310.868				994.84	-177.673		995.212	-192.107		995.428	-197.004
		207.541	90.1673	1389.8	-310.812				994.494	-177.486		994.868	-191.911		995.086	-196.805
		207.632	90.1727	1389.69	-310.887				994.155	-177.301		994.526	-191.782		994.737	-196.67
		207.722	90.1779	1389.59	-310.831				993.818	-177.117		994.189	-191.589		994.39	-196.469
		207.815	90.1834	1389.48	-310.774				993.477	-176.932		993.847	-191.46		994.05	-196.271
		207.917	90.1894	1389.38	-310.85				993.143	-176.816		993.507	-191.265		993.707	-196.072
		208.009	90.1948	1389.27	-310.793				992.8	-176.63		993.167	-191.138		993.367	-195.941
		208.102	90.2002	1389.16	-310.738				992.462	-176.446		992.833	-190.946		993.025	-195.743
		208.194	90.2057	1389.05	-310.808				992.116	-176.259		992.496	-190.753		992.691	-195.615
		208.278	90.2106	1388.94	-310.753				991.78	-176.143		992.155	-190.625		992.354	-195.419
		208.365	90.2157	1388.84	-310.828				991.44	-175.959		991.815	-190.431		992.015	-195.222
		208.464	90.2215	1388.74	-310.773				991.098	-175.84		991.473	-190.236		991.674	-195.091
		208.573	90.2279	1388.63	-310.849				990.759	-175.723		991.133	-190.109		991.333	-194.894
		208.666	90.2333	1388.54	-310.796				990.423	-175.607		990.795	-189.916		990.995	-194.698
		208.758	90.2387	1388.43	-310.868				990.085	-175.423		990.453	-189.722		990.655	-194.501
		208.849	90.244	1388.32	-310.813				989.747	-175.24		990.114	-189.595		990.312	-194.37
		208.938	90.2492	1388.22	-310.887				989.407	-175.123		989.779	-189.404		989.975	-194.174
		209.032	90.2547	1388.12	-310.834				989.065	-175.005		989.437	-189.21		989.641	-193.98
		209.129	90.2604	1388.01	-310.78				988.718	-174.885		989.099	-189.018		989.303	-193.851
		209.229	90.2662	1387.9	-310.852				988.378	-174.768		988.755	-188.89		988.967	-193.657
		209.325	90.2718	1387.8	-310.797				988.035	-174.715		988.413	-188.696		988.623	-193.459
		209.417	90.2772	1387.7	-310.873				987.687	-174.595		988.077	-188.505		988.283	-193.263
		209.504	90.2822	1387.6	-310.818				987.347	-174.675		987.74	-188.38		987.945	-193.134
		209.6	90.2878	1387.49	-310.892				987.002	-174.885		987.397	-188.186		987.605	-192.939
		209.694	90.2933	1387.38	-310.834				986.673	-174.968		987.054	-187.993		987.266	-192.744
		209.801	90.2995	1387.28	-310.781				986.358	-175.057		986.721	-187.869		986.926	-192.614
		209.9	90.3053	1387.18	-310.857				986.041	-175.144		986.4	-187.684		986.601	-192.425
		209.987	90.3104	1387.08	-310.804				985.725	-175.1		986.092	-187.57		986.284	-192.238
		210.077	90.3156	1386.97	-310.748				985.403	-175.054		985.777	-187.387		985.968	-192.053
		210.161	90.3205	1386.86	-310.82				985.082	-175.008		985.453	-187.201		985.658	-191.935
		210.255	90.3259	1386.75	-310.761				984.77	-174.9		985.141	-187.086		985.343	-191.75
		210.348	90.3313	1386.65	-310.705				984.459	-174.858		984.828	-186.904		985.02	-191.561
		210.455	90.3375	1386.54	-310.777				984.146	-174.814		984.513	-186.722		984.713	-191.445
		210.555	90.3433	1386.43	-310.852				983.835	-174.772		984.203	-186.608		984.403	-191.262
		210.652	90.349	1386.33	-310.795				983.52	-174.728		983.885	-186.425		984.093	-191.079
		210.737	90.3539	1386.21	-310.864				983.207	-174.685		983.565	-186.241		983.78	-190.96
		210.822	90.3588	1386.11	-310.939				982.889	-174.64		983.244	-186.057		983.46	-190.774
		210.906	90.3637	1386	-310.882				982.573	-174.531		982.923	-185.939		983.147	-190.656
		211	90.3691	1385.89	-310.954				982.254	-174.485		982.61	-185.758		982.835	-190.472
		211.11	90.3755	1385.78	-310.894				981.927	-174.437		982.291	-185.575		982.523	-190.289
		211.21	90.3813	1385.68	-310.969				981.613	-174.328		981.977	-185.459		982.21	-190.171
		211.306	90.3868	1385.58	-310.915				981.296	-174.283		981.659	-185.277		981.894	-189.986
		211.398	90.3921	1385.48	-310.993				980.983	-174.175		981.347	-185.162		981.579	-189.802
		211.49	90.3974	1385.38	-310.942				980.668	-174.001		981.029	-184.98		981.266	-189.619
		211.581	90.4026	1385.28	-311.018				980.35	-173.891		980.712	-184.799		980.955	-189.502
		211.668	90.4077	1385.19	-310.968				980.041	-173.784		980.394	-184.682		980.64	-189.319
		211.765	90.4133	1385.09	-311.044				979.735	-173.678		980.075	-184.5		980.329	-189.137
		211.86	90.4188	1384.99	-310.992				979.423	-173.441		979.761	-184.32		980.015	-189.018
		211.959	90.4244	1384.89	-311.068				979.115	-173.205		979.45	-184.141		979.705	-188.837
		212.051	90.4298	1384.8	-311.021				978.811	-173.035		979.145	-184.029		979.394	-188.655
		212.146	90.4352	1384.7	-310.969				978.499	-172.928		978.83	-183.849		979.079	-188.472
		212.233	90.4403	1384.6	-311.044				978.185	-172.819		978.515	-183.669		978.766	-188.355
		212.314	90.4449	1384.51	-310.994				977.865	-172.838		978.205	-183.491		978.448	-188.171
		212.416	90.4508	1384.41	-311.071				977.55	-172.923		977.893	-183.376		978.133	-188.052
		212.51	90.4561	1384.31	-311.021				977.236	-173.009		977.583	-183.199		977.816	-187.869
		212.604	90.4616	1384.21	-310.968				976.926	-173.03		977.265	-183.018		977.503	-187.687
		212.696	90.4668	1384.12	-311.046				976.615	-172.988		976.944	-182.901		977.187	-187.569
		212.795	90.4726	1384.02	-310.994				976.303	-172.944		976.629	-182.721		976.868	-187.385
		212.893	90.4781	1383.92	-310.944				975.988	-172.835		976.315	-182.542		976.557	-187.204
		212.995	90.4841	1383.83	-311.02				975.668	-172.725		975.998	-182.427		976.236	-187.084
		213.1	90.49	1383.73	-310.969				975.347	-172.614		975.682	-182.247		975.92	-186.902
		213.198	90.4957	1383.63	-310.917				975.03	-172.44		975.359	-182.065		975.607	-186.721
		213.289	90.5009	1383.53	-310.993				974.716	-172.332		975.045	-181.951		975.285	-186.536
		213.375	90.5058	1383.43	-310.94				974.398	-172.287		974.728	-181.771		974.972	-186.42
		213.467	90.5111	1383.34	-310.891				974.086	-172.243		974.415	-181.594		974.656	-186.238
		213.555	90.516	1383.25	-310.97				973.769	-172.134		974.098	-181.478		974.345	-186.058
		213.662	90.5221	1383.14	-310.917				973.445	-172.086		973.779	-181.298		974.033	-185.877
		213.764	90.528	1383.05	-310.867				973.117	-171.973		973.448	-181.114		973.715	-185.695
		213.86	90.5334	1382.95	-310.944				972.779	-171.857		973.118	-180.995		973.386	-185.509
		213.949	90.5384	1382.86	-310.894				972.448	-171.743		972.785	-180.874		973.057	-185.322
		214.039	90.5436	1382.76	-310.842				972.111	-171.627		972.458	-180.691		972.718	-185.133
		214.128	90.5486	1382.67	-310.92				971.774	-171.511		972.112	-180.566		972.38	-185.007
		214.221	90.5539	1382.57	-310.869				971.441	-171.396		971.779	-180.382		972.046	-184.819
		214.329	90.56	1382.47	-310.818				971.106	-171.281		971.442	-180.26		971.71	-184.631
		214.427	90.5656	1382.38	-310.767				970.765	-171.164		971.107	-180.139		971.374	-184.443
		214.517	90.5707	1382.28	-310.844				970.423	-171.046		970.771	-179.953		971.036	-184.254
		214.608	90.5757	1382.19	-310.796				970.088	-170.868		970.433	-179.831		970.696	-184.128
		214.698	90.5808	1382.09	-310.742				969.759	-170.818		970.092	-179.644		970.354	-183.938
		214.789	90.586	1381.99	-310.82				969.422	-170.702		969.757	-179.524		970.019	-183.751
		214.876	90.5909	1381.89	-310.767				969.079	-170.585		969.424	-179.403		969.688	-183.565
		214.989	90.5972	1381.8	-310.846				968.737	-170.467		969.093	-179.221		969.354	-183.378
		215.085	90.6028	1381.7	-310.796				968.399	-170.351		968.755	-179.035		969.02	-183.192
		215.176	90.6078	1381.61	-310.744				968.07	-170.239		968.419	-178.914		968.683	-183.068
		215.267	90.6131	1381.51	-310.823				967.736	-170.124		968.088	-178.732		968.343	-182.879
		215.357	90.6181	1381.41	-310.77				967.395	-170.071		967.748	-178.609		968.008	-182.692
		215.448	90.6231	1381.32	-310.849				967.062	-169.957		967.413	-178.426		967.67	-182.505
		215.547	90.6286	1381.22	-310.795				966.727	-169.905		967.076	-178.241		967.334	-182.381
		215.645	90.6343	1381.12	-310.874				966.385	-169.851		966.74	-178.058		966.993	-182.193
		215.743	90.6397	1381.03	-310.823				966.052	-169.8		966.407	-177.938		966.654	-182.005
		215.841	90.6452	1380.93	-310.901				965.714	-169.684		966.077	-177.756		966.32	-181.82
		215.938	90.6508	1380.84	-310.849				965.379	-169.57		965.749	-177.576		965.985	-181.634
		216.033	90.656	1380.73	-310.924				965.042	-169.454		965.412	-177.455		965.649	-181.448
		216.125	90.6613	1380.64	-310.874				964.708	-169.34		965.076	-177.272		965.311	-181.324
		216.227	90.667	1380.54	-310.949				964.372	-169.225		964.746	-177.091		964.974	-181.137
		216.325	90.6724	1380.44	-310.896				964.035	-169.047		964.404	-176.906		964.646	-180.955
		216.418	90.6777	1380.35	-310.845				963.699	-168.932		964.063	-176.784		964.317	-180.834
		216.508	90.6827	1380.25	-310.924				963.355	-168.815		963.722	-176.599		963.984	-180.65
		216.593	90.6876	1380.15	-310.871				963.016	-168.636		963.385	-176.416		963.64	-180.462
		216.682	90.6924	1380.06	-310.822				962.674	-168.457		963.046	-176.232		963.297	-180.336
		216.771	90.6976	1379.96	-310.77				962.339	-168.343		962.708	-176.049		962.962	-180.151
		216.879	90.7035	1379.87	-310.719				962.003	-168.166		962.373	-175.93		962.631	-179.968
		216.981	90.7094	1379.76	-310.791				961.663	-168.05		962.034	-175.747		962.293	-179.782
		217.079	90.7148	1379.66	-310.74				961.324	-167.872		961.689	-175.561		961.952	-179.658
		217.171	90.7198	1379.57	-310.689				960.984	-167.756		961.341	-175.375		961.614	-179.473
		217.263	90.7251	1379.47	-310.639				960.644	-167.578		961	-175.191		961.274	-179.287
		217.351	90.7299	1379.38	-310.588				960.305	-167.463		960.66	-175.008		960.941	-179.103
		217.445	90.7353	1379.28	-310.663				959.968	-167.286		960.324	-174.827		960.605	-178.981
		217.551	90.7411	1379.19	-310.615				959.633	-167.173		959.985	-174.706		960.267	-178.796
		217.646	90.7466	1379.09	-310.562				959.314	-167.002		959.646	-174.524		959.928	-178.611
		217.742	90.7518	1378.99	-310.511				958.996	-166.894		959.329	-174.412		959.594	-178.49
		217.833	90.7571	1378.89	-310.457				958.674	-166.723		959.013	-174.238		959.273	-178.311
		217.922	90.7619	1378.8	-310.535				958.362	-166.617		958.704	-174.066		958.95	-178.132
		218.011	90.7667	1378.7	-310.483				958.051	-166.45		958.389	-173.955		958.637	-177.957
		218.113	90.7726	1378.6	-310.43				957.739	-166.344		958.074	-173.781		958.326	-177.845
		218.213	90.778	1378.5	-310.38				957.428	-166.177		957.762	-173.671		958.012	-177.669
		218.313	90.7837	1378.41	-310.33				957.119	-166.011		957.453	-173.5		957.703	-177.495
		218.406	90.7888	1378.31	-310.276				956.81	-165.906		957.142	-173.328		957.384	-177.318
		218.494	90.7935	1378.21	-310.351				956.498	-165.739		956.827	-173.217		957.069	-177.205
		218.588	90.7989	1378.11	-310.301				956.186	-165.572		956.514	-173.045		956.759	-177.031
		218.678	90.8038	1378.02	-310.25				955.879	-165.468		956.202	-172.935		956.449	-176.857
		218.78	90.8093	1377.92	-310.199				955.57	-165.302		955.891	-172.764		956.14	-176.684
		218.88	90.8151	1377.82	-310.275				955.264	-165.138		955.583	-172.655		955.825	-176.509
		218.972	90.82	1377.72	-310.222				954.953	-164.971		955.269	-172.483		955.513	-176.335
		219.064	90.825	1377.62	-310.171				954.645	-164.806		954.96	-172.374		955.201	-176.161
		219.156	90.8302	1377.53	-310.247				954.336	-164.702		954.648	-172.203		954.886	-175.986
		219.25	90.8353	1377.43	-310.195				954.023	-164.535		954.337	-172.094		954.58	-175.815
		219.339	90.8404	1377.33	-310.144				953.708	-164.368		954.027	-171.923		954.273	-175.643
		219.44	90.8458	1377.24	-310.219				953.399	-164.264		953.718	-171.815		953.961	-175.47
		219.541	90.8513	1377.14	-310.167				953.082	-164.097		953.41	-171.645		953.651	-175.297
		219.638	90.8568	1377.04	-310.118				952.778	-163.933		953.102	-171.476		953.341	-175.186
		219.732	90.8619	1376.95	-310.194				952.469	-163.83		952.799	-171.37		953.034	-175.015
		219.821	90.867	1376.85	-310.143				952.161	-163.665		952.487	-171.199		952.727	-174.844
		219.909	90.8717	1376.75	-310.218				951.848	-163.499		952.181	-171.092		952.412	-174.67
		220.005	90.8768	1376.66	-310.169				951.534	-163.394		951.873	-170.923		952.105	-174.499
		220.112	90.8829	1376.56	-310.245				951.226	-163.23		951.563	-170.753		951.799	-174.329
		220.21	90.8882	1376.47	-310.195				950.915	-163.126		951.256	-170.585		951.487	-174.156
		220.307	90.8933	1376.37	-310.144				950.609	-162.963		950.947	-170.477		951.177	-173.984
		220.401	90.8987	1376.28	-310.22				950.294	-162.797		950.638	-170.308		950.857	-173.809
		220.49	90.9034	1376.18	-310.17				949.977	-162.691		950.332	-170.14		950.551	-173.639
		220.581	90.9086	1376.09	-310.246				949.664	-162.525		950.016	-169.969		950.239	-173.467
		220.676	90.9137	1375.99	-310.195				949.361	-162.425		949.705	-169.861		949.924	-173.294
		220.779	90.9196	1375.89	-310.144				949.054	-162.261		949.397	-169.693		949.614	-173.123
		220.875	90.9247	1375.8	-310.093				948.745	-162.159		949.088	-169.524		949.306	-172.953
		220.966	90.9299	1375.7	-310.171				948.435	-161.994		948.777	-169.355		949.001	-172.845
		221.053	90.9344	1375.61	-310.12				948.123	-161.891		948.464	-169.185		948.692	-172.674
		221.139	90.9394	1375.51	-310.069				947.811	-161.726		948.153	-169.077		948.378	-172.563
		221.235	90.9444	1375.42	-310.018				947.5	-161.562		947.841	-168.908		948.069	-172.393
		221.336	90.9498	1375.32	-310.096				947.19	-161.459		947.53	-168.74		947.758	-172.222
		221.442	90.9558	1375.22	-310.043				946.883	-161.297		947.224	-168.573		947.447	-172.112
		221.542	90.9615	1375.13	-309.994				946.558	-161.128		946.914	-168.405		947.135	-171.941
		221.633	90.9663	1375.04	-309.943				946.232	-161.02		946.591	-168.293		946.822	-171.83
		221.726	90.9712	1374.94	-309.893				945.902	-160.851		946.267	-168.12		946.501	-171.656
		221.817	90.9764	1374.85	-309.842				945.572	-160.681		945.937	-167.946		946.17	-171.539
		221.902	90.9809	1374.75	-309.918				945.234	-160.569		945.602	-167.769		945.837	-171.361
		222.008	90.9865	1374.65	-309.868				944.9	-160.398		945.272	-167.595		945.505	-171.244
		222.113	90.9925	1374.55	-309.814				944.566	-160.227		944.936	-167.479		945.172	-171.066
		222.208	90.9974	1374.46	-309.764				944.232	-160.117		944.606	-167.305		944.845	-170.951
		222.301	91.0027	1374.36	-309.712				943.903	-159.948		944.279	-167.132		944.515	-170.775
		222.39	91.0074	1374.27	-309.662				943.574	-159.78		943.945	-166.956		944.185	-170.658
		222.48	91.0121	1374.17	-309.736				943.241	-159.61		943.611	-166.841		943.851	-170.481
		222.572	91.0173	1374.07	-309.686				942.912	-159.441		943.27	-166.664		943.516	-170.303
		222.679	91.0229	1373.98	-309.636				942.579	-159.271		942.933	-166.548		943.18	-170.124
		222.781	91.0288	1373.88	-309.585				942.248	-159.163		942.604	-166.375		942.843	-170.006
		222.875	91.0337	1373.78	-309.532				941.917	-158.994		942.269	-166.2		942.506	-169.828
		222.967	91.0384	1373.68	-309.478				941.58	-158.823		941.931	-166.084		942.177	-169.652
		223.06	91.0433	1373.58	-309.425				941.246	-158.653		941.586	-165.905		941.844	-169.536
		223.151	91.0485	1373.48	-309.371				940.909	-158.483		941.257	-165.732		941.507	-169.358
		223.25	91.0536	1373.38	-309.444				940.574	-158.313		940.927	-165.619		941.173	-169.181
		223.35	91.0588	1373.28	-309.391				940.239	-158.144		940.588	-165.443		940.839	-169.004
		223.446	91.0643	1373.17	-309.337				939.905	-158.034		940.251	-165.328		940.503	-168.887
		223.534	91.0688	1373.07	-309.283				939.575	-157.867		939.912	-165.152		940.17	-168.71
		223.628	91.0737	1372.97	-309.227				939.246	-157.699		939.572	-164.976		939.829	-168.532
		223.718	91.0788	1372.87	-309.173				938.916	-157.532		939.242	-164.863		939.493	-168.355
		223.811	91.0836	1372.77	-309.12				938.585	-157.364		938.916	-164.692		939.159	-168.178
		223.91	91.0892	1372.66	-309.065				938.243	-157.193		938.59	-164.522		938.824	-168.002
		224.011	91.0945	1372.55	-309.008				937.907	-157.084		938.258	-164.349		938.495	-167.828
		224.103	91.0992	1372.46	-308.957				937.582	-156.918		937.92	-164.234		938.164	-167.653
		224.195	91.1044	1372.35	-308.9				937.254	-156.752		937.59	-164.062		937.832	-167.538
		224.288	91.1092	1372.25	-308.973				936.922	-156.584		937.252	-163.887		937.501	-167.363
		224.381	91.1145	1372.15	-308.919				936.591	-156.477		936.919	-163.714		937.168	-167.188
		224.476	91.1193	1372.05	-308.866				936.254	-156.308		936.58	-163.599		936.84	-167.015
		224.577	91.1251	1371.95	-308.813				935.919	-156.14		936.241	-163.425		936.509	-166.841
		224.677	91.1302	1371.85	-308.76				935.587	-156.032		935.909	-163.253		936.173	-166.665
		224.775	91.1358	1371.74	-308.705				935.254	-155.865		935.58	-163.141		935.844	-166.492
		224.868	91.1405	1371.64	-308.779				934.909	-155.694		935.248	-162.969		935.516	-166.319
		224.954	91.1454	1371.54	-308.724				934.565	-155.582		934.913	-162.796		935.186	-166.145
		225.047	91.1501	1371.44	-308.67				934.242	-155.419		934.576	-162.682		934.854	-166.031
		225.136	91.1552	1371.33	-308.741				933.912	-155.312		934.243	-162.51		934.52	-165.856
		225.243	91.1607	1371.23	-308.688				933.584	-155.147		933.913	-162.34		934.19	-165.683
		225.345	91.166	1371.13	-308.636				933.256	-154.982		933.585	-162.229		933.861	-165.511
		225.438	91.1712	1371.03	-308.706				932.924	-154.874		933.256	-162.058		933.527	-165.336
		225.53	91.1759	1370.92	-308.651				932.597	-154.71		932.925	-161.888		933.194	-165.163
		225.62	91.181	1370.83	-308.598				932.277	-154.607		932.597	-161.718		932.863	-164.99
		225.71	91.1861	1370.72	-308.669				931.957	-154.445		932.289	-161.614		932.539	-164.819
		225.8	91.1906	1370.62	-308.616				931.646	-154.286		931.976	-161.45		932.227	-164.653
		225.901	91.1963	1370.51	-308.557				931.339	-154.187		931.664	-161.286		931.919	-164.489
		226	91.2014	1370.41	-308.63				931.023	-154.026		931.355	-161.123		931.612	-164.325
		226.097	91.2069	1370.31	-308.577				930.713	-153.868		931.052	-160.963		931.304	-164.16
		226.191	91.2116	1370.21	-308.524				930.404	-153.71		930.747	-160.801		930.995	-163.995
		226.285	91.2169	1370.1	-308.468				930.102	-153.554		930.448	-160.701		930.686	-163.831
		226.372	91.2213	1370.01	-308.544				929.795	-153.456		930.141	-160.539		930.38	-163.668
		226.469	91.2268	1369.9	-308.488				929.493	-153.3		929.83	-160.376		930.075	-163.505
		226.574	91.2321	1369.8	-308.435				929.196	-153.146		929.515	-160.212		929.77	-163.342
		226.673	91.2371	1369.7	-308.379				928.894	-152.991		929.21	-160.051		929.46	-163.177
		226.764	91.2423	1369.6	-308.451				928.589	-152.835		928.91	-159.892		929.155	-163.073
		226.855	91.2468	1369.49	-308.397				928.276	-152.677		928.602	-159.731		928.849	-162.852
		226.945	91.2519	1369.39	-308.344				927.974	-152.522		928.295	-159.628		928.545	-162.748
		227.035	91.2564	1369.28	-308.286				927.669	-152.366		927.99	-159.468		928.237	-162.585
		227.133	91.2619	1369.18	-308.232				927.367	-152.269		927.683	-159.307		927.932	-162.423
		227.239	91.2673	1369.08	-308.178				927.055	-152.112		927.378	-159.147		927.624	-162.26
		227.339	91.2724	1368.98	-308.249				926.743	-151.954		927.067	-158.985		927.317	-162.097
		227.427	91.2773	1368.87	-308.191				926.438	-151.798		926.76	-158.824		927.014	-161.936
		227.516	91.2818	1368.77	-308.137				926.132	-151.643		926.46	-158.666		926.709	-161.774
		227.608	91.2863	1368.66	-308.082				925.821	-151.486		926.152	-158.505		926.399	-161.611
		227.701	91.2916	1368.56	-308.029				925.515	-151.388		925.85	-158.405		926.091	-161.448
		227.806	91.2969	1368.46	-307.975				925.211	-151.234		925.542	-158.244		925.782	-161.285
		227.906	91.3019	1368.35	-307.918				924.904	-151.078		925.237	-158.085		925.476	-161.123
		228	91.3072	1368.25	-307.863				924.6	-150.924		924.934	-157.926		925.166	-161.019
		228.091	91.3117	1368.14	-307.808				924.294	-150.769		924.626	-157.824		924.861	-160.857
		228.184	91.3163	1368.04	-307.752				923.992	-150.615		924.322	-157.665		924.552	-160.695
		228.275	91.3214	1367.94	-307.698				923.678	-150.458		924.016	-157.506		924.246	-160.534
		228.365	91.3259	1367.83	-307.642				923.37	-150.302		923.707	-157.346		923.936	-160.371
		228.471	91.3312	1367.73	-307.587				923.065	-150.206		923.402	-157.187		923.628	-160.209
		228.572	91.3369	1367.62	-307.532				922.754	-150.05		923.095	-157.085		923.32	-160.048
		228.668	91.3417	1367.52	-307.477				922.445	-149.894		922.787	-156.926		923.015	-159.887
		228.765	91.3465	1367.41	-307.423				922.133	-149.738		922.479	-156.766		922.714	-159.728
		228.859	91.3517	1367.31	-307.494				921.823	-149.583		922.174	-156.608		922.407	-159.567
		228.95	91.3562	1367.2	-307.437				921.516	-149.428		921.875	-156.452		922.102	-159.407
		229.045	91.3609	1367.1	-307.381				921.202	-149.272		921.574	-156.295		921.796	-159.247
		229.146	91.3666	1367	-307.33				920.898	-149.119		921.266	-156.136		921.488	-159.086
		229.245	91.3715	1366.9	-307.277				920.59	-149.022		920.963	-156.036		921.182	-158.925
		229.343	91.377	1366.8	-307.223				920.287	-148.869		920.659	-155.878		920.875	-158.765
		229.438	91.3816	1366.69	-307.167				919.986	-148.717		920.351	-155.719		920.57	-158.605
		229.53	91.3868	1366.59	-307.111				919.678	-148.563		920.045	-155.561		920.266	-158.446
		229.618	91.3911	1366.48	-307.055				919.361	-148.406		919.734	-155.402		919.96	-158.286
		229.717	91.3959	1366.38	-307.002				919.038	-148.247		919.414	-155.239		919.653	-158.184
		229.815	91.4014	1366.28	-306.948				918.712	-148.088		919.092	-155.134		919.332	-158.019
		229.91	91.4068	1366.18	-306.894				918.388	-147.929		918.769	-154.971		919.01	-157.854
		229.998	91.411	1366.07	-306.837				918.063	-147.828		918.448	-154.808		918.685	-157.688
		230.081	91.4157	1365.97	-306.784				917.732	-147.667		918.122	-154.644		918.358	-157.522
		230.174	91.4202	1365.87	-306.855				917.404	-147.507		917.795	-154.537		918.032	-157.356
		230.262	91.4251	1365.77	-306.802				917.07	-147.346		917.469	-154.373		917.714	-157.193
		230.363	91.4301	1365.66	-306.746				916.743	-147.187		917.14	-154.209		917.393	-157.029
		230.466	91.4359	1365.56	-306.692				916.422	-147.03		916.817	-154.046		917.063	-156.863
		230.564	91.4406	1365.46	-306.765				916.094	-146.927		916.486	-153.938		916.735	-156.697
		230.658	91.4459	1365.36	-306.71				915.769	-146.769		916.158	-153.774		916.407	-156.531
		230.75	91.4504	1365.26	-306.657				915.444	-146.611		915.832	-153.611		916.084	-156.367
		230.84	91.4554	1365.15	-306.604				915.115	-146.452		915.511	-153.45		915.758	-156.202
		230.927	91.4595	1365.05	-306.673				914.783	-146.292		915.188	-153.344		915.435	-156.038
		231.035	91.4656	1364.95	-306.618				914.456	-146.19		914.862	-153.181		915.113	-155.874
		231.138	91.4706	1364.84	-306.563				914.132	-146.033		914.529	-153.016		914.788	-155.71
		231.233	91.4759	1364.74	-306.633				913.802	-145.931		914.205	-152.854		914.462	-155.602
		231.327	91.4805	1364.64	-306.58				913.465	-145.769		913.875	-152.69		914.135	-155.437
		231.417	91.4855	1364.53	-306.651				913.144	-145.613		913.543	-152.526		913.806	-155.272
		231.502	91.4895	1364.43	-306.595				912.818	-145.456		913.218	-152.364		913.478	-155.107
		231.6	91.495	1364.33	-306.54				912.493	-145.299		912.89	-152.258		913.153	-154.943
		231.708	91.5003	1364.22	-306.612				912.166	-145.198		912.555	-152.093		912.822	-154.778
		231.809	91.506	1364.12	-306.558				911.843	-145.041		912.225	-151.929		912.492	-154.612
		231.905	91.5106	1364.01	-306.499				911.507	-144.881		911.897	-151.767		912.161	-154.447
		231.994	91.5156	1363.91	-306.444				911.184	-144.725		911.577	-151.607		911.839	-154.285
		232.079	91.5196	1363.81	-306.515				910.866	-144.571		911.249	-151.445		911.517	-154.122
		232.171	91.5239	1363.7	-306.461				910.544	-144.415		910.919	-151.338		911.189	-153.958
		232.264	91.5291	1363.6	-306.406				910.213	-144.257		910.594	-151.177		910.86	-153.794
		232.362	91.5339	1363.5	-306.354				909.888	-144.157		910.265	-151.015		910.54	-153.633
		232.46	91.5393	1363.4	-306.3				909.568	-144.002		909.935	-150.852		910.216	-153.47
		232.555	91.5439	1363.3	-306.247				909.233	-143.843		909.602	-150.689		909.89	-153.308
		232.653	91.5486	1363.19	-306.191				908.909	-143.687		909.271	-150.526		909.562	-153.144
		232.744	91.5536	1363.09	-306.135				908.588	-143.533		908.95	-150.367		909.231	-152.98
		232.834	91.5579	1362.99	-306.083				908.267	-143.378		908.627	-150.207		908.907	-152.818
		232.941	91.5639	1362.89	-306.03				907.943	-143.223		908.3	-150.046		908.586	-152.657
		233.042	91.5687	1362.78	-305.975				907.622	-143.069		907.974	-149.885		908.267	-152.497
		233.14	91.5734	1362.68	-306.047				907.292	-142.968		907.649	-149.781		907.941	-152.335
		233.232	91.5785	1362.58	-305.992				906.969	-142.813		907.325	-149.621		907.614	-152.172
		233.322	91.5827	1362.48	-305.938				906.638	-142.656		907.005	-149.463		907.29	-152.011
		233.412	91.5869	1362.37	-305.879				906.304	-142.498		906.679	-149.303		906.965	-151.849
		233.503	91.592	1362.26	-305.825				905.976	-142.342		906.353	-149.143		906.632	-151.685
		233.609	91.5971	1362.16	-305.771				905.65	-142.187		906.026	-148.983		906.307	-151.524
		233.704	91.6024	1362.06	-305.717				905.327	-142.033		905.695	-148.821		905.98	-151.362
		233.796	91.6067	1361.95	-305.662				904.996	-141.877		905.367	-148.661		905.648	-151.198
		233.888	91.6118	1361.85	-305.607				904.665	-141.776		905.039	-148.501		905.319	-151.036
		233.98	91.6161	1361.75	-305.552				904.34	-141.621		904.719	-148.343		904.998	-150.876
		234.074	91.6205	1361.65	-305.5				904.011	-141.466		904.393	-148.184		904.672	-150.715
		234.17	91.6259	1361.54	-305.443				903.683	-141.311		904.069	-148.025		904.347	-150.555
		234.268	91.6305	1361.44	-305.39				903.361	-141.157		903.746	-147.867		904.02	-150.393
		234.369	91.6353	1361.33	-305.334				903.047	-141.007		903.419	-147.708		903.702	-150.235
		234.466	91.6407	1361.23	-305.277				902.72	-140.852		903.096	-147.55		903.379	-150.076
		234.555	91.6448	1361.12	-305.221				902.399	-140.7		902.779	-147.394		903.056	-149.916
		234.647	91.6499	1361.02	-305.167				902.072	-140.601		902.451	-147.235		902.73	-149.756
		234.734	91.6539	1360.91	-305.236				901.748	-140.448		902.12	-147.075		902.408	-149.597
		234.826	91.659	1360.81	-305.18				901.417	-140.292		901.801	-146.918		902.082	-149.436
		234.921	91.6634	1360.7	-305.125				901.09	-140.138		901.48	-146.762		901.76	-149.278
		235.019	91.6689	1360.61	-305.074				900.756	-139.982		901.152	-146.603		901.435	-149.118
		235.114	91.6733	1360.5	-305.02				900.429	-139.829		900.824	-146.444		901.112	-148.959
		235.206	91.6775	1360.41	-304.973				900.101	-139.73		900.501	-146.287		900.783	-148.798
		235.294	91.6824	1360.32	-304.922				899.775	-139.576		900.175	-146.184		900.457	-148.639
		235.389	91.6877	1360.23	-304.874				899.448	-139.423		899.85	-146.027		900.13	-148.479
		235.484	91.6921	1360.13	-304.823				899.12	-139.269		899.522	-145.869		899.805	-148.32
		235.575	91.6971	1360.04	-304.773				898.791	-139.116		899.195	-145.711		899.48	-148.161
		235.663	91.7012	1359.94	-304.723				898.469	-138.964		898.872	-145.554		899.156	-148.002
		235.755	91.7063	1359.85	-304.673				898.146	-138.812		898.547	-145.397		898.833	-147.844
		235.845	91.7104	1359.75	-304.747				897.821	-138.66		898.221	-145.295		898.505	-147.685
		235.933	91.7152	1359.65	-304.696				897.497	-138.508		897.899	-145.139		898.177	-147.58
		236.02	91.7192	1359.56	-304.647				897.179	-138.413		897.582	-144.985		897.855	-147.422
		236.103	91.7238	1359.46	-304.596				896.85	-138.26		897.256	-144.882		897.538	-147.267
		236.193	91.7279	1359.37	-304.548				896.526	-138.108		896.933	-144.726		897.22	-147.111
		236.289	91.7332	1359.28	-304.496				896.199	-137.956		896.605	-144.569		896.895	-146.953
		236.381	91.7374	1359.18	-304.448				895.877	-137.805		896.277	-144.412		896.572	-146.795
		236.473	91.7425	1359.09	-304.398				895.552	-137.653		895.953	-144.256		896.249	-146.638
		236.562	91.7465	1358.99	-304.348				895.222	-137.5		895.629	-144.1		895.929	-146.482
		236.647	91.7512	1358.9	-304.299				894.9	-137.35		895.302	-143.998		895.605	-146.379
		236.734	91.7551	1358.8	-304.248				894.582	-137.201		894.977	-143.842		895.282	-146.222
		236.822	91.76	1358.71	-304.197				894.258	-137.05		894.652	-143.686		894.955	-146.064
		236.911	91.764	1358.61	-304.146				893.933	-136.899		894.329	-143.531		894.634	-145.908
		237.003	91.7691	1358.51	-304.095				893.608	-136.748		894.003	-143.375		894.312	-145.752
		237.094	91.7732	1358.41	-304.043				893.28	-136.597		893.68	-143.221		893.988	-145.595
		237.189	91.7785	1358.32	-303.994				892.951	-136.445		893.358	-143.066		893.669	-145.44
		237.277	91.7824	1358.23	-303.946				892.626	-136.294		893.039	-142.913		893.342	-145.282
		237.367	91.7874	1358.13	-304.018				892.303	-136.144		892.719	-142.813		893.023	-145.127
		237.461	91.7917	1358.04	-303.97				891.981	-135.995		892.391	-142.657		892.697	-144.97
		237.553	91.7967	1357.95	-303.92				891.661	-135.846		892.072	-142.504		892.373	-144.814
		237.644	91.8008	1357.85	-303.871				891.34	-135.697		891.746	-142.349		892.054	-144.659
		237.734	91.8058	1357.75	-303.818				891.012	-135.547		891.422	-142.195		891.722	-144.447
		237.826	91.8099	1357.66	-303.767				890.688	-135.397		891.095	-142.04		891.397	-144.291
		237.915	91.8139	1357.56	-303.715				890.371	-135.25		890.775	-141.887		891.075	-144.082
		238.003	91.8188	1357.47	-303.668				890.043	-135.099		890.452	-141.733		890.757	-143.874
		238.095	91.8229	1357.37	-303.742				889.716	-134.949		890.134	-141.581		890.434	-143.719
		238.189	91.8271	1357.28	-303.69				889.388	-134.799		889.814	-141.428		890.121	-143.513
		238.28	91.8321	1357.18	-303.641				889.069	-134.651		889.494	-141.276		889.8	-143.305
		238.372	91.8362	1357.08	-303.589				888.749	-134.503		889.174	-141.123		889.478	-143.151
		238.462	91.8402	1356.99	-303.539				888.42	-134.407		888.852	-140.971		889.158	-142.944
		238.549	91.845	1356.89	-303.612				888.087	-134.255		888.53	-140.818		888.839	-142.79
		238.638	91.849	1356.8	-303.561				887.76	-134.106		888.209	-140.665		888.517	-142.583
		238.729	91.853	1356.7	-303.511				887.439	-133.958		887.883	-140.512		888.194	-142.428
		238.818	91.8579	1356.61	-303.462				887.124	-133.812		887.564	-140.36		887.869	-142.22
		238.908	91.8619	1356.51	-303.536				886.804	-133.665		887.236	-140.152		887.55	-142.067
		238.997	91.8658	1356.42	-303.486				886.483	-133.518		886.908	-139.998		887.23	-141.915
		239.083	91.8695	1356.32	-303.435				886.174	-133.374		886.583	-139.845		886.907	-141.761
		239.174	91.8745	1356.22	-303.382				885.86	-133.229		886.265	-139.695		886.579	-141.552
		239.26	91.8783	1356.13	-303.457				885.534	-133.081		885.943	-139.543		886.257	-141.399
		239.35	91.8822	1356.03	-303.406				885.212	-132.933		885.617	-139.39		885.938	-141.247
		239.442	91.8873	1355.94	-303.358				884.893	-132.787		885.297	-139.239		885.615	-141.094
		239.535	91.8914	1355.85	-303.307				884.57	-132.64		884.975	-139.087		885.297	-140.942
		239.62	91.895	1355.75	-303.256				884.246	-132.493		884.653	-138.936		884.972	-140.788
		239.715	91.9003	1355.66	-303.208				883.916	-132.343		884.332	-138.785		884.648	-140.688
		239.807	91.9043	1355.56	-303.157				883.597	-132.198		884.01	-138.634		884.326	-140.536
		239.898	91.9093	1355.46	-303.104				883.275	-132.051		883.693	-138.484		884.007	-140.437
		239.988	91.9132	1355.36	-303.054				882.953	-131.905		883.373	-138.334		883.691	-140.287
		240.081	91.9173	1355.27	-303.006				882.636	-131.76		883.048	-138.182		883.368	-140.187
		240.16	91.9216	1355.18	-302.957				882.312	-131.613		882.726	-138.031		883.047	-140.035
		240.253	91.9257	1355.09	-302.907				881.992	-131.468		882.4	-137.879		882.729	-139.885
		240.352	91.9301	1354.99	-302.859				881.673	-131.322		882.079	-137.729		882.408	-139.786
		240.443	91.9351	1354.89	-302.929				881.35	-131.176		881.752	-137.577		882.083	-139.633
		240.534	91.939	1354.8	-302.88				881.03	-131.031		881.429	-137.427		881.761	-139.481
		240.626	91.943	1354.7	-302.828				880.712	-130.887		881.105	-137.276		881.44	-139.33
		240.719	91.9481	1354.61	-302.78				880.393	-130.742		880.784	-137.126		881.119	-139.179
		240.807	91.9519	1354.52	-302.731				880.074	-130.597		880.456	-136.974		880.8	-139.028
		240.899	91.9569	1354.42	-302.682				879.753	-130.452		880.134	-136.824		880.485	-138.879
		240.99	91.9608	1354.33	-302.757				879.433	-130.308		879.807	-136.726		880.163	-138.728
		241.083	91.966	1354.24	-302.708				879.104	-130.16		879.483	-136.575		879.842	-138.577
		241.169	91.9696	1354.15	-302.659				878.78	-130.015		879.161	-136.426		879.516	-138.477
		241.256	91.9733	1354.05	-302.608				878.459	-129.87		878.84	-136.276		879.195	-138.326
		241.349	91.9784	1353.96	-302.559				878.138	-129.726		878.515	-136.179		878.874	-138.176
		241.441	91.9823	1353.86	-302.509				877.816	-129.581		878.19	-136.028		878.554	-138.026
		241.534	91.9874	1353.77	-302.461				877.514	-129.442		877.872	-135.933		878.232	-137.875
		241.622	91.9922	1353.67	-302.409				877.22	-129.306		877.569	-135.789		877.914	-137.726
		241.711	91.996	1353.58	-302.484				876.926	-129.169		877.269	-135.647		877.605	-137.579
		241.802	92.001	1353.48	-302.434				876.626	-129.031		876.972	-135.558		877.31	-137.437
		241.889	92.0047	1353.39	-302.383				876.329	-128.894		876.685	-135.419		877.015	-137.295
		241.979	92.0096	1353.3	-302.335				876.031	-128.757		876.39	-135.279		876.72	-137.154
		242.068	92.0134	1353.19	-302.282				875.73	-128.619		876.091	-135.137		876.416	-137.009
		242.158	92.0183	1353.1	-302.233				875.429	-128.481		875.793	-135.048		876.118	-136.866
		242.247	92.022	1353.01	-302.305				875.136	-128.345		875.496	-134.907		875.822	-136.725
		242.337	92.0269	1352.91	-302.256				874.842	-128.21		875.2	-134.766		875.527	-136.583
		242.43	92.0309	1352.82	-302.207				874.547	-128.074		874.896	-134.623		875.231	-136.441
		242.518	92.0357	1352.72	-302.157				874.249	-127.937		874.597	-134.482		874.939	-136.249
		242.601	92.0391	1352.62	-302.105				873.952	-127.801		874.293	-134.339		874.642	-136.159
		242.695	92.0443	1352.53	-302.175				873.655	-127.665		874	-134.2		874.344	-135.965
		242.783	92.048	1352.43	-302.124				873.354	-127.527		873.706	-134.061		874.05	-135.824
		242.876	92.053	1352.33	-302.195				873.056	-127.391		873.413	-133.921		873.754	-135.683
		242.973	92.0572	1352.23	-302.145				872.756	-127.254		873.123	-133.783		873.46	-135.543
		243.064	92.061	1352.14	-302.216				872.462	-127.119		872.831	-133.593		873.163	-135.402
		243.147	92.0656	1352.04	-302.166				872.158	-126.982		872.538	-133.454		872.865	-135.26
		243.235	92.0692	1351.94	-302.114				871.864	-126.847		872.241	-133.314		872.566	-135.118
		243.327	92.0731	1351.85	-302.188				871.567	-126.712		871.94	-133.173		872.268	-134.925
		243.406	92.0774	1351.75	-302.135				871.272	-126.628		871.646	-133.034		871.971	-134.784
		243.489	92.0808	1351.66	-302.087				870.972	-126.492		871.351	-132.844		871.677	-134.645
		243.571	92.0852	1351.56	-302.035				870.672	-126.356		871.054	-132.704		871.377	-134.503
		243.657	92.0888	1351.47	-302.11				870.371	-126.22		870.764	-132.567		871.082	-134.363
		243.748	92.0926	1351.38	-302.062				870.078	-126.086		870.47	-132.429		870.787	-134.223
		243.839	92.0975	1351.28	-302.011				869.782	-125.951		870.179	-132.291		870.492	-134.083
		243.932	92.1014	1351.18	-301.961				869.485	-125.816		869.882	-132.152		870.198	-133.944
		244.02	92.1051	1351.09	-301.911				869.187	-125.681		869.582	-132.012		869.901	-133.752
		244.113	92.1101	1351	-301.862				868.888	-125.546		869.286	-131.874		869.601	-133.611
		244.208	92.1141	1350.9	-301.812				868.592	-125.463		868.991	-131.735		869.304	-133.472
		244.303	92.1193	1350.81	-301.764				868.296	-125.329		868.695	-131.597		869.013	-133.333
		244.392	92.1229	1350.72	-301.714				868	-125.194		868.392	-131.457		868.719	-133.195
		244.484	92.1267	1350.61	-301.782				867.697	-125.058		868.088	-131.316		868.423	-133.055
		244.573	92.1304	1350.52	-301.734				867.404	-124.925		867.786	-131.176		868.124	-132.915
		244.663	92.1353	1350.42	-301.683				867.107	-124.791		867.49	-131.038		867.825	-132.775
		244.753	92.139	1350.33	-301.632				866.812	-124.658		867.198	-130.901		867.533	-132.637
		244.841	92.1437	1350.23	-301.58				866.518	-124.473		866.899	-130.763		867.231	-132.496
		244.931	92.1474	1350.13	-301.53				866.221	-124.34		866.601	-130.624		866.936	-132.307
		245.022	92.1524	1350.04	-301.479				865.924	-124.206		866.304	-130.486		866.628	-132.164
		245.116	92.1563	1349.94	-301.429				865.621	-124.071		866.009	-130.349		866.333	-132.026
		245.205	92.1611	1349.85	-301.379				865.325	-123.937		865.711	-130.211		866.039	-131.888
		245.295	92.1648	1349.75	-301.329				865.028	-123.804		865.414	-130.074		865.74	-131.749
		245.384	92.1696	1349.66	-301.279				864.73	-123.67		865.119	-129.988		865.444	-131.61
		245.473	92.1732	1349.56	-301.229				864.422	-123.534		864.819	-129.849		865.144	-131.471
		245.566	92.1782	1349.46	-301.299				864.11	-123.397		864.505	-129.707		864.851	-131.334
		245.658	92.182	1349.37	-301.249				863.797	-123.259		864.189	-129.564		864.549	-131.194
		245.746	92.1868	1349.27	-301.199				863.48	-123.121		863.88	-129.474		864.244	-131.053
		245.839	92.1906	1349.18	-301.149				863.159	-122.981		863.561	-129.331		863.93	-130.859
		245.925	92.194	1349.08	-301.098				862.843	-122.843		863.242	-129.187		863.615	-130.716
		246.013	92.1988	1348.99	-301.05				862.531	-122.757		862.924	-129.044		863.294	-130.571
		246.107	92.2039	1348.89	-300.998				862.215	-122.619		862.612	-128.903		862.977	-130.427
		246.201	92.2077	1348.79	-300.948				861.904	-122.483		862.292	-128.81		862.666	-130.285
		246.295	92.2128	1348.69	-300.895				861.583	-122.344		861.978	-128.669		862.351	-130.142
		246.387	92.2165	1348.59	-300.839				861.258	-122.204		861.656	-128.525		862.032	-129.998
		246.477	92.2214	1348.49	-300.788				860.937	-122.014		861.34	-128.383		861.705	-129.802
		246.565	92.2249	1348.39	-300.737				860.626	-121.878		861.023	-128.241		861.389	-129.659
		246.656	92.2286	1348.29	-300.684				860.311	-121.741		860.702	-128.098		861.075	-129.517
		246.75	92.2337	1348.19	-300.631				859.993	-121.604		860.381	-127.954		860.765	-129.376
		246.837	92.2371	1348.09	-300.578				859.67	-121.465		860.065	-127.813		860.451	-129.234
		246.925	92.2418	1347.99	-300.524				859.352	-121.327		859.752	-127.672		860.133	-129.091
		247.014	92.2454	1347.88	-300.469				859.033	-121.19		859.436	-127.531		859.816	-128.948
		247.101	92.2501	1347.78	-300.417				858.714	-121.052		859.122	-127.34		859.503	-128.807
		247.198	92.2541	1347.68	-300.364				858.4	-120.916		858.804	-127.199		859.187	-128.614
		247.285	92.2588	1347.58	-300.308				858.089	-120.781		858.487	-127.057		858.867	-128.471
		247.377	92.2624	1347.43	-300.23				857.771	-120.594		858.172	-126.917		858.548	-128.329
		247.471	92.2675	1347.15	-300.084				857.456	-120.458		857.854	-126.775		858.233	-128.187
		247.558	92.2709	1346.74	-300.355				857.134	-120.32		857.538	-126.635		857.92	-128.046
		247.644	92.2743	1346.23	-300.943				856.81	-120.182		857.221	-126.494		857.604	-127.905
		247.736	92.2792	1345.66	-301.735				856.486	-120.044		856.908	-126.304		857.287	-127.763
		247.83	92.283	1345.04	-302.742				856.164	-119.907		856.596	-126.165		856.973	-127.622
		247.921	92.2866	1344.37	-303.964				855.85	-119.771		856.277	-126.024		856.661	-127.432
		248.013	92.2916	1343.66	-305.286				855.53	-119.635		855.961	-125.884		856.343	-127.29
		248.102	92.2951	1342.92	-306.704				855.21	-119.498		855.643	-125.743		856.019	-127.147
		248.191	92.2986	1342.15	-308.226				854.896	-119.363		855.327	-125.603		855.699	-127.005
		248.281	92.3034	1341.35	-309.73				854.579	-119.178		855.011	-125.464		855.384	-126.864
		248.372	92.307	1340.53	-311.336				854.254	-119.04		854.7	-125.325		855.068	-126.724
		248.46	92.3117	1339.68	-312.92				853.939	-118.906		854.385	-125.136		854.755	-126.584
		248.555	92.3155	1338.81	-314.609				853.627	-118.772		854.065	-124.996		854.438	-126.443
		248.642	92.3189	1337.91	-316.16				853.314	-118.638		853.752	-124.857		854.124	-126.303
		248.734	92.3238	1337	-317.814				852.997	-118.502		853.439	-124.719		853.811	-126.164
		248.827	92.3275	1336.07	-319.454				852.675	-118.366		853.121	-124.579		853.494	-126.023
		248.918	92.331	1335.12	-321.197				852.354	-118.23		852.805	-124.44		853.181	-125.835
		249.013	92.3361	1334.15	-322.806				852.041	-118.097		852.484	-124.349		852.865	-125.695
		249.1	92.3395	1333.16	-324.397				851.726	-117.962		852.165	-124.16		852.55	-125.555
		249.191	92.3444	1332.16	-325.975				851.407	-117.827		851.857	-124.024		852.236	-125.416
		249.281	92.3478	1331.15	-327.538				851.092	-117.644		851.542	-123.885		851.92	-125.227
		249.371	92.3513	1330.12	-329.087				850.77	-117.509		851.229	-123.747		851.6	-125.086
		249.461	92.3562	1329.09	-330.508				850.452	-117.374		850.91	-123.608		851.287	-124.948
		249.549	92.3595	1328.03	-331.912				850.135	-117.24		850.585	-123.418		850.968	-124.808
		249.638	92.3643	1326.96	-333.302				849.816	-117.105		850.27	-123.28		850.649	-124.668
		249.722	92.3674	1325.88	-334.68				849.501	-116.972		849.955	-123.093		850.33	-124.478
		249.814	92.3724	1324.8	-335.929				849.183	-116.838		849.645	-122.957		850.016	-124.34
		249.908	92.3761	1323.7	-337.166				848.868	-116.705		849.326	-122.818		849.699	-124.201
		249.999	92.3809	1322.59	-338.274				848.554	-116.572		849.014	-122.682		849.386	-124.014
		250.089	92.3844	1321.48	-339.373				848.245	-116.441		848.701	-122.545		849.065	-123.874
		250.182	92.3894	1320.36	-340.463				847.935	-116.309		848.384	-122.358		848.745	-123.734
		250.269	92.3926	1319.22	-341.425				847.622	-116.177		848.07	-122.221		848.43	-123.596
		250.362	92.3962	1318.09	-342.377				847.309	-116.045		847.754	-122.084		848.12	-123.41
		250.457	92.4013	1316.94	-343.203				846.993	-115.912		847.438	-121.947		847.805	-123.273
		250.546	92.4047	1315.79	-344.02				846.673	-115.778		847.124	-121.81		847.488	-123.134
		250.639	92.4083	1314.62	-344.829				846.359	-115.646		846.805	-121.672		847.174	-122.997
		250.731	92.4132	1313.46	-345.514				846.05	-115.515		846.49	-121.536		846.857	-122.81
		250.82	92.4166	1312.29	-346.194				845.737	-115.384		846.176	-121.399		846.544	-122.673
		250.91	92.4214	1311.12	-346.863				845.418	-115.251		845.863	-121.263		846.233	-122.537
		251.003	92.4249	1309.97	-347.432				845.101	-115.118		845.547	-121.127		845.917	-122.399
		251.094	92.4284	1308.84	-348.008				844.786	-114.986		845.236	-120.992		845.608	-122.264
		251.181	92.433	1307.73	-348.476				844.473	-114.855		844.924	-120.856		845.285	-122.124
		251.272	92.4365	1306.62	-348.941				844.155	-114.723		844.61	-120.769		844.972	-121.988
		251.36	92.4412	1305.51	-349.29				843.832	-114.589		844.291	-120.632		844.653	-121.802
		251.451	92.4446	1304.4	-349.637				843.515	-114.457		843.976	-120.496		844.337	-121.665
		251.542	92.4495	1303.29	-349.979				843.205	-114.327		843.663	-120.361		844.026	-121.529
		251.631	92.4528	1302.18	-350.201				842.896	-114.197		843.345	-120.225		843.718	-121.395
		251.722	92.4577	1301.05	-350.417				842.58	-114.066		843.034	-120.09		843.404	-121.258
		251.809	92.4609	1299.94	-350.634				842.267	-113.935		842.722	-119.956		843.093	-121.123
		251.885	92.4649	1298.81	-350.73				841.955	-113.805		842.409	-119.821		842.782	-120.988
		251.967	92.4679	1297.66	-350.807				841.645	-113.675		842.096	-119.686		842.466	-120.852
		252.054	92.4725	1296.48	-350.863				841.328	-113.544		841.784	-119.552		842.151	-120.716
		252.138	92.4755	1295.27	-350.789				841.012	-113.413		841.472	-119.418		841.837	-120.58
		252.23	92.4804	1294.06	-350.713				840.698	-113.235		841.159	-119.283		841.526	-120.445
		252.321	92.4838	1292.85	-350.518				840.385	-113.105		840.845	-119.149		841.21	-120.31
		252.412	92.4887	1291.63	-350.436				840.072	-112.975		840.535	-119.015		840.901	-120.176
		252.5	92.4919	1290.41	-350.12				839.757	-112.845		840.222	-118.881		840.59	-120.041
		252.59	92.4967	1289.18	-349.915				839.444	-112.715		839.907	-118.747		840.28	-119.907
		252.684	92.5002	1287.96	-349.599				839.124	-112.584		839.595	-118.613		839.962	-119.723
		252.773	92.505	1286.74	-349.396				838.808	-112.406		839.283	-118.48		839.65	-119.589
		252.863	92.5083	1285.51	-348.965				838.49	-112.275		838.971	-118.346		839.339	-119.455
		252.954	92.5131	1284.29	-348.648				838.179	-112.146		838.654	-118.211		839.032	-119.322
		253.048	92.5167	1283.07	-348.328				837.87	-111.97		838.337	-118.077		838.719	-119.188
		253.137	92.5199	1281.84	-348.004				837.553	-111.84		838.026	-117.944		838.407	-119.054
		253.23	92.5249	1280.61	-347.57				837.242	-111.712		837.715	-117.811		838.096	-118.872
		253.319	92.5281	1279.39	-347.247				836.922	-111.581		837.399	-117.677		837.782	-118.738
		253.408	92.5328	1278.17	-346.927				836.604	-111.451		837.085	-117.592		837.467	-118.604
		253.498	92.5361	1276.95	-346.495				836.292	-111.276		836.768	-117.457		837.156	-118.47
		253.592	92.5396	1275.72	-346.059				835.979	-111.147		836.454	-117.324		836.842	-118.336
		253.682	92.5444	1274.5	-345.626				835.668	-111.019		836.149	-117.194		836.532	-118.156
		253.777	92.548	1273.28	-345.193				835.354	-110.891		835.833	-117.06		836.217	-118.022
		253.863	92.5525	1272.09	-344.672				835.037	-110.762		835.522	-116.928		835.907	-117.89
		253.95	92.5556	1270.94	-344.281				834.727	-110.634		835.204	-116.794		835.594	-117.756
		254.038	92.5588	1269.8	-343.795				834.413	-110.506		834.891	-116.662		835.281	-117.576
		254.131	92.5637	1268.69	-343.318				834.089	-110.375		834.586	-116.484		834.966	-117.442
		254.224	92.5671	1267.61	-342.864				833.784	-110.25		834.274	-116.352		834.657	-117.31
		254.321	92.5723	1266.57	-342.329				833.478	-110.124		833.957	-116.219		834.345	-117.13
		254.411	92.5755	1265.6	-341.615				833.164	-109.996		833.644	-116.087		834.026	-116.996
		254.502	92.5803	1264.68	-340.835				832.855	-109.87		833.332	-115.955		833.716	-116.864
		254.595	92.5837	1263.84	-339.885				832.544	-109.743		833.016	-115.775		833.408	-116.733
		254.684	92.5885	1263.06	-338.761				832.233	-109.616		832.702	-115.643		833.093	-116.553
		254.77	92.5915	1262.35	-337.578				831.922	-109.489		832.391	-115.512		832.778	-116.42
		254.863	92.5949	1261.71	-336.115				831.609	-109.362		832.082	-115.382		832.47	-116.242
		254.95	92.5995	1261.13	-334.48				831.299	-109.236		831.767	-115.25		832.159	-116.111
		255.04	92.6027	1260.61	-332.775				830.987	-109.109		831.458	-115.12		831.852	-115.98
		255.133	92.6076	1260.14	-331.001				830.675	-108.983		831.146	-114.942		831.538	-115.801
		255.226	92.611	1259.72	-328.936				830.358	-108.855		830.829	-114.81		831.227	-115.67
		255.312	92.6155	1259.34	-326.903				830.039	-108.727		830.516	-114.679		830.916	-115.539
		255.401	92.6187	1259.01	-324.684				829.727	-108.601		830.208	-114.549		830.601	-115.407
		255.49	92.6234	1258.72	-322.387				829.409	-108.473		829.894	-114.418		830.281	-115.227
		255.582	92.6267	1258.48	-320.014				829.096	-108.347		829.58	-114.287		829.965	-115.094
		255.671	92.6298	1258.28	-317.56				828.782	-108.22		829.266	-114.156		829.655	-114.964
		255.761	92.6346	1258.11	-315.124				828.478	-108.096		828.959	-114.027		829.341	-114.833
		255.85	92.6377	1257.98	-312.607				828.169	-107.971		828.647	-113.897		829.031	-114.656
		255.942	92.6425	1257.88	-310.004				827.851	-107.844		828.327	-113.765		828.724	-114.527
		256.032	92.6457	1257.82	-307.417				827.535	-107.671		828.016	-113.589		828.412	-114.396
		256.12	92.6504	1257.77	-304.844				827.221	-107.545		827.705	-113.459		828.102	-114.266
		256.21	92.6535	1257.75	-302.286				826.907	-107.419		827.387	-113.328		827.789	-114.136
		256.3	92.6567	1257.75	-299.739				826.594	-107.294		827.073	-113.198		827.48	-114.006
		256.392	92.6615	1257.76	-297.095				826.284	-107.122		826.764	-113.023		827.171	-113.877
		256.485	92.6648	1257.79	-294.671				825.971	-106.997		826.455	-112.894		826.852	-113.745
		256.574	92.6695	1257.83	-292.146				825.661	-106.873		826.142	-112.765		826.543	-113.616
		256.665	92.6727	1257.88	-289.622				825.355	-106.749		825.826	-112.634		826.229	-113.486
		256.756	92.6759	1257.94	-287.322				825.04	-106.624		825.512	-112.505		825.919	-113.31
		256.844	92.6805	1258	-284.914				824.73	-106.5		825.205	-112.331		825.606	-113.18
		256.936	92.6838	1258.07	-282.719				824.416	-106.375		824.893	-112.202		825.296	-113.051
		257.027	92.6886	1258.13	-280.524				824.105	-106.204		824.58	-112.073		824.988	-112.923
		257.119	92.6918	1258.2	-278.327				823.792	-106.08		824.27	-111.898		824.676	-112.794
		257.207	92.6964	1258.26	-276.342				823.477	-105.955		823.958	-111.77		824.355	-112.662
		257.299	92.6996	1258.31	-274.351				823.162	-105.83		823.649	-111.642		824.04	-112.532
		257.39	92.7044	1258.36	-272.466				822.846	-105.705		823.338	-111.468		823.727	-112.403
		257.481	92.7076	1258.41	-270.683				822.533	-105.534		823.028	-111.34		823.414	-112.274
		257.57	92.7123	1258.45	-269.006				822.222	-105.411		822.717	-111.213		823.107	-112.147
		257.662	92.7155	1258.49	-267.431				821.914	-105.288		822.406	-111.085		822.798	-112.019
		257.754	92.7203	1258.52	-265.958				821.599	-105.164		822.094	-110.911		822.48	-111.889
		257.845	92.7234	1258.54	-264.586				821.29	-105.041		821.786	-110.784		822.165	-111.759
		257.933	92.7281	1258.54	-263.315				820.98	-104.918		821.48	-110.658		821.856	-111.632
		258.026	92.7313	1258.55	-262.041				820.67	-104.795		821.173	-110.532		821.551	-111.459
		258.12	92.7362	1258.53	-260.972				820.356	-104.672		820.861	-110.358		821.247	-111.333
		258.21	92.7393	1258.51	-259.899				820.045	-104.549		820.551	-110.231		820.934	-111.205
		258.299	92.7423	1258.48	-258.928				819.745	-104.429		820.241	-110.105		820.627	-111.078
		258.389	92.747	1258.45	-257.956				819.436	-104.261		819.925	-109.931		820.314	-110.95
		258.482	92.7502	1258.4	-257.191				819.123	-104.138		819.614	-109.804		820.002	-110.822
		258.574	92.7534	1258.36	-256.427				818.819	-104.017		819.305	-109.678		819.684	-110.647
		258.667	92.7583	1258.31	-255.763				818.509	-103.895		818.993	-109.505		819.371	-110.519
		258.752	92.761	1258.26	-255.101				818.206	-103.774		818.682	-109.379		819.06	-110.392
		258.845	92.7642	1258.19	-254.539				817.894	-103.652		818.376	-109.254		818.756	-110.267
		258.932	92.7688	1258.13	-253.977				817.584	-103.484		818.068	-109.128		818.449	-110.095
		259.019	92.7717	1258.06	-253.519				817.265	-103.36		817.75	-108.955		818.137	-109.968
		259.107	92.7746	1257.98	-253.059				816.951	-103.238		817.442	-108.829		817.826	-109.841
		259.195	92.7792	1257.91	-252.706				816.641	-103.116		817.132	-108.704		817.515	-109.715
		259.285	92.7822	1257.84	-252.351				816.324	-102.993		816.828	-108.58		817.201	-109.542
		259.38	92.7855	1257.77	-252.104				816.012	-102.826		816.523	-108.456		816.886	-109.414
		259.472	92.7903	1257.69	-251.749				815.7	-102.704		816.205	-108.328		816.576	-109.288
		259.561	92.7932	1257.61	-251.5				815.389	-102.583		815.895	-108.157		816.263	-109.116
		259.654	92.7981	1257.54	-251.253				815.082	-102.462		815.586	-108.032		815.954	-108.99
		259.743	92.801	1257.46	-251.004				814.776	-102.342		815.277	-107.908		815.633	-108.816
		259.832	92.8057	1257.38	-250.753				814.469	-102.222		814.968	-107.783		815.317	-108.689
		259.923	92.8087	1257.31	-250.612				814.151	-102.1		814.659	-107.658		815.008	-108.564
		260.014	92.8117	1257.23	-250.362				813.832	-101.932		814.352	-107.534		814.703	-108.394
		260.107	92.8166	1257.15	-250.221				813.523	-101.811		814.034	-107.408		814.389	-108.268
		260.197	92.8213	1257.09	-249.979				813.221	-101.693		813.719	-107.282		814.076	-108.097
		260.282	92.824	1257.03	-249.841				812.913	-101.573		813.403	-107.156		813.77	-107.973
		260.373	92.8287	1256.96	-249.704				812.605	-101.453		813.095	-107.032		813.461	-107.848
		260.451	92.8311	1256.9	-249.568				812.292	-101.332		812.791	-106.909		813.148	-107.677
		260.537	92.8356	1256.83	-249.43				811.98	-101.167		812.478	-106.784		812.838	-107.552
		260.624	92.8384	1256.78	-249.298				811.669	-101.046		812.168	-106.66		812.524	-107.427
		260.717	92.8432	1256.72	-249.166				811.357	-100.926		811.864	-106.537		812.219	-107.258
		260.805	92.846	1256.67	-249.035				811.044	-100.806		811.556	-106.369		811.914	-107.135
		260.888	92.8504	1256.61	-248.902				810.728	-100.685		811.249	-106.246		811.607	-107.012
		260.98	92.8552	1256.56	-248.773				810.41	-100.563		810.932	-106.121		811.292	-106.886
		261.072	92.8582	1256.52	-248.644				810.101	-100.399		810.625	-105.998		810.983	-106.717
		261.167	92.8614	1256.47	-248.518				809.794	-100.28		810.31	-105.873		810.671	-106.593
		261.257	92.8661	1256.43	-248.39				809.485	-100.161		809.999	-105.749		810.366	-106.47
		261.349	92.8691	1256.37	-248.151				809.176	-100.042		809.686	-105.58		810.056	-106.346
		261.44	92.8738	1256.33	-248.027				808.866	-99.8787		809.378	-105.458		809.744	-106.222
		261.528	92.8784	1256.3	-247.905				808.547	-99.7576		809.069	-105.335		809.435	-106.054
		261.622	92.8815	1256.26	-247.781				808.226	-99.6361		808.758	-105.212		809.124	-105.93
		261.713	92.8845	1256.22	-247.658				807.898	-99.513		808.441	-105.087		808.812	-105.806
		261.803	92.8892	1256.2	-247.54				807.56	-99.3431		808.117	-104.961		808.498	-105.682
		261.89	92.8919	1256.16	-247.418				807.231	-99.2201		807.793	-104.79		808.172	-105.51
		261.976	92.8964	1256.13	-247.296				806.898	-99.0962		807.458	-104.661		807.843	-105.382
		262.064	92.901	1256.11	-247.18				806.568	-98.9731		807.127	-104.533		807.517	-105.255
		262.157	92.904	1256.07	-246.953				806.238	-98.8057		806.797	-104.406		807.194	-105.128
		262.25	92.9088	1256.04	-246.832				805.903	-98.6816		806.463	-104.233		806.861	-104.955
		262.341	92.9117	1256.01	-246.713				805.571	-98.5584		806.126	-104.104		806.533	-104.828
		262.432	92.9147	1255.99	-246.596				805.245	-98.3924		805.794	-103.976		806.203	-104.7
		262.521	92.9193	1255.96	-246.474				804.91	-98.2687		805.464	-103.805		805.871	-104.528
		262.609	92.922	1255.92	-246.354				804.577	-98.1455		805.132	-103.678		805.545	-104.402
		262.699	92.9267	1255.9	-246.237				804.257	-98.0255		804.795	-103.549		805.214	-104.274
		262.789	92.9296	1255.88	-246.12				803.931	-97.9043		804.46	-103.377		804.879	-104.145
		262.882	92.9326	1255.85	-246.001				803.608	-97.7397		804.135	-103.252		804.559	-103.977
		262.973	92.9373	1255.82	-245.881				803.277	-97.6174		803.803	-103.125		804.234	-103.851
		263.071	92.9405	1255.79	-245.762				802.946	-97.4953		803.471	-102.998		803.914	-103.727
		263.162	92.9434	1255.77	-245.644				802.614	-97.373		803.148	-102.874		803.585	-103.6
		263.252	92.9462	1255.74	-245.526				802.28	-97.2064		802.822	-102.705		803.249	-103.428
		263.341	92.9509	1255.71	-245.405				801.944	-97.0834		802.495	-102.58		802.921	-103.302
		263.434	92.9538	1255.68	-245.287				801.607	-96.9603		802.169	-102.455		802.597	-103.177
		263.524	92.9566	1255.66	-245.17				801.269	-96.8371		801.845	-102.33		802.276	-103.053
		263.615	92.9595	1255.63	-245.156				800.936	-96.6713		801.511	-102.204		801.946	-102.883
		263.702	92.964	1255.59	-245.034				800.608	-96.5507		801.177	-102.077		801.615	-102.756
		263.789	92.9666	1255.57	-244.917				800.286	-96.4315		800.836	-101.949		801.285	-102.63
		263.879	92.9713	1255.54	-244.796				799.96	-96.3115		800.504	-101.823		800.957	-102.505
		263.968	92.974	1255.5	-244.78				799.632	-96.1911		800.168	-101.696		800.625	-102.335
		264.055	92.9766	1255.48	-244.664				799.303	-96.027		799.836	-101.571		800.297	-102.21
		264.142	92.9811	1255.46	-244.653				798.975	-95.9069		799.512	-101.404		799.972	-102.085
		264.23	92.9838	1255.42	-244.532				798.65	-95.7875		799.183	-101.279		799.641	-101.916
		264.322	92.9885	1255.39	-244.516				798.321	-95.6673		798.853	-101.154		799.311	-101.791
		264.415	92.9915	1255.37	-244.398				797.989	-95.5466		798.53	-101.031		798.985	-101.666
		264.508	92.9944	1255.33	-244.382				797.65	-95.3808		798.207	-100.908		798.652	-101.497
		264.593	92.9988	1255.29	-244.258				797.312	-95.2589		797.881	-100.741		798.318	-101.371
		264.681	93.0014	1255.26	-244.243				796.99	-95.1408		797.556	-100.618		797.991	-101.247
		264.777	93.0063	1255.23	-244.23				796.663	-95.0216		797.229	-100.495		797.661	-101.079
		264.87	93.0092	1255.19	-244.213				796.334	-94.8587		796.902	-100.328		797.327	-100.953
		264.957	93.0137	1255.16	-244.091				796.001	-94.7384		796.572	-100.204		797.003	-100.83
		265.052	93.0167	1255.13	-244.076				795.676	-94.62		796.243	-100.08		796.678	-100.663
		265.145	93.0215	1255.09	-244.059				795.345	-94.5003		795.917	-99.9571		796.349	-100.539
		265.237	93.0243	1255.06	-243.938				795.016	-94.3812		795.588	-99.7903		796.016	-100.414
		265.324	93.0288	1255.03	-243.923				794.683	-94.2181		795.255	-99.666		795.683	-100.246
		265.417	93.0317	1254.99	-243.905				794.345	-94.0972		794.927	-99.543		795.356	-100.123
		265.505	93.0362	1254.96	-243.889				794.017	-93.9786		794.603	-99.3779		795.027	-99.9993
		265.589	93.0406	1254.92	-243.872				793.686	-93.8595		794.278	-99.2558		794.703	-99.8338
		265.678	93.0432	1254.88	-243.853				793.367	-93.7432		793.95	-99.1331		794.376	-99.7109
		265.758	93.0473	1254.85	-243.838				793.051	-93.5847		793.617	-99.0093		794.046	-99.5873
		265.847	93.05	1254.81	-243.715				792.741	-93.4707		793.3	-98.8895		793.719	-99.4646
		265.944	93.055	1254.76	-243.692				792.437	-93.3581		792.986	-98.7705		793.394	-99.2995
		266.038	93.0598	1254.72	-243.675				792.126	-93.2441		792.678	-98.6101		793.077	-99.1794
		266.13	93.0626	1254.69	-243.659				791.816	-93.0875		792.37	-98.4927		792.77	-99.0619
		266.219	93.0672	1254.65	-243.639				791.51	-92.9748		792.062	-98.3755		792.46	-98.9008
		266.314	93.0701	1254.62	-243.73				791.195	-92.8601		791.756	-98.2588		792.153	-98.7835
		266.405	93.0728	1254.58	-243.713				790.882	-92.7032		791.448	-98.1418		791.85	-98.6244
		266.5	93.0777	1254.54	-243.588				790.574	-92.5904		791.143	-98.0255		791.546	-98.508
		266.582	93.08	1254.51	-243.573				790.266	-92.4349		790.839	-97.9096		791.232	-98.3465
		266.666	93.0843	1254.46	-243.659				789.959	-92.3225		790.535	-97.7938		790.926	-98.2299
		266.758	93.087	1254.42	-243.641				789.659	-92.2118		790.229	-97.6775		790.625	-98.1145
		266.85	93.0918	1254.39	-243.624				789.353	-92.0572		789.922	-97.5185		790.319	-97.9553
		266.943	93.0946	1254.34	-243.602				789.052	-91.9464		789.619	-97.4032		790.015	-97.8395
		267.035	93.0973	1254.31	-243.587				788.744	-91.8341		789.316	-97.288		789.707	-97.6801
		267.13	93.1022	1254.27	-243.567				788.432	-91.6786		789.01	-97.1722		789.394	-97.5623
		267.221	93.1049	1254.22	-243.547				788.127	-91.5672		788.703	-97.0137		789.08	-97.4018
		267.307	93.1073	1254.18	-243.528				787.819	-91.4128		788.394	-96.8973		788.779	-97.2871
		267.397	93.1119	1254.14	-243.508				787.516	-91.3021		788.085	-96.7811		788.468	-97.1701
		267.489	93.1146	1254.1	-243.489				787.211	-91.1487		787.773	-96.6642		788.165	-97.0126
		267.571	93.1168	1254.06	-243.472				786.904	-91.0373		787.47	-96.5072		787.86	-96.8972
		267.663	93.1195	1254.02	-243.45				786.597	-90.8836		787.166	-96.3924		787.548	-96.7378
		267.754	93.1242	1253.98	-243.434				786.287	-90.7718		786.863	-96.278		787.24	-96.6219
		267.85	93.1271	1253.93	-243.41				785.985	-90.6195		786.551	-96.1192		786.932	-96.5062
		267.942	93.1298	1253.89	-243.391				785.679	-90.5088		786.239	-96.0029		786.624	-96.3481
		268.037	93.1326	1253.85	-243.371				785.371	-90.3555		785.93	-95.8873		786.326	-96.2349
		268.127	93.1352	1253.81	-243.351				785.064	-90.2447		785.621	-95.7297		786.017	-96.1192
		268.217	93.1377	1253.76	-243.331				784.756	-90.1338		785.318	-95.6158		785.708	-95.9614
		268.304	93.1422	1253.72	-243.31				784.453	-89.982		785.012	-95.4591		785.402	-95.8466
		268.396	93.1449	1253.67	-243.287				784.151	-89.8726		784.706	-95.3447		785.099	-95.7326
		268.484	93.1473	1253.62	-243.265				783.847	-89.7629		784.397	-95.2297		784.798	-95.6192
		268.569	93.1517	1253.57	-243.348				783.541	-89.6108		784.089	-95.0729		784.5	-95.5065
		268.655	93.154	1253.53	-243.325				783.23	-89.4998		783.788	-94.96		784.194	-95.35
		268.745	93.1565	1253.48	-243.304				782.916	-89.3881		783.487	-94.8471		783.887	-95.2355
		268.835	93.1611	1253.43	-243.282				782.612	-89.2788		783.186	-94.7344		783.581	-95.1212
		268.913	93.163	1253.38	-243.363				782.306	-89.1691		782.881	-94.5788		783.272	-94.9644
		268.995	93.1672	1253.34	-243.342				782	-89.0177		782.573	-94.4646		782.96	-94.849
		269.079	93.1694	1253.28	-243.317				781.696	-88.9086		782.266	-94.3508		782.659	-94.7362
		269.17	93.172	1253.24	-243.297				781.396	-88.8005		781.96	-94.2372		782.355	-94.581
		269.264	93.1768	1253.19	-243.272				781.093	-88.6919		781.654	-94.082		782.05	-94.4675
		269.354	93.1793	1253.13	-243.352				780.783	-88.5818		781.347	-93.9684		781.748	-94.3548
		269.447	93.184	1253.08	-243.329				780.468	-88.429		781.035	-93.8538		781.435	-94.1978
		269.554	93.1874	1253.04	-243.307				780.16	-88.3195		780.726	-93.7399		781.131	-94.0849
		269.657	93.1927	1252.99	-243.286				779.854	-88.2106		780.42	-93.5852		780.827	-93.972
		269.753	93.1954	1252.94	-243.368				779.548	-88.1017		780.11	-93.4713		780.521	-93.8171
		269.847	93.2002	1252.89	-243.344				779.241	-87.9512		779.806	-93.3589		780.212	-93.7033
		269.934	93.2047	1252.84	-243.321				778.929	-87.8413		779.501	-93.2464		779.904	-93.5898
		270.027	93.2073	1252.79	-243.298				778.625	-87.7332		779.201	-93.0935		779.59	-93.4334
		270.124	93.2122	1252.74	-243.275				778.323	-87.5841		778.888	-92.9793		779.282	-93.3201
		270.229	93.2155	1252.69	-243.358				778.02	-87.4764		778.58	-92.8664		778.977	-93.1661
		270.329	93.2205	1252.64	-243.334				777.716	-87.3686		778.276	-92.713		778.675	-93.0544
		270.423	93.2232	1252.6	-243.313				777.413	-87.2197		777.967	-92.6001		778.372	-92.9426
		270.511	93.2277	1252.54	-243.284				777.105	-87.1112		777.666	-92.4891		778.071	-92.7899
		270.605	93.2303	1252.48	-243.259				776.801	-87.0037		777.359	-92.3768		777.764	-92.6773
		270.698	93.2351	1252.43	-243.341				776.493	-86.8542		777.054	-92.2237		777.462	-92.5246
		270.799	93.2381	1252.39	-243.319				776.188	-86.7466		776.748	-92.1118		777.155	-92.4123
		270.901	93.2432	1252.32	-243.29				775.882	-86.6389		776.442	-92		776.849	-92.259
		270.998	93.246	1252.28	-243.27				775.578	-86.4906		776.132	-91.8874		776.543	-92.1471
		271.09	93.2507	1252.23	-243.244				775.273	-86.3834		775.828	-91.7762		776.226	-92.0327
		271.18	93.2531	1252.18	-243.221				774.967	-86.2349		775.521	-91.6645		775.913	-91.8782
		271.263	93.2552	1252.12	-243.194				774.657	-86.1268		775.213	-91.5115		775.609	-91.767
		271.352	93.2597	1252.07	-243.173				774.351	-86.0196		774.91	-91.4008		775.307	-91.6565
		271.462	93.2631	1252.02	-243.146				774.047	-85.8719		774.603	-91.2894		775.005	-91.5048
		271.57	93.2686	1251.97	-243.122				773.747	-85.7662		774.302	-91.1384		774.705	-91.3949
		271.661	93.2711	1251.91	-243.094				773.443	-85.6598		774.002	-91.0287		774.404	-91.2848
		271.757	93.2759	1251.86	-243.179				773.13	-85.5106		773.699	-90.9185		774.102	-91.1336
		271.846	93.2783	1251.81	-243.153				772.818	-85.4026		773.395	-90.7671		773.794	-91.0221
		271.937	93.2807	1251.76	-243.13				772.509	-85.2953		773.09	-90.6566		773.487	-90.87
		272.031	93.2855	1251.69	-243.1				772.204	-85.1482		772.787	-90.5467		773.178	-90.7585
		272.136	93.2886	1251.65	-243.078				771.898	-85.0418		772.484	-90.3959		772.869	-90.6471
		272.235	93.2936	1251.59	-243.052				771.589	-84.9349		772.179	-90.2857		772.561	-90.4952
		272.33	93.2962	1251.54	-243.025				771.284	-84.7882		771.876	-90.1353		772.254	-90.3844
		272.419	93.3007	1251.47	-242.995				770.977	-84.6819		771.57	-90.0251		771.954	-90.2346
		272.511	93.3032	1251.42	-242.973				770.675	-84.5361		771.27	-89.8756		771.65	-90.1247
		272.608	93.3081	1251.37	-242.946				770.374	-84.4312		770.963	-89.7653		771.346	-90.015
		272.708	93.311	1251.31	-243.027				770.064	-84.3246		770.658	-89.6149		771.034	-89.8628
		272.806	93.3137	1251.26	-243.001				769.761	-84.1789		770.356	-89.506		770.728	-89.7528
		272.902	93.3186	1251.21	-242.978				769.46	-84.0744		770.052	-89.3562		770.431	-89.6449
		272.998	93.3212	1251.15	-242.951				769.154	-83.9688		769.744	-89.2461		770.126	-89.4947
		273.09	93.3236	1251.09	-242.923				768.847	-83.8227		769.439	-89.1368		769.827	-89.3865
		273.184	93.3284	1251.04	-243.004				768.542	-83.7176		769.132	-88.9866		769.517	-89.2355
		273.276	93.3308	1250.98	-242.978				768.237	-83.6126		768.829	-88.878		769.212	-89.1262
		273.377	93.3359	1250.92	-242.95				767.932	-83.4673		768.524	-88.7285		768.907	-89.017
		273.482	93.339	1250.86	-242.921				767.627	-83.3625		768.222	-88.6203		768.602	-88.8674
		273.58	93.3417	1250.81	-242.999				767.319	-83.2571		767.921	-88.472		768.295	-88.758
		273.676	93.3465	1250.75	-242.972				767.008	-83.1512		767.618	-88.3638		767.991	-88.6089
		273.77	93.349	1250.69	-242.947				766.699	-83.0055		767.314	-88.2151		767.685	-88.4999
		273.861	93.3536	1250.63	-242.918				766.391	-82.9005		767.016	-88.1082		767.376	-88.35
		273.95	93.3559	1250.57	-242.996				766.092	-82.7572		766.709	-87.9591		767.071	-88.2414
		274.049	93.3608	1250.52	-242.968				765.79	-82.6535		766.403	-87.8506		766.761	-88.1317
		274.153	93.3638	1250.46	-242.941				765.493	-82.5511		766.098	-87.7424		766.458	-87.9836
		274.25	93.3665	1250.39	-242.91				765.199	-82.4092		765.79	-87.5935		766.159	-87.8766
		274.338	93.3709	1250.33	-242.986				764.906	-82.3077		765.489	-87.4864		765.853	-87.7682
		274.427	93.3731	1250.27	-242.958				764.603	-82.1642		765.192	-87.3803		765.555	-87.6215
		274.519	93.3777	1250.21	-242.929				764.3	-82.0609		764.894	-87.2339		765.264	-87.5166
		274.619	93.3827	1250.15	-242.904				763.986	-81.9553		764.599	-87.1285		764.973	-87.4118
		274.724	93.3858	1250.1	-242.876				763.675	-81.8106		764.294	-87.0208		764.667	-87.2637
		274.823	93.3907	1250.04	-242.848				763.373	-81.7077		763.984	-86.8722		764.359	-87.1553
		274.92	93.3933	1249.98	-242.82				763.073	-81.5655		763.686	-86.7664		764.056	-87.0481
		275.009	93.3978	1249.91	-242.789				762.772	-81.463		763.386	-86.6601		763.748	-86.8999
		275.096	93.3999	1249.85	-242.865				762.468	-81.3202		763.079	-86.5525		763.448	-86.7936
		275.186	93.4044	1249.79	-242.837				762.158	-81.2161		762.776	-86.4458		763.145	-86.6468
		275.282	93.4069	1249.73	-242.812				761.855	-81.0738		762.477	-86.3002		762.838	-86.5391
		275.385	93.4121	1249.67	-242.78				761.551	-80.9711		762.172	-86.1932		762.531	-86.3917
		275.483	93.4147	1249.61	-242.754				761.248	-80.829		761.861	-86.0453		762.227	-86.2849
		275.577	93.4194	1249.55	-242.726				760.939	-80.7255		761.552	-85.9377		761.926	-86.1391
		275.673	93.4219	1249.49	-242.696				760.628	-80.5821		761.247	-85.831		761.625	-86.0332
		275.77	93.4268	1249.43	-242.669				760.324	-80.4798		760.939	-85.6841		761.326	-85.9277
		275.861	93.4291	1249.37	-242.64				760.027	-80.3395		760.637	-85.5783		761.018	-85.7808
		275.96	93.434	1249.31	-242.611				759.726	-80.238		760.333	-85.4721		760.715	-85.6747
		276.064	93.4369	1249.24	-242.581				759.422	-80.0965		760.031	-85.3665		760.412	-85.5687
		276.158	93.4416	1249.18	-242.554				759.12	-79.9951		759.728	-85.2607		760.11	-85.4234
		276.251	93.444	1249.12	-242.523				758.811	-79.8922		759.428	-85.1162		759.81	-85.3182
		276.343	93.4486	1249.05	-242.492				758.503	-79.7503		759.124	-85.0104		759.505	-85.1725
		276.434	93.4508	1249	-242.467				758.202	-79.6493		758.821	-84.9049		759.206	-85.0678
		276.524	93.4553	1248.93	-242.437				757.899	-79.5087		758.515	-84.7595		758.899	-84.9219
		276.63	93.4583	1248.88	-242.411				757.596	-79.4075		758.21	-84.6538		758.6	-84.8174
		276.729	93.4632	1248.81	-242.377				757.292	-79.3062		757.91	-84.5492		758.296	-84.6724
		276.826	93.4657	1248.74	-242.348				756.992	-79.1665		757.605	-84.4043		757.996	-84.5679
		276.923	93.4682	1248.68	-242.319				756.683	-79.0644		757.298	-84.2985		757.693	-84.4234
		277.016	93.4729	1248.61	-242.391				756.372	-78.9619		756.995	-84.1936		757.392	-84.3188
		277.111	93.4753	1248.55	-242.364				756.075	-78.8232		756.689	-84.0489		757.085	-84.1738
		277.204	93.4799	1248.49	-242.334				755.772	-78.7226		756.388	-83.9446		756.778	-84.0681
		277.306	93.4827	1248.43	-242.305				755.467	-78.6216		756.082	-83.8393		756.481	-83.9254
		277.405	93.4852	1248.37	-242.276				755.157	-78.5198		755.78	-83.6958		756.183	-83.7827
		277.498	93.4899	1248.29	-242.347				754.847	-78.3789		755.477	-83.5914		755.873	-83.6767
		277.584	93.4918	1248.23	-242.318				754.547	-78.2793		755.173	-83.4478		755.572	-83.5336
		277.672	93.4938	1248.17	-242.289				754.25	-78.1803		754.874	-83.3444		755.276	-83.4308
		277.763	93.4983	1248.11	-242.365				753.951	-78.042		754.572	-83.2014		754.981	-83.2893
		277.857	93.5006	1248.05	-242.335				753.642	-77.9408		754.272	-83.0981		754.683	-83.1472
		277.962	93.5059	1247.98	-242.303				753.335	-77.8401		753.968	-82.9549		754.382	-83.0436
		278.062	93.5109	1247.92	-242.381				753.032	-77.7014		753.67	-82.8522		754.077	-82.9004
		278.158	93.5133	1247.86	-242.351				752.734	-77.6027		753.37	-82.7102		753.771	-82.757
		278.254	93.5156	1247.79	-242.425				752.427	-77.5023		753.069	-82.607		753.466	-82.6529
		278.347	93.5203	1247.72	-242.393				752.12	-77.3632		752.76	-82.5022		753.16	-82.5098
		278.429	93.522	1247.65	-242.361				751.813	-77.263		752.457	-82.3599		752.86	-82.4069
		278.537	93.5273	1247.59	-242.436				751.501	-77.1231		752.158	-82.2574		752.552	-82.2637
		278.641	93.5301	1247.53	-242.406				751.191	-77.0225		751.855	-82.1154		752.248	-82.1602
		278.739	93.535	1247.46	-242.478				750.879	-76.8829		751.546	-82.0109		751.952	-82.0197
		278.833	93.5372	1247.4	-242.45				750.559	-76.7805		751.235	-81.9062		751.656	-81.9181
		278.92	93.5391	1247.34	-242.421				750.242	-76.6402		750.922	-81.7624		751.351	-81.776
		279.011	93.5436	1247.28	-242.497				749.923	-76.5381		750.603	-81.6562		751.036	-81.6706
		279.1	93.5456	1247.2	-242.463				749.598	-76.435		750.282	-81.5496		750.715	-81.564
		279.208	93.551	1247.14	-242.433				749.275	-76.2939		749.963	-81.4435		750.392	-81.4184
		279.305	93.5558	1247.07	-242.402				748.949	-76.1908		749.64	-81.2981		750.071	-81.312
		279.4	93.5581	1247	-242.37				748.623	-76.0494		749.309	-81.1897		749.75	-81.2057
		279.484	93.5623	1246.94	-242.445				748.296	-75.9463		748.989	-81.0837		749.435	-81.0623
		279.57	93.5641	1246.88	-242.414				747.976	-75.8063		748.661	-80.9377		749.112	-80.9558
		279.67	93.5691	1246.81	-242.382				747.655	-75.7046		748.338	-80.8313		748.789	-80.8109
		279.773	93.5717	1246.75	-242.353				747.332	-75.5643		748.012	-80.7244		748.461	-80.7036
		279.884	93.5772	1246.67	-242.424				747.007	-75.462		747.685	-80.579		748.135	-80.5967
		279.979	93.5795	1246.61	-242.391				746.681	-75.3214		747.364	-80.4733		747.814	-80.4527
		280.065	93.5838	1246.54	-242.361				746.357	-75.2196		747.039	-80.3669		747.488	-80.3461
		280.163	93.5862	1246.47	-242.329				746.029	-75.0789		746.715	-80.2225		747.165	-80.2019
		280.252	93.5906	1246.41	-242.3				745.706	-74.9774		746.397	-80.1178		746.846	-80.097
		280.341	93.5925	1246.35	-242.374				745.387	-74.8768		746.076	-80.0125		746.519	-79.9904
		280.432	93.597	1246.28	-242.341				745.067	-74.7381		745.756	-79.8694		746.194	-79.8462
		280.539	93.5998	1246.21	-242.311				744.746	-74.6373		745.437	-79.7647		745.867	-79.7399
		280.638	93.6047	1246.14	-242.279				744.419	-74.5354		745.116	-79.6597		745.545	-79.6347
		280.739	93.6072	1246.07	-242.247				744.083	-74.3939		744.785	-79.5147		745.221	-79.4912
		280.836	93.612	1246.01	-242.215				743.758	-74.2927		744.456	-79.4083		744.897	-79.3858
		280.932	93.6143	1245.93	-242.181				743.436	-74.1921		744.134	-79.2654		744.572	-79.2803
		281.026	93.619	1245.86	-242.148				743.114	-74.0538		743.815	-79.1612		744.249	-79.1373
		281.129	93.6216	1245.8	-242.118				742.792	-73.9534		743.493	-79.0186		743.925	-79.0322
		281.223	93.6262	1245.73	-242.086				742.474	-73.8161		743.176	-78.9151		743.607	-78.9285
		281.319	93.6284	1245.67	-242.056				742.147	-73.7149		742.855	-78.773		743.285	-78.7861
		281.414	93.6306	1245.6	-242.13				741.823	-73.6145		742.53	-78.668		742.969	-78.683
		281.502	93.635	1245.53	-242.094				741.503	-73.4772		742.208	-78.526		742.648	-78.5789
		281.593	93.6369	1245.46	-242.061				741.172	-73.3756		741.886	-78.3841		742.324	-78.4743
		281.683	93.6414	1245.39	-242.028				740.848	-73.2754		741.566	-78.2805		742	-78.332
		281.789	93.6441	1245.32	-241.995				740.53	-73.1389		741.236	-78.1372		741.685	-78.2295
		281.886	93.6489	1245.25	-241.965				740.206	-73.0389		740.91	-78.0326		741.363	-78.1256
		281.984	93.6512	1245.18	-241.932				739.879	-72.9009		740.592	-77.8921		741.044	-77.9848
		282.079	93.6533	1245.11	-241.899				739.55	-72.8002		740.268	-77.7505		740.723	-77.8813
		282.161	93.6574	1245.04	-241.866				739.219	-72.6617		739.945	-77.6468		740.402	-77.7779
		282.247	93.6591	1244.97	-241.832				738.894	-72.562		739.627	-77.5067		740.082	-77.6372
		282.34	93.6637	1244.9	-241.799				738.577	-72.4265		739.309	-77.4042		739.755	-77.5328
		282.448	93.6664	1244.83	-241.768				738.258	-72.3281		738.986	-77.2634		739.436	-77.3926
		282.541	93.6685	1244.76	-241.734				737.937	-72.1921		738.662	-77.1225		739.114	-77.2895
		282.637	93.6732	1244.69	-241.702				737.611	-72.0926		738.341	-77.0198		738.783	-77.1471
		282.735	93.6755	1244.62	-241.67				737.286	-71.956		738.021	-76.8799		738.449	-77.0417
		282.832	93.6777	1244.55	-241.637				736.958	-71.8564		737.701	-76.7776		738.122	-76.9004
		282.925	93.6797	1244.48	-241.603				736.628	-71.7192		737.376	-76.6371		737.804	-76.7612
		283.024	93.6845	1244.41	-241.571				736.314	-71.6223		737.051	-76.5339		737.488	-76.6598
		283.126	93.687	1244.34	-241.64				736.008	-71.49		736.723	-76.393		737.172	-76.5211
		283.225	93.6893	1244.26	-241.607				735.703	-71.3951		736.407	-76.2919		736.85	-76.4187
		283.319	93.6913	1244.19	-241.574				735.403	-71.2641		736.098	-76.1552		736.527	-76.279
		283.408	93.693	1244.13	-241.542				735.099	-71.1695		735.79	-76.0559		736.214	-76.1414
		283.497	93.6974	1244.06	-241.614				734.794	-71.0749		735.491	-75.9214		735.911	-76.0431
		283.586	93.6992	1243.99	-241.583				734.494	-70.9443		735.189	-75.8235		735.61	-75.9082
		283.691	93.7017	1243.92	-241.548				734.195	-70.851		734.885	-75.6882		735.31	-75.7736
		283.792	93.7041	1243.84	-241.616				733.896	-70.7208		734.586	-75.5911		735.007	-75.6757
		283.886	93.7087	1243.77	-241.582				733.592	-70.6267		734.289	-75.4945		734.705	-75.5409
		283.981	93.7107	1243.69	-241.548				733.283	-70.5318		733.986	-75.3598		734.403	-75.4434
		284.074	93.7153	1243.62	-241.618				732.979	-70.401		733.685	-75.2626		734.104	-75.3095
		284.166	93.7172	1243.56	-241.586				732.679	-70.3079		733.385	-75.1657		733.805	-75.1758
		284.264	93.722	1243.48	-241.554				732.379	-70.1782		733.085	-75.0319		733.504	-75.0787
		284.369	93.7245	1243.4	-241.515				732.08	-70.0855		732.788	-74.9358		733.204	-74.945
		284.46	93.7289	1243.34	-241.587				731.777	-69.9554		732.484	-74.8384		732.901	-74.8477
		284.549	93.7306	1243.26	-241.554				731.481	-69.8635		732.185	-74.7052		732.606	-74.7521
		284.639	93.7351	1243.19	-241.52				731.182	-69.7711		731.882	-74.6081		732.309	-74.6194
		284.732	93.7396	1243.13	-241.49				730.881	-69.6417		731.581	-74.4748		732.008	-74.5228
		284.822	93.7414	1243.05	-241.455				730.578	-69.5487		731.276	-74.3775		731.704	-74.3889
		284.915	93.7459	1242.98	-241.42				730.275	-69.4192		730.978	-74.2817		731.403	-74.2925
		285.021	93.7511	1242.91	-241.389				729.975	-69.327		730.676	-74.1485		731.105	-74.1968
		285.122	93.7534	1242.84	-241.458				729.67	-69.1974		730.375	-74.0523		730.808	-74.0647
		285.219	93.7581	1242.76	-241.423				729.369	-69.1052		730.07	-73.9554		730.508	-73.9687
		285.313	93.7627	1242.7	-241.391				729.07	-69.0134		729.766	-73.8222		730.211	-73.8734
		285.405	93.7645	1242.62	-241.357				728.773	-68.8856		729.467	-73.7266		729.912	-73.7779
		285.493	93.7688	1242.55	-241.321				728.469	-68.7931		729.169	-73.6314		729.605	-73.6442
		285.584	93.7733	1242.48	-241.289				728.17	-68.6652		728.869	-73.4993		729.298	-73.5473
		285.68	93.7753	1242.41	-241.256				727.872	-68.574		728.572	-73.4044		729	-73.4521
		285.772	93.7798	1242.33	-241.222				727.571	-68.446		728.271	-73.2724		728.7	-73.3567
		285.866	93.7844	1242.26	-241.189				727.264	-68.3533		727.972	-73.1774		728.405	-73.2259
		285.96	93.7863	1242.19	-241.154				726.964	-68.262		727.666	-73.081		728.107	-73.131
		286.054	93.7909	1242.11	-241.119				726.669	-68.1354		727.37	-72.9503		727.809	-73.0362
		286.145	93.7926	1242.05	-241.087				726.369	-68.0443		727.073	-72.8196		727.51	-72.905
		286.254	93.798	1241.98	-241.055				726.063	-67.9521		726.776	-72.7253		727.21	-72.81
		286.356	93.8002	1241.9	-241.021				725.76	-67.8244		726.479	-72.5948		726.911	-72.7153
		286.453	93.8023	1241.83	-240.986				725.462	-67.7339		726.18	-72.5002		726.615	-72.6213
		286.545	93.8067	1241.75	-240.949				725.164	-67.6435		725.88	-72.3694		726.317	-72.4907
		286.636	93.8085	1241.67	-240.912				724.869	-67.5176		725.585	-72.2759		726.014	-72.3955
		286.722	93.8099	1241.61	-240.882				724.569	-67.427		725.283	-72.1449		725.708	-72.2636
		286.806	93.814	1241.54	-240.849				724.27	-67.3007		724.981	-72.0502		725.411	-72.1697
		286.901	93.8159	1241.47	-240.816				723.965	-67.2093		724.68	-71.9196		725.114	-72.0399
		286.993	93.8177	1241.39	-240.782				723.665	-67.119		724.379	-71.7892		724.812	-71.9452
		287.086	93.8195	1241.33	-240.752				723.365	-66.9928		724.078	-71.695		724.509	-71.8144
		287.179	93.824	1241.25	-240.714				723.066	-66.9028		723.78	-71.5654		724.209	-71.7203
		287.271	93.8257	1241.18	-240.681				722.768	-66.7772		723.478	-71.4712		723.91	-71.5905
		287.359	93.8273	1241.11	-240.751				722.457	-66.6853		723.184	-71.3426		723.608	-71.4963
		287.436	93.8283	1241.03	-240.714				722.149	-66.5581		722.882	-71.2486		723.307	-71.3663
		287.513	93.832	1240.95	-240.679				721.834	-66.4656		722.579	-71.1185		723.009	-71.2371
		287.597	93.8333	1240.88	-240.646				721.516	-66.3369		722.271	-70.9877		722.704	-71.1426
		287.684	93.8348	1240.81	-240.613				721.195	-66.2436		721.959	-70.892		722.398	-71.0121
		287.774	93.8392	1240.73	-240.576				720.871	-66.1141		721.643	-70.7599		722.087	-70.8807
		287.863	93.8407	1240.66	-240.544				720.546	-66.0202		721.322	-70.6627		721.769	-70.784
		287.94	93.8417	1240.59	-240.508				720.223	-65.8911		721	-70.5297		721.453	-70.652
		288.021	93.8456	1240.51	-240.472				719.897	-65.7973		720.678	-70.4325		721.134	-70.5195
		288.107	93.847	1240.44	-240.543				719.573	-65.6683		720.358	-70.3001		720.815	-70.4229
		288.2	93.8487	1240.37	-240.51				719.252	-65.5755		720.044	-70.169		720.499	-70.2913
		288.288	93.853	1240.29	-240.474				718.93	-65.4472		719.726	-70.0729		720.18	-70.1593
		288.371	93.8542	1240.22	-240.44				718.61	-65.3548		719.405	-69.9407		719.857	-70.0622
		288.45	93.858	1240.14	-240.506				718.291	-65.2272		719.085	-69.8444		719.544	-69.9316
		288.533	93.8593	1240.07	-240.472				717.976	-65.1359		718.764	-69.7126		719.219	-69.7988
		288.617	93.8633	1239.99	-240.438				717.656	-65.0084		718.446	-69.5814		718.895	-69.7019
		288.7	93.8645	1239.93	-240.405				717.341	-64.9173		718.127	-69.4856		718.576	-69.5705
		288.791	93.8662	1239.85	-240.475				717.026	-64.8263		717.809	-69.3547		718.255	-69.4744
		288.878	93.8704	1239.78	-240.44				716.703	-64.6987		717.492	-69.2595		717.934	-69.3429
		288.954	93.8712	1239.7	-240.405				716.382	-64.5715		717.18	-69.1299		717.617	-69.2123
		289.036	93.8724	1239.63	-240.372				716.065	-64.4804		716.862	-69.0348		717.302	-69.1176
		289.125	93.8767	1239.55	-240.334				715.748	-64.3542		716.539	-68.9387		716.98	-68.9863
		289.213	93.8781	1239.48	-240.301				715.43	-64.2632		716.222	-68.8086		716.659	-68.8907
		289.303	93.8824	1239.41	-240.267				715.107	-64.1362		715.903	-68.7135		716.343	-68.7608
		289.391	93.8838	1239.33	-240.333				714.783	-64.0092		715.584	-68.5833		716.023	-68.6655
		289.462	93.8873	1239.26	-240.298				714.468	-63.919		715.263	-68.488		715.701	-68.57
		289.543	93.8883	1239.19	-240.265				714.15	-63.7933		714.944	-68.3932		715.384	-68.4403
		289.629	93.8925	1239.11	-240.232				713.836	-63.7034		714.624	-68.2632		715.067	-68.3459
		289.716	93.8938	1239.03	-240.194				713.517	-63.5778		714.305	-68.1686		714.745	-68.2507
		289.803	93.898	1238.95	-240.157				713.195	-63.4518		713.987	-68.0392		714.429	-68.1215
		289.889	93.8993	1238.88	-240.123				712.872	-63.3258		713.667	-67.9446		714.111	-68.0272
		289.965	93.903	1238.81	-240.191				712.545	-63.1992		713.346	-67.8149		713.793	-67.933
		290.055	93.9073	1238.73	-240.157				712.222	-63.1084		713.023	-67.7199		713.473	-67.8035
		290.141	93.9086	1238.67	-240.125				711.906	-62.9839		712.706	-67.6262		713.153	-67.7091
		290.229	93.91	1238.59	-240.09				711.586	-62.859		712.379	-67.4957		712.836	-67.5804
		290.319	93.9143	1238.5	-240.049				711.261	-62.7681		712.059	-67.4016		712.517	-67.4864
		290.403	93.9155	1238.43	-240.117				710.939	-62.643		711.744	-67.2737		712.196	-67.3572
		290.483	93.9193	1238.35	-240.082				710.622	-62.5537		711.426	-67.1801		711.876	-67.2632
		290.568	93.9206	1238.28	-240.046				710.298	-62.4286		711.108	-67.0519		711.558	-67.1349
		290.652	93.9246	1238.2	-240.012				709.982	-62.3396		710.795	-66.9595		711.241	-67.0417
		290.737	93.9258	1238.13	-239.977				709.656	-62.2144		710.475	-66.8311		710.922	-66.9134
		290.82	93.9298	1238.06	-239.944				709.333	-62.1244		710.155	-66.7376		710.603	-66.82
		290.905	93.931	1237.98	-240.009				709.016	-62.0356		709.837	-66.6099		710.288	-66.6927
		290.985	93.9319	1237.9	-239.973				708.698	-61.9121		709.518	-66.5167		709.97	-66.565
		291.068	93.9359	1237.83	-239.938				708.384	-61.8239		709.201	-66.3894		709.651	-66.4719
		291.15	93.9369	1237.74	-239.9				708.068	-61.7355		708.886	-66.2627		709.33	-66.3439
		291.238	93.9383	1237.67	-239.865				707.751	-61.6126		708.565	-66.1695		709.019	-66.2524
		291.33	93.9427	1237.6	-239.832				707.433	-61.524		708.249	-66.0428		708.701	-66.1253
		291.414	93.9438	1237.52	-239.898				707.128	-61.4377		707.935	-65.9511		708.382	-65.9981
		291.49	93.9445	1237.44	-239.861				706.827	-61.3179		707.616	-65.8241		708.062	-65.9053
		291.575	93.9486	1237.36	-239.825				706.527	-61.2326		707.305	-65.6987		707.743	-65.7783
		291.667	93.9501	1237.29	-239.788				706.228	-61.1133		706.998	-65.6085		707.429	-65.6524
		291.755	93.9514	1237.21	-239.752				705.931	-61.0288		706.702	-65.4861		707.121	-65.5277
		291.846	93.9557	1237.14	-239.719				705.634	-60.9443		706.403	-65.3976		706.82	-65.4045
		291.925	93.9566	1237.06	-239.685				705.339	-60.826		706.107	-65.2754		706.525	-65.3167
		292	93.9602	1236.99	-239.648				705.043	-60.7419		705.806	-65.1867		706.226	-65.1941
		292.084	93.9613	1236.9	-239.607				704.744	-60.6232		705.513	-65.0653		705.931	-65.0722
		292.173	93.9626	1236.82	-239.573				704.446	-60.5389		705.215	-64.9773		705.626	-64.983
		292.254	93.9664	1236.75	-239.538				704.144	-60.4199		704.918	-64.8555		705.328	-64.8609
		292.339	93.9676	1236.67	-239.502				703.848	-60.3361		704.623	-64.7682		705.036	-64.74
		292.421	93.9685	1236.6	-239.468				703.551	-60.2182		704.33	-64.6473		704.74	-64.6185
		292.501	93.9724	1236.53	-239.433				703.253	-60.1343		704.033	-64.5598		704.444	-64.5312
		292.582	93.9733	1236.45	-239.398				702.953	-60.0161		703.74	-64.4391		704.145	-64.4094
		292.669	93.9774	1236.37	-239.36				702.66	-59.9332		703.446	-64.3524		703.849	-64.2883
		292.758	93.9787	1236.29	-239.324				702.364	-59.8159		703.146	-64.2307		703.551	-64.167
		292.848	93.983	1236.22	-239.29				702.068	-59.6987		702.851	-64.144		703.258	-64.0806
		292.924	93.9836	1236.15	-239.358				701.776	-59.6163		702.553	-64.0228		702.966	-63.9606
		293.008	93.9876	1236.06	-239.32				701.476	-59.4987		702.259	-63.9365		702.67	-63.84
		293.092	93.9887	1235.99	-239.287				701.18	-59.3819		701.968	-63.8168		702.371	-63.7529
		293.177	93.9927	1235.92	-239.252				700.882	-59.2987		701.673	-63.7304		702.076	-63.6326
		293.269	93.9971	1235.84	-239.215				700.581	-59.1813		701.38	-63.6107		701.785	-63.5471
		293.353	93.9981	1235.77	-239.182				700.285	-59.0986		701.084	-63.5243		701.486	-63.4264
		293.432	94.0019	1235.68	-239.143				699.988	-58.9821		700.79	-63.4046		701.184	-63.3053
		293.509	94.0025	1235.61	-239.006				699.69	-58.8993		700.493	-63.3182		700.882	-63.2182
		293.593	94.0065	1235.53	-238.969				699.393	-58.783		700.2	-63.1989		700.586	-63.0984
		293.683	94.0078	1235.46	-238.934				699.093	-58.7		699.91	-63.1139		700.291	-62.9789
		293.773	94.0121	1235.38	-238.901				698.799	-58.5845		699.615	-62.9945		700.001	-62.8941
		293.863	94.0134	1235.3	-238.861				698.508	-58.5031		699.32	-62.9089		699.709	-62.7754
		293.938	94.0169	1235.23	-238.826				698.217	-58.3883		699.023	-62.7893		699.419	-62.6907
		294.019	94.0178	1235.15	-238.79				697.92	-58.3062		698.729	-62.704		699.125	-62.5719
		294.107	94.022	1235.07	-238.754				697.622	-58.1904		698.437	-62.5855		698.831	-62.4868
		294.195	94.0231	1234.99	-238.719				697.328	-58.1089		698.14	-62.4999		698.543	-62.3692
		294.285	94.0274	1234.92	-238.685				697.032	-57.9937		697.847	-62.3815		698.247	-62.2503
		294.368	94.0283	1234.85	-238.649				696.733	-57.9116		697.553	-62.2965		697.952	-62.1653
		294.443	94.0288	1234.76	-238.609				696.434	-57.7962		697.259	-62.1782		697.66	-62.0474
		294.522	94.0326	1234.68	-238.574				696.138	-57.6814		696.961	-62.0927		697.366	-61.9627
		294.608	94.0336	1234.61	-238.538				695.844	-57.6003		696.664	-61.9741		697.072	-61.8447
		294.695	94.0347	1234.53	-238.503				695.55	-57.486		696.37	-61.8561		696.778	-61.7268
		294.786	94.039	1234.45	-238.463				695.248	-57.4039		696.077	-61.7718		696.486	-61.6427
		294.87	94.04	1234.38	-238.532				694.949	-57.289		695.788	-61.6549		696.194	-61.5254
		294.944	94.0404	1234.3	-238.498				694.652	-57.2079		695.492	-61.5702		695.9	-61.4078
		295.022	94.0441	1234.22	-238.459				694.356	-57.0937		695.198	-61.4527		695.604	-61.3233
		295.104	94.045	1234.14	-238.423				694.063	-57.0134		694.907	-61.3691		695.308	-61.2057
		295.194	94.0462	1234.06	-238.386				693.771	-56.9001		694.61	-61.2513		695.017	-61.089
		295.287	94.0475	1233.98	-238.349				693.468	-56.8183		694.313	-61.1668		694.723	-61.0052
		295.376	94.0517	1233.91	-238.314				693.166	-56.7367		694.019	-61.0497		694.422	-60.887
		295.452	94.0522	1233.83	-238.279				692.862	-56.6219		693.728	-60.9664		694.129	-60.7703
		295.533	94.056	1233.76	-238.346				692.548	-56.5386		693.424	-60.8479		693.832	-60.6862
		295.621	94.0571	1233.67	-238.306				692.235	-56.4225		693.122	-60.7629		693.532	-60.5686
		295.709	94.0613	1233.59	-238.269				691.925	-56.34		692.813	-60.6437		693.228	-60.4504
		295.798	94.0624	1233.52	-238.234				691.611	-56.224		692.5	-60.557		692.924	-60.3654
		295.885	94.0665	1233.44	-238.198				691.291	-56.1401		692.194	-60.4386		692.609	-60.2456
		295.961	94.067	1233.36	-238.162				690.981	-56.0251		691.88	-60.3519		692.298	-60.1596
		296.041	94.0708	1233.29	-238.126				690.664	-55.9418		691.564	-60.232		691.988	-60.0408
		296.123	94.0715	1233.21	-238.092				690.343	-55.8252		691.255	-60.1135		691.666	-59.9531
		296.211	94.0757	1233.14	-238.056				690.029	-55.7099		690.94	-60.0269		691.354	-59.8343
		296.299	94.0767	1233.05	-238.018				689.709	-55.6265		690.615	-59.9059		691.041	-59.7155
		296.387	94.0808	1232.97	-237.981				689.386	-55.51		690.3	-59.8195		690.727	-59.6294
		296.463	94.0813	1232.9	-237.945				689.079	-55.4288		689.987	-59.7335		690.42	-59.5118
		296.545	94.0821	1232.82	-237.909				688.764	-55.3138		689.668	-59.6139		690.106	-59.3932
		296.629	94.086	1232.74	-237.873				688.451	-55.2318		689.358	-59.5286		689.79	-59.3071
		296.718	94.0871	1232.66	-237.834				688.137	-55.1172		689.051	-59.4113		689.483	-59.1899
		296.807	94.0913	1232.59	-237.801				687.823	-55.0027		688.739	-59.3258		689.173	-59.105
		296.892	94.0922	1232.5	-237.762				687.504	-54.9202		688.425	-59.2075		688.859	-58.9868
		296.972	94.0928	1232.42	-237.722				687.187	-54.8055		688.114	-59.1225		688.55	-58.9023
		297.057	94.0968	1232.34	-237.687				686.873	-54.7238		687.797	-59.0039		688.237	-58.7846
		297.146	94.0978	1232.27	-237.651				686.555	-54.6092		687.481	-58.9182		687.924	-58.6995
		297.236	94.0989	1232.19	-237.615				686.238	-54.5273		687.163	-58.7997		687.608	-58.5815
		297.322	94.103	1232.11	-237.577				685.924	-54.4136		686.846	-58.714		687.294	-58.464
		297.403	94.1036	1232.02	-237.536				685.608	-54.2997		686.533	-58.5966		686.985	-58.38
		297.475	94.1038	1231.94	-237.5				685.297	-54.1867		686.217	-58.5112		686.672	-58.2628
		297.559	94.1078	1231.87	-237.464				684.981	-54.1053		685.904	-58.3941		686.362	-58.1788
		297.644	94.1086	1231.79	-237.428				684.667	-53.9921		685.595	-58.2777		686.048	-58.0618
		297.728	94.1094	1231.71	-237.392				684.357	-53.8796		685.284	-58.1935		685.735	-57.945
		297.815	94.1135	1231.63	-237.356				684.039	-53.766		684.972	-58.0769		685.416	-57.8598
		297.901	94.1143	1231.56	-237.32				683.726	-53.6855		684.663	-57.9609		685.096	-57.7421
		297.977	94.1179	1231.48	-237.284				683.408	-53.5722		684.348	-57.8763		684.782	-57.6256
		298.062	94.1187	1231.4	-237.348				683.093	-53.4594		684.032	-57.7594		684.47	-57.5095
		298.149	94.1227	1231.32	-237.312				682.78	-53.3471		683.721	-57.6435		684.154	-57.4252
		298.239	94.1238	1231.24	-237.274				682.465	-53.2347		683.404	-57.5589		683.837	-57.3086
		298.33	94.1248	1231.16	-237.236				682.147	-53.1539		683.088	-57.4424		683.524	-57.1927
		298.412	94.1287	1231.09	-237.204				681.829	-53.0412		682.776	-57.3266		683.222	-57.0788
		298.488	94.129	1231.01	-237.168				681.52	-52.93		682.464	-57.2431		682.919	-56.997
		298.572	94.1329	1230.92	-237.127				681.205	-52.8181		682.152	-57.1277		682.608	-56.8819
		298.655	94.1336	1230.84	-237.091				680.892	-52.7385		681.841	-57.0445		682.295	-56.7986
		298.739	94.1375	1230.77	-237.157				680.581	-52.6274		681.529	-56.9293		681.985	-56.6839
		298.824	94.1383	1230.69	-237.122				680.266	-52.5158		681.212	-56.8133		681.671	-56.5686
		298.905	94.1421	1230.61	-237.085				679.951	-52.4362		680.9	-56.7303		681.355	-56.4851
		298.98	94.1424	1230.53	-237.047				679.637	-52.325		680.593	-56.6163		681.052	-56.3719
		299.066	94.1464	1230.45	-237.01				679.325	-52.2142		680.283	-56.5337		680.747	-56.2585
		299.154	94.1473	1230.37	-236.971				679.015	-52.1356		679.972	-56.4193		680.436	-56.1761
		299.246	94.1515	1230.29	-236.936				678.699	-52.0245		679.655	-56.3358		680.127	-56.0623
		299.337	94.1558	1230.21	-236.899				678.381	-51.9449		679.343	-56.2214		679.819	-55.9806
		299.42	94.1564	1230.14	-236.865				678.067	-51.8343		679.033	-56.1392		679.507	-55.8665
		299.496	94.1599	1230.06	-236.829				677.756	-51.756		678.721	-56.0251		679.199	-55.7532
		299.582	94.1607	1229.98	-236.792				677.442	-51.6456		678.413	-55.9117		678.896	-55.6726
		299.67	94.1648	1229.91	-236.758				677.135	-51.5364		678.104	-55.83		678.585	-55.559
		299.759	94.1657	1229.83	-236.72				676.822	-51.4581		677.788	-55.7156		678.273	-55.4455
		299.846	94.1697	1229.75	-236.682				676.5	-51.3469		677.475	-55.6018		677.96	-55.3635
		299.92	94.17	1229.67	-236.645				676.192	-51.2379		677.168	-55.5207		677.651	-55.2507
		299.999	94.1736	1229.59	-236.608				675.88	-51.16		676.857	-55.4074		677.341	-55.1378
		300.086	94.1776	1229.51	-236.675				675.564	-51.0501		676.545	-55.2942		677.027	-55.0244
		300.171	94.1784	1229.43	-236.637				675.254	-50.9726		676.235	-55.2129		676.717	-54.9118
		300.258	94.1824	1229.35	-236.6				674.942	-50.8635		675.927	-55.1005		676.412	-54.8316
		300.348	94.1833	1229.27	-236.563				674.633	-50.7864		675.612	-55.0186		676.108	-54.7202
		300.428	94.187	1229.19	-236.526				674.324	-50.678		675.306	-54.9067		675.799	-54.6396
		300.506	94.1874	1229.11	-236.489				674.019	-50.6016		674.999	-54.8263		675.488	-54.5273
		300.592	94.1914	1229.04	-236.452				673.706	-50.4929		674.687	-54.7137		675.173	-54.4145
		300.679	94.1921	1228.96	-236.416				673.393	-50.4155		674.378	-54.6018		674.865	-54.3343
		300.761	94.1959	1228.88	-236.381				673.082	-50.3073		674.071	-54.5216		674.555	-54.2225
		300.848	94.1967	1228.79	-236.339				672.772	-50.1993		673.76	-54.4096		674.25	-54.143
		300.927	94.2003	1228.71	-236.301				672.46	-50.1224		673.457	-54.2989		673.943	-54.0319
		301.003	94.2006	1228.63	-236.265				672.147	-50.0142		673.148	-54.2187		673.632	-53.9204
		301.089	94.2013	1228.55	-236.228				671.837	-49.9377		672.833	-54.1064		673.326	-53.8409
		301.177	94.2053	1228.47	-236.192				671.526	-49.8301		672.52	-53.9946		673.012	-53.7291
		301.266	94.2062	1228.39	-236.255				671.218	-49.7231		672.202	-53.8821		672.705	-53.6186
		301.357	94.2104	1228.32	-236.22				670.905	-49.6464		671.891	-53.8019		672.395	-53.5388
		301.438	94.2108	1228.23	-236.181				670.592	-49.5388		671.581	-53.691		672.09	-53.4288
		301.518	94.2112	1228.15	-236.141				670.279	-49.4624		671.272	-53.5803		671.777	-53.3177
		301.602	94.2151	1228.07	-236.103				669.964	-49.3548		670.957	-53.4998		671.47	-53.2386
		301.688	94.2158	1227.99	-236.066				669.657	-49.2485		670.654	-53.3902		671.163	-53.1287
		301.771	94.2163	1227.91	-235.929				669.347	-49.1727		670.346	-53.2801		670.856	-53.0188
		301.856	94.2202	1227.83	-235.892				669.032	-49.0655		670.036	-53.2006		670.547	-52.9398
		301.936	94.2206	1227.75	-235.854				668.725	-48.9595		669.726	-53.0904		670.236	-52.8296
		302.014	94.2209	1227.67	-235.818				668.421	-48.8849		669.419	-53.0116		669.929	-52.7201
		302.102	94.2249	1227.59	-235.779				668.106	-48.778		669.107	-52.9012		669.62	-52.6104
		302.189	94.2256	1227.51	-235.742				667.789	-48.7017		668.797	-52.8222		669.306	-52.531
		302.275	94.2262	1227.42	-235.704				667.48	-48.5959		668.494	-52.7135		668.995	-52.4213
		302.365	94.2304	1227.35	-235.669				667.168	-48.5205		668.185	-52.6347		668.687	-52.3121
		302.445	94.2307	1227.27	-235.633				666.859	-48.415		667.874	-52.525		668.381	-52.2342
		302.522	94.2309	1227.19	-235.594				666.551	-48.3097		667.565	-52.4464		668.073	-52.1253
		302.604	94.2347	1227.1	-235.553				666.239	-48.2346		667.255	-52.3371		667.767	-52.0476
		302.689	94.2353	1227.02	-235.416				665.931	-48.1295		666.942	-52.2581		667.455	-51.9383
		302.775	94.2359	1226.95	-235.381				665.616	-48.0541		666.631	-52.1488		667.145	-51.8294
		302.86	94.2398	1226.87	-235.345				665.301	-47.9483		666.32	-52.0703		666.836	-51.7515
		302.939	94.24	1226.79	-235.307				664.996	-47.8745		666.017	-51.9625		666.534	-51.6441
		303.019	94.2437	1226.7	-235.269				664.685	-47.7695		665.71	-51.8848		666.23	-51.5365
		303.106	94.2443	1226.63	-235.234				664.377	-47.6955		665.403	-51.7766		665.923	-51.4592
		303.194	94.245	1226.54	-235.195				664.074	-47.5918		665.096	-51.6991		665.611	-51.3506
		303.285	94.2492	1226.46	-235.155				663.763	-47.5175		664.786	-51.5907		665.293	-51.2413
		303.376	94.25	1226.38	-235.117				663.449	-47.4125		664.478	-51.5132		664.986	-51.1642
		303.47	94.2543	1226.3	-235.082				663.153	-47.3102		664.169	-51.4051		664.683	-51.0574
		303.56	94.255	1226.22	-235.045				662.861	-47.2389		663.861	-51.2974		664.374	-50.9498
		303.652	94.2592	1226.14	-235.007				662.567	-47.1371		663.547	-51.2193		664.072	-50.8737
		303.744	94.26	1226.06	-234.968				662.283	-47.0368		663.255	-51.1142		663.761	-50.766
		303.827	94.2638	1225.97	-234.931				661.999	-46.9668		662.965	-51.0398		663.453	-50.6589
		303.912	94.2643	1225.89	-234.892				661.713	-46.8664		662.676	-50.9354		663.157	-50.5841
		303.999	94.2683	1225.81	-234.855				661.427	-46.7662		662.392	-50.8622		662.867	-50.4799
		304.088	94.269	1225.72	-234.816				661.136	-46.6955		662.103	-50.758		662.576	-50.3757
		304.176	94.273	1225.65	-234.78				660.847	-46.595		661.814	-50.6539		662.291	-50.3027
		304.272	94.2739	1225.57	-234.742				660.555	-46.4942		661.528	-50.5504		662.008	-50.1999
		304.367	94.2783	1225.48	-234.702				660.267	-46.4242		661.243	-50.4773		661.721	-50.0967
		304.458	94.279	1225.39	-234.662				659.977	-46.3239		660.956	-50.3739		661.436	-50.0239
		304.551	94.2832	1225.31	-234.625				659.689	-46.2241		660.67	-50.2707		661.149	-49.9209
		304.644	94.2841	1225.24	-234.59				659.403	-46.1546		660.381	-50.1673		660.863	-49.8181
		304.735	94.2882	1225.16	-234.553				659.118	-46.0553		660.09	-50.0936		660.575	-49.7452
		304.826	94.2889	1225.07	-234.413				658.84	-45.9571		659.804	-49.9908		660.292	-49.6431
		304.916	94.293	1225	-234.377				658.552	-45.8876		659.512	-49.8872		660.007	-49.5407
		305.003	94.2936	1224.92	-234.341				658.26	-45.7877		659.228	-49.7849		659.722	-49.4685
		305.093	94.2977	1224.84	-234.303				657.971	-45.6883		658.948	-49.7132		659.438	-49.3666
		305.185	94.3018	1224.75	-234.265				657.684	-45.6192		658.67	-49.612		659.15	-49.2641
		305.272	94.3024	1224.67	-234.228				657.397	-45.5203		658.384	-49.5097		658.868	-49.1627
		305.356	94.3062	1224.6	-234.193				657.11	-45.4216		658.097	-49.4373		658.584	-49.091
		305.443	94.3067	1224.52	-234.158				656.825	-45.3529		657.814	-49.3357		658.298	-48.9892
		305.531	94.3107	1224.43	-234.117				656.534	-45.2538		657.53	-49.234		658.013	-48.9175
		305.625	94.3115	1224.36	-234.081				656.243	-45.1549		657.243	-49.1618		657.725	-48.8156
		305.715	94.3156	1224.28	-233.944				655.952	-45.056		656.955	-49.0598		657.439	-48.7141
		305.808	94.3164	1224.2	-233.907				655.667	-44.9877		656.667	-48.9579		657.148	-48.6418
		305.901	94.3206	1224.11	-233.869				655.384	-44.8901		656.38	-48.886		656.863	-48.5406
		305.993	94.3213	1224.03	-233.931				655.096	-44.792		656.098	-48.7851		656.583	-48.4403
		306.082	94.3253	1223.95	-233.893				654.809	-44.7237		655.808	-48.7129		656.299	-48.3693
		306.169	94.3258	1223.86	-233.852				654.525	-44.6263		655.526	-48.6123		656.015	-48.2686
		306.26	94.3299	1223.78	-233.813				654.24	-44.5289		655.237	-48.5404		655.726	-48.1673
		306.349	94.3305	1223.7	-233.777				653.954	-44.461		654.951	-48.4394		655.443	-48.0967
		306.438	94.331	1223.62	-233.742				653.67	-44.3639		654.669	-48.3687		655.158	-47.9962
		306.528	94.3351	1223.55	-233.707				653.383	-44.2666		654.385	-48.2682		654.87	-47.8954
		306.616	94.3356	1223.46	-233.669				653.095	-44.1986		654.104	-48.1977		654.581	-47.8241
		306.705	94.3362	1223.38	-233.631				652.807	-44.1013		653.817	-48.1265		654.294	-47.7236
		306.795	94.3402	1223.3	-233.594				652.525	-44.0343		653.533	-48.0263		654.012	-47.624
		306.887	94.3409	1223.22	-233.656				652.241	-43.9378		653.249	-47.9556		653.729	-47.5244
		306.979	94.345	1223.13	-233.616				651.952	-43.87		652.961	-47.8551		653.444	-47.454
		307.066	94.3455	1223.05	-233.577				651.659	-43.7725		652.675	-47.7843		653.157	-47.354
		307.154	94.3459	1222.97	-233.542				651.363	-43.7039		652.392	-47.6846		652.866	-47.2536
		307.246	94.3501	1222.89	-233.505				651.073	-43.607		652.108	-47.6143		652.585	-47.184
		307.337	94.3507	1222.8	-233.463				650.785	-43.5397		651.825	-47.5149		652.308	-47.0858
		307.427	94.3512	1222.72	-233.425				650.497	-43.4432		651.536	-47.444		652.028	-46.9872
		307.516	94.3552	1222.64	-233.389				650.21	-43.3762		651.255	-47.345		651.746	-46.9177
		307.601	94.3555	1222.56	-233.352				649.924	-43.2802		650.969	-47.2747		651.46	-46.8185
		307.689	94.356	1222.48	-233.413				649.645	-43.2144		650.686	-47.1757		651.171	-46.719
		307.78	94.3601	1222.39	-233.376				649.372	-43.1203		650.4	-47.0763		650.886	-46.6202
		307.871	94.3606	1222.31	-233.336				649.093	-43.0546		650.116	-47.0066		650.603	-46.5509
		307.962	94.3612	1222.22	-233.297				648.801	-42.9582		649.829	-46.9073		650.317	-46.4521
		308.053	94.3653	1222.15	-233.261				648.497	-42.8894		649.545	-46.8086		650.036	-46.3541
		308.142	94.3657	1222.07	-233.225				648.192	-42.7916		649.261	-46.739		649.756	-46.2856
		308.229	94.3696	1221.99	-233.187				647.891	-42.7233		648.968	-46.6392		649.478	-46.1882
		308.32	94.3702	1221.91	-233.15				647.585	-42.6256		648.668	-46.5386		649.192	-46.0899
		308.411	94.3742	1221.83	-233.015				647.278	-42.5567		648.371	-46.4674		648.903	-46.0203
		308.503	94.3748	1221.75	-232.976				646.979	-42.4601		648.072	-46.3671		648.6	-45.9197
		308.595	94.3789	1221.66	-232.936				646.671	-42.3624		647.771	-46.2666		648.299	-45.8196
		308.686	94.3795	1221.58	-232.899				646.366	-42.294		647.468	-46.1949		647.995	-45.7482
		308.777	94.3835	1221.5	-232.861				646.059	-42.1967		647.169	-46.0949		647.694	-45.6483
		308.866	94.3839	1221.42	-232.824				645.756	-42.1		646.87	-45.9951		647.397	-45.5491
		308.957	94.388	1221.34	-232.687				645.454	-42.0036		646.566	-45.9235		647.097	-45.4784
		309.043	94.3883	1221.26	-232.75				645.15	-41.907		646.26	-45.8229		646.795	-45.3787
		309.13	94.3922	1221.18	-232.613				644.839	-41.8383		645.96	-45.7232		646.491	-45.3077
		309.216	94.3925	1221.09	-232.573				644.53	-41.7414		645.65	-45.651		646.189	-45.2082
		309.305	94.3964	1221.01	-232.536				644.225	-41.645		645.345	-45.5509		645.886	-45.1087
		309.398	94.397	1220.93	-232.501				643.918	-41.5485		645.045	-45.4803		645.579	-45.0375
		309.488	94.401	1220.85	-232.462				643.614	-41.4525		644.742	-45.3807		645.279	-44.9387
		309.578	94.4015	1220.77	-232.325				643.311	-41.3853		644.442	-45.2816		644.976	-44.8395
		309.67	94.402	1220.68	-232.285				643.007	-41.2896		644.137	-45.2105		644.67	-44.7687
		309.761	94.406	1220.6	-232.246				642.699	-41.1934		643.832	-45.111		644.367	-44.6984
		309.852	94.4065	1220.52	-232.211				642.395	-41.0979		643.529	-45.0403		644.059	-44.6275
		309.944	94.4106	1220.45	-232.177				642.087	-41.0304		643.229	-44.9417		643.753	-44.557
		310.033	94.4109	1220.37	-232.143				641.78	-40.9347		642.927	-44.8429		643.451	-44.487
		310.122	94.4113	1220.3	-232.009				641.481	-40.8402		642.623	-44.7724		643.152	-44.4175
		310.211	94.4153	1220.22	-231.973				641.174	-40.7731		642.323	-44.6741		642.853	-44.3481
		310.295	94.4154	1220.15	-231.939				640.872	-40.6784		642.018	-44.6036		642.549	-44.2496
		310.386	94.4194	1220.07	-231.903				640.568	-40.6118		641.712	-44.5047		642.247	-44.18
		310.477	94.4198	1219.99	-231.869				640.265	-40.5172		641.413	-44.4068		641.942	-44.0816
		310.565	94.4238	1219.92	-231.833				639.963	-40.4228		641.107	-44.3082		641.64	-44.0121
[truncated: 13,002 more rows]

## Sheet: Fig. S6
Fig. S6a	HEC-Zr	std_M_M	mean_M_M	compositionTi	compositionV	compositionZr	compositionNb		HEC-Mo	std_M_M	mean_M_M	compositionTi	compositionV	compositionMo	compositionNb
		0.0667884	3.08895	0.126214	0.291262	0.0970874	0.038835			0.171411	3.0584	0.142132	0.111675	0.121827	0.126904
		0.0768196	3.09941	0.113402	0.247423	0.103093	0.0618557			0.154979	3.05687	0.104265	0.170616	0.14218	0.118483
		0.0782196	3.11676	0.0918367	0.193878	0.112245	0.0714286			0.173505	3.05704	0.111675	0.152284	0.121827	0.116751
		0.0782196	3.11676	0.0873786	0.184466	0.106796	0.0679612			0.231205	3.04811	0.12	0.15	0.14	0.09
		0.0780728	3.10933	0.122222	0.177778	0.133333	0.0777778			0.24005	3.04385	0.10101	0.171717	0.131313	0.10101
		0.0719396	3.11	0.125	0.230769	0.144231	0.0576923			0.209617	3.0443	0.0925926	0.185185	0.157407	0.111111
		0.0694047	3.1059	0.133333	0.166667	0.144444	0.0555556			0.237932	3.04899	0.111111	0.141414	0.141414	0.111111
		0.0668757	3.11848	0.101852	0.138889	0.12037	0.0648148			0.223241	3.05595	0.121739	0.0869565	0.147826	0.113043
		0.0628413	3.12233	0.091954	0.172414	0.126437	0.091954			0.24731	3.0532	0.144068	0.110169	0.161017	0.118644
		0.0654001	3.12813	0.106796	0.184466	0.165049	0.0970874			0.205807	3.06313	0.130612	0.106122	0.146939	0.122449
		0.0726809	3.12983	0.104651	0.162791	0.186047	0.0813953			0.205791	3.06245	0.11336	0.11336	0.161943	0.11336
		0.0737282	3.14206	0.0792079	0.128713	0.158416	0.0891089			0.249384	3.05152	0.137097	0.120968	0.145161	0.104839
		0.0737282	3.14206	0.0808081	0.131313	0.161616	0.0909091			0.211693	3.05415	0.132231	0.107438	0.14876	0.107438
		0.0794883	3.13608	0.0674157	0.157303	0.179775	0.11236			0.242844	3.04813	0.118812	0.118812	0.148515	0.108911
		0.0751518	3.13082	0.116505	0.145631	0.165049	0.126214			0.217152	3.05491	0.14218	0.104265	0.14218	0.151659
		0.0799091	3.12127	0.11236	0.123596	0.123596	0.123596			0.24265	3.05538	0.142132	0.0913706	0.13198	0.142132
		0.0742995	3.1317	0.0961538	0.0961538	0.134615	0.115385			0.236607	3.05686	0.13198	0.121827	0.0913706	0.162437
		0.0797763	3.12919	0.141304	0.0869565	0.152174	0.119565			0.178577	3.071	0.112245	0.0918367	0.0816327	0.219388
		0.0721024	3.13419	0.174757	0.0873786	0.15534	0.135922			0.169399	3.07751	0.11	0.08	0.09	0.235
		0.0806248	3.13293	0.164706	0.0705882	0.117647	0.188235			0.177933	3.07569	0.101523	0.071066	0.101523	0.228426
		0.0764868	3.12899	0.165049	0.0582524	0.0873786	0.135922			0.227069	3.06551	0.104348	0.104348	0.0956522	0.165217
		0.0764868	3.12899	0.175258	0.0618557	0.0927835	0.14433			0.207911	3.06577	0.106122	0.118367	0.114286	0.171429
		0.079886	3.1165	0.204301	0.0860215	0.0860215	0.129032			0.14989	3.06266	0.0897959	0.126531	0.138776	0.146939
		0.0742581	3.12367	0.165049	0.116505	0.135922	0.135922			0.150363	3.05541	0.0979592	0.15102	0.122449	0.130612
		0.0889732	3.12449	0.119048	0.0952381	0.130952	0.107143			0.207303	3.04771	0.113821	0.166667	0.105691	0.121951
		0.0777361	3.1369	0.0970874	0.116505	0.126214	0.106796			0.224911	3.04337	0.121212	0.155844	0.103896	0.0952381
		0.0830247	3.12292	0.0555556	0.166667	0.166667	0.122222			0.244251	3.05181	0.13198	0.121827	0.101523	0.152284
		0.0971169	3.13583	0.0666667	0.180952	0.180952	0.133333			0.220143	3.06131	0.15311	0.105263	0.105263	0.172249
		0.0904768	3.13798	0.0581395	0.186047	0.162791	0.116279			0.243968	3.05564	0.161616	0.0909091	0.0909091	0.161616
		0.073886	3.12311	0.0679612	0.165049	0.116505	0.0970874			0.235117	3.05346	0.131313	0.141414	0.0707071	0.161616
		0.0733113	3.1195	0.0879121	0.175824	0.131868	0.0989011			0.239811	3.04907	0.121212	0.151515	0.0808081	0.151515
		0.0762803	3.10421	0.125	0.221154	0.0961538	0.0961538			0.208876	3.05243	0.12844	0.174312	0.110092	0.137615
		0.0697877	3.0874	0.111111	0.272727	0.0606061	0.020202			0.171926	3.06025	0.163043	0.130435	0.157609	0.0869565
		0.0697877	3.0874	0.126437	0.310345	0.0689655	0.0229885			0.136625	3.0614	0.149378	0.165975	0.178423	0.0995851
		0.0752683	3.09141	0.0952381	0.25	0.0833333	0.0238095			0.183549	3.05261	0.117021	0.159574	0.138298	0.0638298
		0.0814712	3.10345	0.125	0.21875	0.125	0.0520833			0.231205	3.04811	0.097561	0.121951	0.113821	0.0731707
		0.0790995	3.10011	0.121622	0.256757	0.108108	0.0405405			0.184858	3.05193	0.0947368	0.178947	0.126316	0.0842105
		0.076775	3.11012	0.100917	0.183486	0.110092	0.0275229			0.191258	3.05133	0.116667	0.208333	0.15	0.116667
		0.0828162	3.10425	0.142857	0.185714	0.142857	0.0285714			0.240506	3.04691	0.119565	0.173913	0.141304	0.108696
		0.0775152	3.11209	0.146789	0.192661	0.165138	0.0733945			0.232584	3.05578	0.108108	0.0900901	0.144144	0.108108
		0.0743703	3.11834	0.1	0.171429	0.142857	0.0857143			0.232584	3.05578	0.121212	0.10101	0.161616	0.121212
		0.06816	3.12673	0.09	0.16	0.14	0.07			0.204842	3.06129	0.108108	0.135135	0.198198	0.117117
		0.0709173	3.12404	0.116883	0.155844	0.168831	0.0909091			0.217637	3.05396	0.113208	0.113208	0.179245	0.132075
		0.0726472	3.12233	0.0941176	0.141176	0.141176	0.0823529			0.234947	3.05013	0.121212	0.121212	0.151515	0.111111
		0.0844885	3.13013	0.0581395	0.139535	0.151163	0.116279			0.234947	3.05013	0.108108	0.108108	0.135135	0.0990991
		0.0820307	3.12876	0.0963855	0.156627	0.156627	0.144578			0.241435	3.0479	0.116402	0.148148	0.137566	0.126984
		0.0820307	3.12876	0.0769231	0.125	0.125	0.115385			0.192841	3.05458	0.126582	0.14346	0.151899	0.168776
		0.090694	3.12168	0.0857143	0.128571	0.128571	0.157143			0.201557	3.05328	0.123596	0.101124	0.101124	0.134831
		0.0850499	3.12274	0.125	0.133929	0.160714	0.169643			0.236607	3.05686	0.106122	0.0979592	0.0734694	0.130612
		0.0927077	3.1266	0.128571	0.0857143	0.142857	0.142857			0.203	3.05972	0.103448	0.103448	0.091954	0.172414
		0.0790518	3.13408	0.12963	0.0648148	0.111111	0.12037			0.140419	3.07295	0.142259	0.083682	0.133891	0.23431
		0.0912191	3.13423	0.140845	0.0704225	0.126761	0.15493			0.178859	3.07379	0.137143	0.08	0.125714	0.217143
		0.0773206	3.13163	0.181818	0.0707071	0.121212	0.161616			0.236445	3.0632	0.0995475	0.108597	0.0995475	0.144796
		0.0883084	3.11157	0.178571	0.0952381	0.0952381	0.0833333			0.236445	3.0632	0.111675	0.121827	0.111675	0.162437
		0.0792845	3.11898	0.197674	0.127907	0.0930233	0.116279			0.150338	3.06184	0.146119	0.109589	0.146119	0.155251
		0.0792845	3.11898	0.173469	0.112245	0.0816327	0.102041			0.150643	3.05734	0.136986	0.146119	0.136986	0.136986
		0.0924254	3.11749	0.166667	0.138889	0.0833333	0.0972222			0.235595	3.04216	0.121212	0.181818	0.10101	0.10101
		0.0875306	3.12013	0.125	0.178571	0.160714	0.125			0.235595	3.04216	0.108108	0.162162	0.0900901	0.0900901
		0.0903589	3.11768	0.0714286	0.2	0.128571	0.1			0.178767	3.05956	0.0898876	0.179775	0.123596	0.157303
		0.106261	3.13849	0.0608696	0.147826	0.104348	0.0869565			0.141713	3.06557	0.126582	0.177215	0.109705	0.177215
		0.125872	3.14367	0.0555556	0.180556	0.152778	0.0972222			0.196882	3.06085	0.119565	0.108696	0.0869565	0.152174
		0.102298	3.13092	0.11	0.18	0.14	0.11			0.235117	3.05346	0.105691	0.113821	0.0569106	0.130081
		0.0857074	3.09771	0.135802	0.135802	0.0864198	0.0987654			0.187611	3.0475	0.0957447	0.170213	0.0744681	0.138298
		0.0820622	3.10243	0.141176	0.223529	0.0823529	0.0941176			0.144455	3.05585	0.112554	0.17316	0.147186	0.142857
		0.0675434	3.08333	0.127273	0.318182	0.0545455	0.0181818			0.190917	3.05515	0.16185	0.0924855	0.144509	0.0809249
		0.0705567	3.09237	0.105263	0.280702	0.0701754	0.0438596			0.165919	3.05742	0.121457	0.0890688	0.125506	0.0647773
		0.0731039	3.10012	0.107143	0.258929	0.0982143	0.0535714			0.204808	3.05338	0.143791	0.130719	0.176471	0.0522876
		0.0686001	3.10069	0.0943396	0.226415	0.0943396	0.0471698			0.22321	3.04918	0.144578	0.208835	0.156627	0.0963855
		0.0768546	3.10195	0.108696	0.217391	0.108696	0.0652174			0.273353	3.04148	0.113924	0.177215	0.151899	0.0886076
		0.0740013	3.10854	0.123711	0.206186	0.14433	0.0515464			0.231781	3.04603	0.0967742	0.129032	0.104839	0.0725806
		0.0741237	3.10841	0.130435	0.173913	0.152174	0.0434783			0.252003	3.03674	0.111111	0.177778	0.122222	0.0888889
		0.0696581	3.12205	0.108696	0.173913	0.152174	0.0652174			0.247289	3.04991	0.133929	0.151786	0.151786	0.125
		0.0676424	3.12048	0.0978261	0.163043	0.152174	0.0869565			0.241167	3.05827	0.111111	0.111111	0.171717	0.111111
		0.0651424	3.12521	0.0990099	0.178218	0.178218	0.0891089			0.231371	3.05414	0.0913242	0.109589	0.155251	0.100457
		0.0794874	3.12348	0.104167	0.1875	0.104167	0.0833333			0.231371	3.05414	0.0947867	0.113744	0.161137	0.104265
		0.080445	3.12338	0.0909091	0.181818	0.109091	0.1			0.240769	3.04987	0.0909091	0.121212	0.171717	0.121212
		0.0793889	3.12165	0.0803571	0.1875	0.116071	0.107143			0.24631	3.04924	0.132743	0.132743	0.159292	0.141593
		0.0866096	3.11688	0.0833333	0.1875	0.104167	0.114583			0.249474	3.04385	0.115789	0.136842	0.126316	0.105263
		0.0786129	3.1272	0.0990099	0.148515	0.138614	0.138614			0.232236	3.05072	0.0897959	0.114286	0.114286	0.0897959
		0.0807284	3.12079	0.108696	0.141304	0.108696	0.141304			0.245045	3.04874	0.152047	0.128655	0.128655	0.163743
		0.0835037	3.11958	0.141304	0.119565	0.108696	0.130435			0.226243	3.05607	0.17004	0.129555	0.11336	0.194332
		0.0842064	3.12195	0.141304	0.108696	0.119565	0.130435			0.201619	3.06066	0.140127	0.101911	0.11465	0.165605
		0.0784971	3.13412	0.150538	0.0752688	0.139785	0.139785			0.172407	3.06942	0.0983607	0.0737705	0.0901639	0.139344
		0.0813529	3.13116	0.130435	0.0869565	0.130435	0.152174			0.212269	3.0662	0.115607	0.0693642	0.0924855	0.16185
		0.0823324	3.13184	0.125	0.105769	0.105769	0.115385			0.208767	3.06834	0.144796	0.117647	0.126697	0.171946
		0.0792703	3.12694	0.171171	0.0990991	0.117117	0.117117			0.176602	3.06458	0.133333	0.0820513	0.14359	0.14359
		0.076932	3.12375	0.172727	0.118182	0.1	0.109091			0.170633	3.05961	0.130233	0.102326	0.111628	0.111628
		0.0750966	3.11889	0.166667	0.138889	0.12037	0.101852			0.170633	3.05961	0.130233	0.102326	0.111628	0.111628
		0.0843536	3.11372	0.138298	0.170213	0.117021	0.0851064			0.176814	3.04779	0.134021	0.154639	0.113402	0.103093
		0.0833562	3.11868	0.0833333	0.177083	0.135417	0.0833333			0.206929	3.04942	0.108108	0.198198	0.135135	0.126126
		0.0816555	3.11825	0.0652174	0.195652	0.152174	0.0869565			0.199613	3.05914	0.0898876	0.123596	0.101124	0.146067
		0.105666	3.13736	0.0752688	0.193548	0.129032	0.107527			0.172586	3.06521	0.0901639	0.114754	0.0819672	0.114754
		0.109721	3.13879	0.0652174	0.184783	0.163043	0.0869565			0.206961	3.05955	0.102564	0.141026	0.115385	0.153846
		0.107113	3.13668	0.104762	0.142857	0.142857	0.0761905			0.188623	3.05766	0.105263	0.194332	0.121457	0.182186
		0.0792066	3.11114	0.154639	0.154639	0.103093	0.0927835			0.189563	3.0494	0.0969697	0.181818	0.0969697	0.163636
		0.078732	3.10947	0.12844	0.211009	0.100917	0.0825688			0.170457	3.05375	0.0728745	0.129555	0.105263	0.0931174
		0.0636272	3.09594	0.165049	0.262136	0.0776699	0.0485437			0.172002	3.05772	0.152284	0.121827	0.147208	0.0812183
		0.0631859	3.10261	0.126316	0.221053	0.105263	0.0631579			0.164422	3.05703	0.150754	0.110553	0.165829	0.080402
		0.0674389	3.10435	0.106383	0.234043	0.0957447	0.0531915			0.172746	3.05452	0.152284	0.121827	0.167513	0.0609137
		0.0674389	3.10435	0.0970874	0.213592	0.0873786	0.0485437			0.170752	3.04958	0.13198	0.162437	0.147208	0.0609137
		0.0727685	3.10415	0.114943	0.252874	0.091954	0.0689655			0.240861	3.04234	0.131313	0.151515	0.141414	0.0808081
		0.068117	3.10943	0.12381	0.228571	0.142857	0.0666667			0.223049	3.04474	0.126214	0.165049	0.135922	0.0970874
		0.0663381	3.10705	0.137931	0.183908	0.137931	0.0344828			0.240145	3.04685	0.111111	0.151515	0.121212	0.121212
		0.0696581	3.12205	0.0900901	0.144144	0.126126	0.0540541			0.254944	3.04702	0.0991736	0.14876	0.132231	0.115702
		0.059769	3.12953	0.0722892	0.144578	0.180723	0.0722892			0.247498	3.04762	0.113821	0.138211	0.138211	0.121951
		0.0653131	3.12869	0.116505	0.194175	0.15534	0.0873786			0.204857	3.05639	0.097166	0.11336	0.17004	0.121457
		0.0734407	3.11919	0.116279	0.186047	0.139535	0.0930233			0.204126	3.05719	0.11336	0.11336	0.161943	0.11336
		0.0828552	3.12228	0.0833333	0.197917	0.104167	0.09375			0.245901	3.04854	0.112903	0.112903	0.153226	0.129032
		0.0828552	3.12228	0.0792079	0.188119	0.0990099	0.0891089			0.246653	3.0458	0.121951	0.138211	0.146341	0.105691
		0.0866153	3.11572	0.119565	0.206522	0.0869565	0.0869565			0.238024	3.04668	0.128713	0.128713	0.138614	0.108911
		0.081157	3.10977	0.163462	0.211538	0.0769231	0.105769			0.232236	3.05072	0.105769	0.134615	0.134615	0.105769
		0.0828758	3.10445	0.117647	0.152941	0.0823529	0.105882			0.241509	3.05359	0.121827	0.152284	0.142132	0.0913706
		0.0835037	3.11958	0.114035	0.0964912	0.0877193	0.105263			0.168866	3.05895	0.123077	0.123077	0.14359	0.112821
		0.0799378	3.11412	0.156627	0.0963855	0.0843373	0.108434			0.179755	3.06027	0.123077	0.133333	0.123077	0.123077
		0.077096	3.11582	0.17757	0.130841	0.121495	0.140187			0.171163	3.06802	0.121827	0.101523	0.111675	0.172589
		0.084411	3.12059	0.1875	0.1125	0.1125	0.1625			0.178712	3.06817	0.123077	0.0923077	0.102564	0.184615
		0.0829202	3.13272	0.128713	0.0990099	0.108911	0.118812			0.152267	3.07394	0.14346	0.0759494	0.109705	0.185654
		0.0829202	3.13272	0.141304	0.108696	0.119565	0.130435			0.155354	3.07324	0.151899	0.0843882	0.135021	0.126582
		0.0867462	3.13328	0.1	0.144444	0.177778	0.0888889			0.151374	3.06673	0.131687	0.115226	0.123457	0.131687
		0.0837994	3.13358	0.0792079	0.178218	0.19802	0.0891089			0.150915	3.06157	0.14876	0.123967	0.115702	0.115702
		0.082946	3.11436	0.0714286	0.202381	0.107143	0.0714286			0.151512	3.05969	0.133333	0.15	0.116667	0.108333
		0.0833562	3.11868	0.0747664	0.158879	0.121495	0.0747664			0.152463	3.06322	0.132231	0.123967	0.107438	0.140496
		0.0735101	3.11822	0.0897436	0.153846	0.153846	0.128205			0.179479	3.06286	0.113402	0.154639	0.103093	0.134021
		0.0733561	3.13115	0.109091	0.154545	0.190909	0.127273			0.171081	3.06436	0.111675	0.142132	0.111675	0.142132
		0.109475	3.14651	0.097561	0.146341	0.182927	0.121951			0.179508	3.05931	0.132653	0.132653	0.102041	0.132653
		0.108093	3.13755	0.106796	0.145631	0.116505	0.0776699			0.0473349	3.06509	0.0923077	0.164103	0.123077	0.117949
		0.0729856	3.12174	0.126437	0.126437	0.126437	0.091954			0.176596	3.0543	0.111675	0.172589	0.0913706	0.126904
		0.0749796	3.12311	0.1	0.16	0.18	0.1			0.165334	3.0517	0.0869565	0.173913	0.135266	0.111111
		0.061714	3.10632	0.127451	0.196078	0.0784314	0.0490196			0.175232	3.05764	0.16092	0.126437	0.143678	0.126437
		0.061714	3.10632	0.142857	0.21978	0.0879121	0.0549451			0.13425	3.05947	0.171429	0.138776	0.17551	0.114286
		0.0640923	3.10582	0.119565	0.206522	0.108696	0.0652174			0.048311	3.05796	0.121212	0.121212	0.163636	0.0484848
		0.069044	3.10478	0.137255	0.264706	0.0882353	0.0588235			0.170752	3.04958	0.106122	0.130612	0.118367	0.0489796
		0.0737131	3.10895	0.118421	0.197368	0.0921053	0.0657895			0.213648	3.04384	0.121951	0.146341	0.121951	0.0609756
		0.0668115	3.1096	0.0956522	0.156522	0.0869565	0.0608696			0.185084	3.05206	0.155738	0.147541	0.163934	0.131148
		0.0677196	3.10602	0.140845	0.183099	0.126761	0.056338			0.179048	3.05228	0.132597	0.132597	0.121547	0.143646
		0.068924	3.116	0.146552	0.198276	0.172414	0.0862069			0.233388	3.04975	0.0877193	0.140351	0.114035	0.0964912
		0.0663943	3.12152	0.0972222	0.111111	0.194444	0.111111			0.233388	3.04975	0.1	0.16	0.13	0.11
		0.0689195	3.12792	0.0970874	0.145631	0.116505	0.0873786			0.20288	3.05912	0.126126	0.135135	0.153153	0.144144
		0.072029	3.12637	0.107143	0.166667	0.130952	0.0952381			0.205255	3.05664	0.109091	0.145455	0.163636	0.136364
		0.0723398	3.12094	0.105263	0.168421	0.147368	0.0947368			0.230833	3.04972	0.102041	0.132653	0.153061	0.122449
		0.0818309	3.11581	0.123711	0.195876	0.103093	0.103093			0.230833	3.04972	0.0892857	0.116071	0.133929	0.107143
		0.0862058	3.11136	0.136364	0.193182	0.0568182	0.102273			0.247645	3.04688	0.10929	0.131148	0.142077	0.131148
		0.0848746	3.1094	0.115044	0.168142	0.0442478	0.079646			0.182575	3.05755	0.121951	0.162602	0.186992	0.130081
		0.0819507	3.09103	0.173333	0.186667	0.0666667	0.106667			0.205314	3.05435	0.0869565	0.136646	0.149068	0.111801
		0.0862316	3.10686	0.189655	0.163793	0.103448	0.146552			0.168866	3.05895	0.0983607	0.0983607	0.114754	0.0901639
		0.0941446	3.10727	0.178082	0.136986	0.0684932	0.123288			0.0420199	3.06385	0.111801	0.124224	0.161491	0.0869565
		0.0854939	3.11292	0.126126	0.108108	0.0720721	0.108108			0.134786	3.06294	0.131687	0.148148	0.17284	0.148148
		0.0951107	3.1077	0.12987	0.116883	0.0909091	0.12987			0.0390559	3.07033	0.121212	0.109091	0.133333	0.157576
		0.0787091	3.12272	0.168317	0.138614	0.0990099	0.138614			0.0359987	3.08204	0.12963	0.0462963	0.12037	0.148148
		0.087585	3.13185	0.0989011	0.142857	0.175824	0.0769231			0.0359987	3.08204	0.145833	0.0520833	0.135417	0.166667
		0.0892634	3.13854	0.0555556	0.177778	0.211111	0.0666667			0.038476	3.07856	0.160377	0.0660377	0.141509	0.179245
		0.0892634	3.13854	0.0485437	0.15534	0.184466	0.0582524			0.0377764	3.07373	0.186275	0.0980392	0.0980392	0.147059
		0.0937768	3.12938	0.0625	0.1875	0.2125	0.0625			0.0374246	3.0709	0.125	0.125	0.114583	0.135417
		0.0911768	3.12263	0.0917431	0.192661	0.174312	0.119266			0.0374246	3.0709	0.110092	0.110092	0.100917	0.119266
		0.0900365	3.12805	0.0675676	0.121622	0.189189	0.108108			0.0384043	3.07014	0.135593	0.146893	0.146893	0.112994
		0.0801526	3.13705	0.0630631	0.117117	0.153153	0.0810811			0.0391949	3.06962	0.174274	0.157676	0.141079	0.124481
		0.0887954	3.13571	0.0810811	0.121622	0.162162	0.108108			0.0401106	3.06899	0.107784	0.11976	0.0958084	0.11976
		0.0961512	3.13857	0.121495	0.149533	0.17757	0.121495			0.0473349	3.06509	0.0740741	0.131687	0.0987654	0.0946502
		0.0799385	3.11696	0.113636	0.170455	0.147727	0.0795455			0.0502458	3.05948	0.11976	0.155689	0.0958084	0.101796
		0.0716389	3.12754	0.0978261	0.163043	0.163043	0.076087			0.0482303	3.06438	0.149378	0.157676	0.141079	0.145228
		0.0600425	3.10325	0.149123	0.210526	0.0877193	0.0526316			0.207778	3.05372	0.115607	0.127168	0.109827	0.0809249
		0.0581849	3.11081	0.131579	0.192982	0.105263	0.0614035			0.166253	3.05843	0.11336	0.105263	0.109312	0.0728745
		0.0610354	3.11836	0.144144	0.18018	0.117117	0.0720721			0.172724	3.05441	0.154696	0.132597	0.160221	0.0994475
		0.0626016	3.11629	0.12037	0.166667	0.12037	0.0833333			0.220838	3.04935	0.168675	0.160643	0.156627	0.120482
		0.0651223	3.10964	0.119565	0.195652	0.108696	0.076087			0.237765	3.04694	0.152174	0.141304	0.152174	0.0978261
		0.0674897	3.10772	0.117021	0.202128	0.106383	0.0744681			0.22799	3.05218	0.107438	0.0991736	0.107438	0.0991736
		0.0657563	3.10647	0.152174	0.184783	0.0869565	0.076087			0.24317	3.04855	0.125	0.135417	0.114583	0.114583
		0.0616188	3.11243	0.141304	0.152174	0.108696	0.0978261			0.244905	3.04849	0.125	0.151786	0.151786	0.133929
		0.063485	3.11836	0.119565	0.130435	0.130435	0.119565			0.239069	3.05612	0.10101	0.131313	0.141414	0.131313
		0.070127	3.12571	0.114583	0.15625	0.125	0.09375			0.229221	3.0553	0.0986547	0.107623	0.125561	0.116592
		0.0715119	3.12231	0.09375	0.15625	0.15625	0.104167			0.229221	3.0553	0.101382	0.110599	0.129032	0.119816
		0.0648206	3.12775	0.125	0.125	0.133929	0.107143			0.237993	3.05055	0.10101	0.141414	0.151515	0.111111
		0.0721573	3.1215	0.114035	0.140351	0.131579	0.114035			0.24206	3.04758	0.115044	0.141593	0.176991	0.132743
		0.0858055	3.11763	0.108696	0.173913	0.108696	0.108696			0.253294	3.04423	0.129032	0.107527	0.11828	0.11828
		0.0848705	3.10778	0.13	0.2	0.05	0.09			0.227486	3.05103	0.1	0.108333	0.116667	0.0916667
		0.0785993	3.09856	0.130435	0.173913	0.076087	0.119565			0.240546	3.04635	0.108696	0.152174	0.152174	0.119565
		0.0805681	3.09865	0.163043	0.173913	0.0543478	0.108696			0.22135	3.04701	0.145161	0.16129	0.16129	0.137097
		0.0889381	3.10191	0.152174	0.141304	0.076087	0.130435			0.180176	3.05026	0.130435	0.141304	0.141304	0.0978261
		0.0854939	3.11292	0.152174	0.130435	0.0869565	0.130435			0.167445	3.05412	0.0983607	0.114754	0.106557	0.0819672
		0.0873013	3.11402	0.141304	0.130435	0.0978261	0.130435			0.205875	3.05329	0.116279	0.116279	0.0930233	0.116279
		0.088931	3.1174	0.113043	0.13913	0.147826	0.104348			0.148234	3.07181	0.155963	0.0917431	0.137615	0.174312
		0.0913849	3.12564	0.0892857	0.178571	0.151786	0.0892857			0.0368465	3.08271	0.145833	0.0416667	0.135417	0.177083
		0.0822186	3.12991	0.0733945	0.174312	0.183486	0.0733945			0.0397418	3.0798	0.150943	0.0660377	0.103774	0.132075
		0.0884643	3.13537	0.0679612	0.15534	0.194175	0.0582524			0.0397418	3.0798	0.149533	0.0654206	0.102804	0.130841
		0.0948936	3.14222	0.0543478	0.163043	0.23913	0.0434783			0.0367633	3.06962	0.177083	0.0833333	0.104167	0.135417
		0.0892178	3.14664	0.0531915	0.138298	0.244681	0.0744681			0.037016	3.06837	0.157407	0.12037	0.148148	0.12963
		0.0838119	3.14091	0.076087	0.119565	0.206522	0.0978261			0.0400139	3.06623	0.131868	0.10989	0.131868	0.0989011
		0.0801526	3.13705	0.076087	0.141304	0.184783	0.0978261			0.0385484	3.06571	0.116667	0.1	0.108333	0.075
		0.0833084	3.13773	0.0978261	0.130435	0.163043	0.108696			0.0396401	3.06998	0.157303	0.101124	0.146067	0.11236
		0.0771585	3.13609	0.105263	0.126316	0.168421	0.105263			0.0447749	3.06548	0.131687	0.156379	0.156379	0.152263
		0.0754123	3.13121	0.111111	0.161616	0.151515	0.0808081			0.0472665	3.06072	0.128655	0.163743	0.116959	0.146199
		0.0696228	3.13248	0.107143	0.151786	0.160714	0.0803571			0.0463968	3.06744	0.090535	0.115226	0.0823045	0.111111
		0.0692316	3.11538	0.135922	0.223301	0.116505	0.0776699			0.172103	3.05675	0.162437	0.121827	0.147208	0.071066
		0.0718813	3.11463	0.0842105	0.2	0.126316	0.105263			0.166253	3.05843	0.137255	0.127451	0.132353	0.0882353
		0.060684	3.12153	0.131868	0.164835	0.120879	0.0879121			0.173393	3.06547	0.142132	0.121827	0.0964467	0.142132
		0.060684	3.12153	0.116505	0.145631	0.106796	0.0776699			0.227955	3.06166	0.151515	0.0909091	0.0909091	0.171717
		0.060779	3.11067	0.1125	0.2125	0.1	0.1125			0.238454	3.05471	0.141414	0.131313	0.0909091	0.141414
		0.0583722	3.10824	0.137615	0.192661	0.12844	0.119266			0.22799	3.05218	0.125604	0.115942	0.125604	0.115942
		0.0621729	3.10483	0.138889	0.180556	0.0694444	0.0833333			0.237726	3.05671	0.121212	0.141414	0.111111	0.131313
		0.0616188	3.11243	0.117117	0.126126	0.0900901	0.0810811			0.243487	3.055	0.12605	0.151261	0.109244	0.142857
		0.0574877	3.11848	0.115385	0.102564	0.115385	0.102564			0.247045	3.05409	0.113821	0.121951	0.130081	0.138211
		0.0610631	3.12455	0.153846	0.115385	0.144231	0.144231			0.203127	3.05938	0.11336	0.129555	0.129555	0.129555
		0.066547	3.12316	0.151163	0.127907	0.127907	0.127907			0.202807	3.06018	0.105263	0.121457	0.137652	0.137652
		0.0718438	3.13015	0.129032	0.139785	0.129032	0.0967742			0.204413	3.06103	0.113821	0.121951	0.138211	0.130081
		0.0718438	3.13015	0.129032	0.139785	0.129032	0.0967742			0.243159	3.05268	0.127119	0.127119	0.118644	0.161017
		0.0700006	3.13251	0.13253	0.144578	0.13253	0.0843373			0.237418	3.05513	0.121212	0.111111	0.121212	0.151515
		0.0739716	3.1186	0.144231	0.153846	0.144231	0.115385			0.227486	3.05103	0.110092	0.119266	0.12844	0.100917
		0.0706766	3.09736	0.15493	0.169014	0.056338	0.0985915			0.237062	3.04536	0.0808081	0.171717	0.121212	0.131313
		0.0805681	3.09865	0.131579	0.140351	0.0438596	0.0877193			0.228411	3.04155	0.0808081	0.191919	0.121212	0.111111
		0.0837797	3.10111	0.138889	0.166667	0.0555556	0.111111			0.174484	3.05003	0.102041	0.173469	0.112245	0.112245
		0.0777719	3.10413	0.163636	0.190909	0.0909091	0.136364			0.167445	3.05412	0.114286	0.133333	0.12381	0.0952381
		0.0792012	3.10704	0.153846	0.153846	0.0897436	0.128205			0.173063	3.06234	0.123711	0.103093	0.113402	0.164948
		0.087041	3.11996	0.09	0.15	0.14	0.08			0.148266	3.07003	0.149123	0.0877193	0.122807	0.175439
		0.087041	3.11996	0.0989011	0.164835	0.153846	0.0879121			0.0403686	3.08221	0.131579	0.0614035	0.114035	0.166667
		0.0810439	3.12196	0.0705882	0.176471	0.152941	0.0705882			0.04003	3.07978	0.15	0.0666667	0.116667	0.166667
		0.0892948	3.13416	0.0714286	0.173469	0.22449	0.0612245			0.0407411	3.07686	0.15	0.0916667	0.116667	0.141667
		0.0887417	3.14921	0.0410959	0.136986	0.273973	0.0547945			0.0381738	3.06727	0.175	0.075	0.133333	0.116667
		0.0876733	3.15085	0.05	0.11	0.23	0.07			0.0384144	3.06794	0.135593	0.110169	0.144068	0.118644
		0.0771324	3.15062	0.0735294	0.102941	0.220588	0.102941			0.0387557	3.06772	0.114583	0.135417	0.145833	0.104167
		0.0730311	3.14404	0.118182	0.145455	0.209091	0.109091			0.0385484	3.06571	0.135922	0.116505	0.126214	0.0873786
		0.0793803	3.13943	0.1	0.128571	0.157143	0.114286			0.0380212	3.06679	0.134021	0.103093	0.175258	0.0824742
		0.0784395	3.13605	0.0792079	0.118812	0.158416	0.0990099			0.0397786	3.06902	0.154639	0.0824742	0.154639	0.103093
		0.0713852	3.13149	0.0987654	0.148148	0.17284	0.0987654			0.042685	3.06965	0.102564	0.133333	0.14359	0.117949
		0.0756592	3.12893	0.0909091	0.147727	0.170455	0.0681818			0.0463968	3.06744	0.10628	0.135266	0.0966184	0.130435
		0.0731208	3.11905	0.107843	0.147059	0.117647	0.0784314			0.201271	3.0534	0.178344	0.101911	0.140127	0.0764331
		0.0731208	3.11905	0.117021	0.159574	0.12766	0.0851064			0.18324	3.0616	0.203252	0.121951	0.162602	0.113821
		0.0707854	3.11865	0.0869565	0.173913	0.130435	0.108696			0.209879	3.06614	0.14966	0.108844	0.0680272	0.176871
		0.063998	3.11729	0.134615	0.173077	0.144231	0.105769			0.227955	3.06166	0.121951	0.0731707	0.0731707	0.138211
		0.0668606	3.10333	0.097561	0.158537	0.109756	0.0731707			0.206894	3.06555	0.14966	0.0816327	0.108844	0.163265
		0.0608655	3.10951	0.11215	0.149533	0.0841121	0.0841121			0.180994	3.06514	0.146341	0.138211	0.138211	0.178862
		0.0663658	3.1031	0.148148	0.197531	0.0864198	0.0864198			0.200957	3.0603	0.107143	0.0952381	0.130952	0.130952
		0.0636257	3.11354	0.181034	0.163793	0.12069	0.137931			0.227553	3.0577	0.107143	0.0982143	0.107143	0.133929
		0.0623115	3.11461	0.189873	0.126582	0.0886076	0.126582			0.227553	3.0577	0.126984	0.116402	0.126984	0.15873
		0.0616	3.12853	0.134615	0.0769231	0.105769	0.125			0.227147	3.05283	0.107843	0.147059	0.117647	0.147059
		0.0630769	3.12703	0.16092	0.0804598	0.126437	0.137931			0.22503	3.0512	0.135922	0.126214	0.135922	0.126214
		0.0661352	3.12275	0.150538	0.11828	0.11828	0.11828			0.228124	3.05836	0.129032	0.129032	0.129032	0.150538
		0.0759881	3.13557	0.135417	0.145833	0.135417	0.104167			0.228124	3.05836	0.107143	0.107143	0.107143	0.125
		0.0770348	3.13295	0.117647	0.0941176	0.141176	0.105882			0.201937	3.06459	0.109091	0.0969697	0.133333	0.133333
		0.0727357	3.13107	0.105769	0.105769	0.134615	0.0961538			0.13662	3.0636	0.106996	0.197531	0.139918	0.152263
		0.0714441	3.10373	0.166667	0.166667	0.107143	0.107143			0.207137	3.04677	0.0657895	0.184211	0.131579	0.105263
		0.0793344	3.10596	0.181034	0.172414	0.12069	0.12931			0.228411	3.04155	0.0650407	0.154472	0.097561	0.0894309
		0.0830382	3.10724	0.142857	0.153846	0.0879121	0.120879			0.210217	3.0458	0.0675676	0.216216	0.108108	0.108108
		0.0845206	3.10978	0.113208	0.132075	0.0849057	0.103774			0.135522	3.06395	0.0901639	0.20082	0.131148	0.180328
		0.0872466	3.09738	0.113636	0.170455	0.0909091	0.102273			0.196265	3.06443	0.0864198	0.123457	0.0987654	0.197531
		0.0863232	3.11413	0.115385	0.163462	0.173077	0.105769			0.167848	3.07164	0.108108	0.0810811	0.0990991	0.153153
		0.0872925	3.12758	0.0652174	0.195652	0.152174	0.0869565			0.167848	3.07164	0.132597	0.0994475	0.121547	0.187845
		0.0883233	3.12457	0.0659341	0.175824	0.175824	0.0659341			0.0402915	3.07425	0.156098	0.0780488	0.126829	0.170732
		0.0896732	3.1282	0.0588235	0.166667	0.166667	0.0588235			0.0375985	3.07068	0.170854	0.120603	0.100503	0.125628
		0.0925473	3.13441	0.0470588	0.2	0.235294	0.0588235			0.0389175	3.06744	0.169312	0.0952381	0.137566	0.10582
		0.0848581	3.14289	0.0934579	0.121495	0.252336	0.102804			0.0389175	3.06744	0.142222	0.08	0.115556	0.0888889
		0.0768738	3.13376	0.1	0.0875	0.175	0.1125			0.0393289	3.06245	0.167598	0.134078	0.134078	0.0670391
		0.0722102	3.1368	0.101852	0.0740741	0.148148	0.101852			0.0386859	3.06405	0.194215	0.157025	0.165289	0.0826446
		0.0807409	3.13486	0.115385	0.0769231	0.128205	0.128205			0.0386899	3.07025	0.17931	0.0827586	0.17931	0.0551724
		0.0767873	3.13841	0.115385	0.134615	0.182692	0.125			0.0397786	3.06902	0.123967	0.0661157	0.123967	0.0826446
		0.080854	3.13854	0.0941176	0.152941	0.188235	0.0823529			0.0395675	3.07021	0.134228	0.0939597	0.134228	0.120805
		0.0817551	3.14499	0.0707071	0.121212	0.191919	0.0808081			0.135572	3.0682	0.180328	0.114754	0.155738	0.147541
		0.0694733	3.12085	0.1	0.136364	0.145455	0.109091			0.272023	3.04495	0.177778	0.0666667	0.155556	0.0555556
		0.070175	3.11728	0.125	0.169643	0.107143	0.0892857			0.227358	3.05357	0.146341	0.0731707	0.097561	0.0894309
		0.0764427	3.11527	0.108108	0.171171	0.117117	0.117117			0.237591	3.05598	0.164948	0.103093	0.113402	0.134021
		0.0740336	3.10973	0.102804	0.224299	0.102804	0.11215			0.2496	3.05412	0.176	0.128	0.144	0.16
		0.068658	3.10791	0.119565	0.184783	0.0978261	0.0978261			0.233891	3.05945	0.135417	0.114583	0.114583	0.15625
		0.0608655	3.10951	0.123711	0.164948	0.0927835	0.0927835			0.224911	3.05553	0.103896	0.112554	0.0779221	0.138528
		0.0613129	3.11577	0.141304	0.141304	0.0978261	0.119565			0.255467	3.04995	0.0967742	0.107527	0.107527	0.16129
		0.0549922	3.12407	0.163043	0.0978261	0.0869565	0.152174			0.240916	3.05471	0.125	0.142857	0.133929	0.160714
		0.0562518	3.12237	0.173913	0.076087	0.0978261	0.152174			0.238355	3.05551	0.111111	0.141414	0.131313	0.121212
		0.0616	3.12853	0.142857	0.0816327	0.112245	0.132653			0.22899	3.05049	0.0986547	0.134529	0.107623	0.107623
		0.0666703	3.12939	0.135417	0.0729167	0.135417	0.15625			0.22899	3.05049	0.0986547	0.134529	0.107623	0.107623
		0.0667322	3.13743	0.132743	0.0619469	0.159292	0.150442			0.237973	3.0529	0.121212	0.131313	0.131313	0.121212
		0.074213	3.14238	0.155963	0.100917	0.12844	0.146789			0.201701	3.06116	0.125561	0.152466	0.125561	0.156951
		0.0766567	3.14153	0.11828	0.0967742	0.150538	0.139785			0.16581	3.0574	0.0995025	0.159204	0.109453	0.144279
		0.0727357	3.13107	0.11	0.11	0.14	0.1			0.167174	3.06097	0.0619469	0.150442	0.0884956	0.137168
		0.0675927	3.11989	0.119565	0.152174	0.130435	0.0978261			0.173191	3.05578	0.071066	0.192893	0.121827	0.116751
		0.0732292	3.12425	0.0978261	0.130435	0.163043	0.108696			0.183773	3.05211	0.0967742	0.229839	0.129032	0.149194
		0.0820317	3.11652	0.108696	0.152174	0.119565	0.119565			0.174092	3.05225	0.0717949	0.210256	0.102564	0.123077
		0.0845206	3.10978	0.125	0.145833	0.09375	0.114583			0.167812	3.06563	0.059322	0.139831	0.0677966	0.152542
		0.0821571	3.1169	0.130435	0.130435	0.119565	0.119565			0.175886	3.06739	0.0824742	0.128866	0.103093	0.185567
		0.0857066	3.11949	0.12037	0.175926	0.111111	0.12963			0.148328	3.07488	0.127273	0.122727	0.118182	0.190909
		0.0860939	3.11864	0.0810811	0.171171	0.171171	0.0990991			0.0408065	3.07777	0.14433	0.0721649	0.113402	0.170103
		0.0826216	3.11987	0.0747664	0.168224	0.186916	0.0841121			0.0393393	3.07422	0.12844	0.0733945	0.100917	0.142202
		0.0896732	3.1282	0.0576923	0.163462	0.163462	0.0576923			0.0393393	3.07422	0.12844	0.0733945	0.100917	0.142202
		0.0914118	3.12879	0.0430108	0.225806	0.16129	0.0645161			0.0370693	3.07111	0.164948	0.113402	0.103093	0.118557
		0.0787459	3.12206	0.0927835	0.195876	0.103093	0.134021			0.0386799	3.06474	0.188073	0.12844	0.137615	0.100917
		0.0750563	3.12265	0.0978261	0.141304	0.141304	0.119565			0.0400584	3.05775	0.152632	0.136842	0.147368	0.0526316
		0.0722102	3.1368	0.117021	0.0851064	0.170213	0.117021			0.0392517	3.06105	0.125541	0.103896	0.138528	0.0519481
		0.0726104	3.13787	0.119565	0.076087	0.163043	0.141304			0.0380655	3.06524	0.179487	0.112821	0.153846	0.0512821
		0.0692562	3.14141	0.128713	0.0891089	0.188119	0.138614			0.135464	3.06127	0.191837	0.130612	0.179592	0.0979592
		0.0766899	3.14649	0.0869565	0.108696	0.217391	0.0978261			0.175495	3.06083	0.148936	0.106383	0.159574	0.106383
		0.0817551	3.14499	0.0673077	0.115385	0.182692	0.0769231			0.168201	3.06406	0.111588	0.0686695	0.128755	0.111588
		0.064734	3.12477	0.0869565	0.184783	0.119565	0.108696			0.235875	3.0532	0.191919	0.0707071	0.151515	0.0909091
		0.0720064	3.11601	0.0769231	0.186813	0.120879	0.10989			0.227358	3.05357	0.164384	0.0821918	0.109589	0.100457
		0.0773632	3.11199	0.0813953	0.209302	0.116279	0.127907			0.236909	3.05211	0.131313	0.151515	0.111111	0.111111
		0.0773632	3.11199	0.0707071	0.181818	0.10101	0.111111			0.225153	3.04293	0.11	0.17	0.14	0.09
		0.0719035	3.10689	0.1	0.185714	0.114286	0.114286			0.233686	3.04586	0.10101	0.161616	0.111111	0.131313
		0.0599021	3.11274	0.145455	0.172727	0.118182	0.145455			0.224911	3.05553	0.107623	0.116592	0.0807175	0.143498
		0.0548396	3.12172	0.132353	0.102941	0.117647	0.147059			0.231552	3.05142	0.09	0.15	0.12	0.15
		0.0549922	3.12407	0.138889	0.0833333	0.0740741	0.12963			0.242155	3.04905	0.105263	0.166667	0.149123	0.131579
		0.0510162	3.12523	0.191176	0.0882353	0.0588235	0.161765			0.209024	3.04921	0.0909091	0.173554	0.107438	0.123967
		0.0583054	3.12716	0.166667	0.104167	0.0729167	0.177083			0.204787	3.05269	0.0897959	0.163265	0.114286	0.130612
		0.0676589	3.13256	0.1125	0.075	0.1	0.15			0.207093	3.051	0.115226	0.156379	0.123457	0.0987654
		0.0644853	3.14217	0.142857	0.0714286	0.154762	0.166667			0.204282	3.04936	0.105691	0.170732	0.130081	0.097561
		0.0742832	3.14541	0.137931	0.0804598	0.149425	0.16092			0.203722	3.05159	0.114537	0.176211	0.15859	0.101322
		0.0786864	3.14828	0.0821918	0.0684932	0.178082	0.136986			0.165053	3.05443	0.097561	0.17561	0.136585	0.112195
		0.0655001	3.13789	0.1	0.12	0.18	0.14			0.167174	3.06097	0.0645161	0.156682	0.0921659	0.142857
		0.0675124	3.12272	0.0882353	0.147059	0.161765	0.102941			0.174124	3.0531	0.0913706	0.182741	0.111675	0.116751
		0.0732292	3.12425	0.0857143	0.114286	0.142857	0.0952381			0.0527723	3.06306	0.0970874	0.199029	0.0970874	0.131068
		0.0720725	3.12676	0.0882353	0.147059	0.147059	0.117647			0.174344	3.05761	0.0913706	0.19797	0.0913706	0.121827
		0.0690766	3.12081	0.0990099	0.158416	0.158416	0.128713			0.167812	3.06563	0.0645161	0.152074	0.0737327	0.165899
		0.0752149	3.11599	0.108108	0.108108	0.135135	0.108108			0.174438	3.07126	0.0918367	0.137755	0.112245	0.163265
		0.0828986	3.11977	0.101124	0.168539	0.123596	0.123596			0.148641	3.07117	0.124444	0.146667	0.115556	0.164444
		0.0828986	3.11977	0.1125	0.1875	0.1375	0.1375			0.0416983	3.07359	0.132743	0.0884956	0.106195	0.146018
		0.0817823	3.12298	0.0759494	0.164557	0.0886076	0.101266			0.0395866	3.07169	0.126582	0.0843882	0.126582	0.147679
		0.0763714	3.11834	0.0638298	0.202128	0.148936	0.0957447			0.043585	3.06773	0.123457	0.0987654	0.131687	0.144033
		0.0806193	3.11896	0.0704225	0.239437	0.126761	0.084507			0.0430158	3.06395	0.145228	0.124481	0.124481	0.103734
		0.0792546	3.11514	0.0769231	0.182692	0.0961538	0.0865385			0.0436888	3.06447	0.150215	0.145923	0.145923	0.0815451
		0.0657256	3.10684	0.102941	0.176471	0.132353	0.0882353			0.0448913	3.06409	0.127551	0.142857	0.163265	0.0714286
		0.0636627	3.12448	0.117647	0.156863	0.166667	0.107843			0.0392517	3.06105	0.135514	0.11215	0.149533	0.0560748
		0.065336	3.13962	0.130435	0.0869565	0.15942	0.115942			0.03942	3.06046	0.148718	0.123077	0.164103	0.0615385
		0.0709176	3.14194	0.117021	0.0851064	0.180851	0.106383			0.167806	3.05166	0.137056	0.142132	0.162437	0.0609137
		0.07337	3.13736	0.12987	0.103896	0.194805	0.12987			0.174895	3.05689	0.112245	0.112245	0.163265	0.112245
		0.0744949	3.13994	0.097561	0.0853659	0.170732	0.0853659			0.168201	3.06406	0.122642	0.0754717	0.141509	0.122642
		0.0695376	3.1195	0.0769231	0.153846	0.0961538	0.115385			0.208251	3.05896	0.198675	0.0529801	0.18543	0.0529801
		0.0695376	3.1195	0.0816327	0.163265	0.102041	0.122449			0.18702	3.05956	0.180328	0.122951	0.155738	0.139344
		0.076667	3.11246	0.0978261	0.195652	0.108696	0.0978261			0.209216	3.0506	0.122449	0.163265	0.136054	0.0816327
		0.0807918	3.11243	0.0865385	0.240385	0.105769	0.125			0.227146	3.04374	0.0920502	0.142259	0.108787	0.0753138
		0.0834694	3.10824	0.0963855	0.180723	0.0722892	0.0963855			0.205756	3.04371	0.0816327	0.204082	0.0952381	0.122449
		0.0744008	3.11526	0.0925926	0.138889	0.0833333	0.111111			0.140014	3.04793	0.0840336	0.243697	0.117647	0.142857
		0.0656699	3.11877	0.123596	0.157303	0.101124	0.134831			0.207335	3.04948	0.0595238	0.166667	0.0952381	0.119048
		0.0632784	3.1201	0.161905	0.152381	0.0857143	0.161905			0.229091	3.04753	0.0683761	0.153846	0.111111	0.0940171
		0.0593159	3.13133	0.177778	0.0777778	0.1	0.155556			0.229091	3.04753	0.0893855	0.201117	0.145251	0.122905
		0.0649202	3.13552	0.134615	0.0480769	0.105769	0.153846			0.183166	3.04752	0.0842105	0.178947	0.126316	0.0947368
		0.0649142	3.13484	0.153846	0.0549451	0.10989	0.175824			0.188492	3.04603	0.0962567	0.176471	0.139037	0.0641711
		0.0693599	3.13487	0.132653	0.0714286	0.153061	0.173469			0.170157	3.05113	0.10989	0.186813	0.153846	0.0934066
		0.0768107	3.14672	0.144231	0.0865385	0.163462	0.163462			0.170157	3.05113	0.0865801	0.147186	0.121212	0.0735931
		0.0842087	3.14019	0.0952381	0.0833333	0.130952	0.142857			0.0599677	3.05475	0.0843373	0.168675	0.120482	0.0903614
		0.0781789	3.14059	0.0865385	0.0961538	0.144231	0.115385			0.142849	3.05019	0.108787	0.23431	0.125523	0.121339
		0.0703132	3.12733	0.103448	0.137931	0.172414	0.114943			0.0584411	3.06174	0.0821918	0.205479	0.0958904	0.116438
		0.0691767	3.12504	0.127451	0.127451	0.186275	0.107843			0.0538728	3.06234	0.0677966	0.165254	0.0762712	0.105932
		0.076565	3.13311	0.120879	0.120879	0.142857	0.120879			0.0478299	3.06653	0.0821918	0.19863	0.0958904	0.123288
		0.0742299	3.13481	0.105769	0.0865385	0.144231	0.105769			0.137374	3.06681	0.106996	0.168724	0.148148	0.17284
		0.074221	3.11496	0.119565	0.119565	0.152174	0.108696			0.0477876	3.08134	0.0774194	0.109677	0.116129	0.167742
		0.079989	3.12306	0.134615	0.153846	0.134615	0.134615			0.045831	3.07732	0.0940171	0.0982906	0.0940171	0.132479
		0.0827732	3.11969	0.0970874	0.145631	0.145631	0.116505			0.045831	3.07732	0.127907	0.133721	0.127907	0.180233
		0.0778254	3.11754	0.0618557	0.175258	0.123711	0.0927835			0.0473107	3.06056	0.114833	0.124402	0.143541	0.148325
		0.0782606	3.12093	0.0576923	0.173077	0.115385	0.0961538			0.0462444	3.06038	0.112821	0.14359	0.153846	0.0871795
		0.0788815	3.11445	0.0645161	0.193548	0.150538	0.0860215			0.0454655	3.06446	0.13369	0.171123	0.128342	0.0909091
		0.0741124	3.1129	0.137255	0.205882	0.0980392	0.107843			0.0454655	3.06446	0.106838	0.136752	0.102564	0.0726496
		0.0652698	3.1075	0.141304	0.173913	0.0978261	0.0869565			0.0479561	3.06422	0.0920245	0.159509	0.122699	0.0981595
		0.0643511	3.10917	0.127451	0.147059	0.0784314	0.0980392			0.0435127	3.0644	0.127049	0.172131	0.163934	0.135246
		0.0647053	3.12912	0.163043	0.108696	0.119565	0.108696			0.0405473	3.06086	0.130137	0.150685	0.150685	0.0684932
		0.0695484	3.13399	0.163462	0.115385	0.163462	0.115385			0.167806	3.05166	0.110204	0.114286	0.130612	0.0489796
		0.0763441	3.13074	0.102273	0.159091	0.193182	0.0795455			0.210663	3.04747	0.122449	0.122449	0.190476	0.0680272
		0.0818068	3.12868	0.0882353	0.156863	0.137255	0.0686275			0.186577	3.05403	0.164609	0.123457	0.17284	0.139918
		0.0695376	3.1195	0.0769231	0.153846	0.0961538	0.115385			0.242925	3.05695	0.183673	0.0612245	0.142857	0.112245
		0.0684311	3.11642	0.0857143	0.152381	0.0952381	0.133333			0.230272	3.05634	0.111588	0.103004	0.120172	0.0944206
		0.0712719	3.11335	0.0769231	0.192308	0.0961538	0.115385			0.239373	3.04578	0.121212	0.141414	0.111111	0.131313
		0.0729837	3.10675	0.115385	0.201923	0.115385	0.125			0.252912	3.03771	0.137097	0.193548	0.129032	0.145161
		0.0760321	3.10826	0.0869565	0.195652	0.0869565	0.130435			0.233667	3.03696	0.0909091	0.20202	0.10101	0.111111
		0.0744008	3.11526	0.105263	0.157895	0.0947368	0.126316			0.225548	3.03601	0.0528634	0.193833	0.114537	0.0792952
		0.0764281	3.12632	0.0978261	0.163043	0.119565	0.119565			0.209383	3.0367	0.0654206	0.242991	0.121495	0.11215
		0.0757745	3.12747	0.107527	0.139785	0.139785	0.11828			0.242305	3.04357	0.0982143	0.205357	0.142857	0.116071
		0.0649539	3.12754	0.157303	0.0898876	0.123596	0.146067			0.163551	3.04726	0.0723982	0.21267	0.108597	0.0995475
		0.0649202	3.13552	0.137255	0.0490196	0.107843	0.156863			0.168508	3.05246	0.0630631	0.193694	0.126126	0.0630631
		0.0648409	3.13521	0.141304	0.0543478	0.119565	0.184783			0.168508	3.05246	0.0630631	0.193694	0.126126	0.0630631
		0.0729028	3.14219	0.147059	0.0784314	0.156863	0.166667			0.168183	3.04877	0.0938967	0.192488	0.140845	0.0657277
		0.079955	3.14811	0.115385	0.0865385	0.201923	0.153846			0.204219	3.04392	0.107623	0.224215	0.134529	0.0941704
		0.0798023	3.14317	0.0888889	0.0888889	0.166667	0.144444			0.15967	3.03836	0.104265	0.227488	0.123223	0.0805687
		0.0781789	3.14059	0.0873786	0.0970874	0.145631	0.116505			0.169407	3.04077	0.0982143	0.196429	0.0982143	0.0491071
		0.0727663	3.1314	0.119565	0.108696	0.184783	0.0869565			0.175146	3.04729	0.0812183	0.233503	0.0812183	0.106599
		0.0759776	3.13304	0.138298	0.106383	0.170213	0.0957447			0.184338	3.0481	0.104839	0.245968	0.112903	0.141129
		0.0761374	3.13531	0.141304	0.0978261	0.163043	0.0978261			0.172851	3.05464	0.0913706	0.177665	0.111675	0.121827
		0.0742299	3.13481	0.107843	0.0882353	0.147059	0.107843			0.167344	3.06248	0.0960699	0.126638	0.122271	0.0873362
		0.070561	3.134	0.136364	0.0681818	0.147727	0.125			0.179713	3.06371	0.0829016	0.119171	0.134715	0.15544
		0.0697286	3.13892	0.144231	0.0673077	0.192308	0.153846			0.148427	3.06878	0.126126	0.130631	0.135135	0.166667
		0.0695796	3.12514	0.12	0.12	0.15	0.15			0.173001	3.05396	0.119403	0.119403	0.119403	0.134328
		0.0779482	3.11822	0.0736842	0.2	0.126316	0.105263			0.167403	3.05314	0.0990991	0.135135	0.126126	0.0855856
		0.0782606	3.12093	0.0576923	0.173077	0.115385	0.0961538			0.167403	3.05314	0.0990991	0.135135	0.126126	0.0855856
		0.0773972	3.12058	0.0869565	0.184783	0.108696	0.119565			0.173386	3.05508	0.107317	0.156098	0.126829	0.0926829
		0.0622593	3.10497	0.165049	0.145631	0.116505	0.126214			0.0441547	3.0657	0.140271	0.162896	0.117647	0.135747
		0.0655401	3.10232	0.163043	0.163043	0.0543478	0.119565			0.0453115	3.06506	0.115	0.15	0.12	0.125
		0.0643511	3.10917	0.125	0.144231	0.0769231	0.0961538			0.0437097	3.07143	0.0941704	0.134529	0.0986547	0.112108
		0.0652255	3.10894	0.163043	0.141304	0.0869565	0.108696			0.0398109	3.06211	0.127551	0.132653	0.122449	0.117347
		0.0684537	3.10725	0.163462	0.201923	0.0961538	0.0961538			0.184805	3.05184	0.165323	0.153226	0.16129	0.125
		0.0749614	3.11651	0.0967742	0.182796	0.139785	0.0752688			0.239855	3.0451	0.131313	0.121212	0.171717	0.0808081
		0.0818068	3.12868	0.0865385	0.153846	0.134615	0.0673077			0.230543	3.04847	0.115044	0.115044	0.115044	0.0973451
		0.0737294	3.14274	0.0864198	0.0864198	0.148148	0.111111			0.239212	3.061	0.161616	0.0606061	0.141414	0.141414
		0.0661184	3.1095	0.1	0.1375	0.0875	0.1			0.230272	3.05634	0.116592	0.107623	0.125561	0.0986547
		0.0738673	3.1067	0.125	0.225	0.1	0.125			0.239878	3.05268	0.10101	0.151515	0.161616	0.0909091
		0.0738673	3.1067	0.105263	0.189474	0.0842105	0.105263			0.206218	3.04521	0.117117	0.18018	0.162162	0.0990991
		0.0789391	3.10898	0.0869565	0.217391	0.057971	0.130435			0.234194	3.0347	0.0707071	0.212121	0.151515	0.0707071
		0.0756613	3.11915	0.107843	0.196078	0.0980392	0.147059			0.225548	3.03601	0.0538117	0.197309	0.116592	0.0807175
		0.0811643	3.12712	0.102941	0.176471	0.102941	0.117647			0.216118	3.0397	0.047619	0.228571	0.12381	0.133333
		0.0765579	3.12726	0.0980392	0.127451	0.117647	0.107843			0.200682	3.04739	0.0533333	0.253333	0.106667	0.142222
		0.0673632	3.12708	0.117647	0.0882353	0.161765	0.132353			0.15421	3.05167	0.0497925	0.219917	0.116183	0.107884
		0.0616038	3.12804	0.107527	0.0860215	0.150538	0.16129			0.16032	3.04967	0.0603448	0.219828	0.12069	0.0689655
		0.0769744	3.14362	0.0759494	0.0632911	0.151899	0.139241			0.152717	3.05317	0.0826446	0.18595	0.140496	0.0826446
		0.0794056	3.14705	0.1125	0.0875	0.2	0.175			0.205471	3.04114	0.0979592	0.216327	0.122449	0.0653061
		0.0794056	3.14705	0.1125	0.0875	0.2	0.175			0.1494	3.04788	0.0990991	0.256757	0.108108	0.0945946
		0.0813102	3.14975	0.0821918	0.0821918	0.150685	0.150685			0.158695	3.03801	0.113744	0.227488	0.113744	0.0805687
		0.0642367	3.13902	0.11	0.11	0.18	0.14			0.169407	3.04077	0.0995475	0.199095	0.0995475	0.0497738
		0.0706382	3.13146	0.117647	0.117647	0.176471	0.0882353			0.174914	3.03752	0.101523	0.22335	0.0913706	0.0862944
		0.0751067	3.13501	0.127451	0.0882353	0.147059	0.0882353			0.20533	3.0402	0.117647	0.221719	0.126697	0.0904977
		0.0749994	3.13659	0.147059	0.102941	0.161765	0.0882353			0.172687	3.05322	0.111675	0.167513	0.121827	0.101523
		0.0660449	3.13958	0.141414	0.0909091	0.171717	0.131313			0.167344	3.06248	0.0986547	0.130045	0.125561	0.0896861
		0.0658387	3.13695	0.133333	0.0533333	0.12	0.146667			0.173489	3.06059	0.111675	0.147208	0.121827	0.121827
		0.0678146	3.13813	0.15	0.0625	0.2	0.1625			0.202524	3.0528	0.125561	0.174888	0.134529	0.125561
		0.0678146	3.13813	0.15	0.0625	0.2	0.1625			0.16105	3.05271	0.139738	0.139738	0.104803	0.0917031
		0.0651723	3.13778	0.0886076	0.0506329	0.164557	0.126582			0.157268	3.05156	0.111111	0.145299	0.128205	0.0897436
		0.0609477	3.10985	0.11236	0.134831	0.134831	0.101124			0.15111	3.05645	0.115702	0.123967	0.123967	0.128099
		0.0653421	3.10704	0.1	0.157143	0.128571	0.114286			0.150089	3.06227	0.123457	0.115226	0.115226	0.144033
		0.063535	3.10553	0.119266	0.12844	0.0825688	0.0917431			0.147535	3.06941	0.130631	0.144144	0.126126	0.157658
		0.0590235	3.10326	0.161765	0.191176	0.0294118	0.117647			0.0430829	3.07398	0.116162	0.111111	0.121212	0.156566
		0.0576076	3.10281	0.160377	0.188679	0.0849057	0.132075			0.0437097	3.07143	0.0950226	0.135747	0.0995475	0.113122
		0.0618735	3.10003	0.15942	0.15942	0.0724638	0.101449			0.0424039	3.07224	0.127551	0.122449	0.122449	0.127551
		0.0675136	3.10128	0.127451	0.186275	0.0686275	0.0686275			0.158961	3.06246	0.123223	0.113744	0.151659	0.146919
		0.067484	3.09956	0.164557	0.227848	0.0886076	0.0886076			0.240808	3.0478	0.131313	0.111111	0.171717	0.0909091
		0.0704989	3.10478	0.0930233	0.186047	0.116279	0.0697674			0.230543	3.04847	0.116592	0.116592	0.116592	0.0986547
		0.0757623	3.13981	0.1	0.09	0.15	0.12			0.213025	3.072	0.14966	0.0544218	0.108844	0.190476
		0.0745815	3.13807	0.106796	0.0873786	0.145631	0.126214			0.149873	3.06922	0.130435	0.13913	0.156522	0.147826
		0.0727726	3.1212	0.11	0.13	0.11	0.15			0.214525	3.055	0.0680272	0.176871	0.136054	0.122449
		0.0775794	3.11097	0.125	0.192308	0.134615	0.105769			0.231289	3.04256	0.0704846	0.15859	0.114537	0.0969163
		0.0770102	3.11065	0.0989011	0.175824	0.10989	0.10989			0.20854	3.04178	0.0680272	0.217687	0.163265	0.0544218
		0.0838984	3.1192	0.0824742	0.175258	0.123711	0.0927835			0.153363	3.04742	0.0446429	0.258929	0.142857	0.116071
		0.0819424	3.11957	0.108696	0.152174	0.141304	0.0978261			0.207604	3.04543	0.0348837	0.186047	0.0813953	0.127907
		0.0752361	3.1245	0.111111	0.141414	0.161616	0.121212			0.167146	3.05273	0.0366972	0.215596	0.0825688	0.119266
		0.0856519	3.13759	0.117021	0.117021	0.12766	0.12766			0.167146	3.05273	0.0465116	0.273256	0.104651	0.151163
		0.087603	3.13324	0.0865385	0.125	0.125	0.105769			0.0515058	3.06456	0.0223464	0.206704	0.0782123	0.145251
		0.0849053	3.13501	0.0947368	0.136842	0.147368	0.136842			0.051523	3.05912	0.0809249	0.179191	0.115607	0.0578035
		0.0783236	3.13911	0.116505	0.106796	0.165049	0.165049			0.167735	3.04794	0.104651	0.273256	0.116279	0.0813953
		0.0779373	3.14567	0.105769	0.0865385	0.192308	0.173077			0.167735	3.04794	0.0810811	0.211712	0.0900901	0.0630631
		0.0719264	3.14303	0.0879121	0.0769231	0.164835	0.164835			0.209009	3.04037	0.0946746	0.189349	0.0946746	0.0591716
		0.0728813	3.1385	0.1	0.08	0.17	0.11			0.154398	3.04238	0.125	0.232143	0.133929	0.0714286
		0.0713667	3.13442	0.108696	0.108696	0.173913	0.108696			0.209783	3.03493	0.108844	0.231293	0.0952381	0.0680272
		0.0751067	3.13501	0.141304	0.0978261	0.163043	0.0978261			0.229261	3.03935	0.0956522	0.173913	0.0956522	0.0695652
		0.0786122	3.14167	0.119565	0.0978261	0.163043	0.119565			0.208894	3.04896	0.122449	0.163265	0.136054	0.0816327
		0.0733377	3.14024	0.131313	0.0606061	0.131313	0.141414			0.145685	3.0579	0.12931	0.172414	0.163793	0.112069
		0.0699156	3.13658	0.11828	0.0645161	0.150538	0.172043			0.209245	3.05461	0.12	0.133333	0.133333	0.106667
		0.0704827	3.13716	0.125	0.0673077	0.192308	0.173077			0.229237	3.04681	0.104803	0.131004	0.113537	0.0873362
		0.0713344	3.13851	0.160377	0.0660377	0.160377	0.150943			0.229237	3.04681	0.138728	0.17341	0.150289	0.115607
		0.0655538	3.12961	0.161616	0.0606061	0.141414	0.161616			0.196796	3.04451	0.122222	0.133333	0.111111	0.0888889
		0.0680739	3.12996	0.144231	0.0480769	0.115385	0.134615			0.209308	3.06172	0.0813953	0.104651	0.127907	0.116279
		0.0673937	3.11792	0.141304	0.130435	0.108696	0.119565			0.166929	3.06777	0.116279	0.127907	0.139535	0.19186
		0.0607729	3.10264	0.151515	0.151515	0.0909091	0.141414			0.166929	3.06777	0.0943396	0.103774	0.113208	0.15566
		0.0588895	3.10038	0.184783	0.163043	0.0217391	0.130435			0.042021	3.07489	0.0886076	0.0759494	0.113924	0.183544
		0.0624552	3.09862	0.206522	0.141304	0.0217391	0.130435			0.0421749	3.07714	0.115556	0.0977778	0.16	0.191111
		0.0640486	3.1015	0.184783	0.141304	0.0543478	0.119565			0.0433526	3.07772	0.109589	0.0958904	0.136986	0.157534
		0.067621	3.10201	0.182692	0.201923	0.0673077	0.105769			0.169921	3.06542	0.104803	0.0873362	0.113537	0.126638
		0.0711695	3.09838	0.0909091	0.191919	0.10101	0.0909091			0.213199	3.058	0.122449	0.108844	0.163265	0.108844
		0.0734876	3.10382	0.0733945	0.201835	0.0917431	0.100917			0.152934	3.06095	0.141593	0.132743	0.141593	0.150442
		0.0757623	3.13981	0.0961538	0.0865385	0.144231	0.115385			0.24071	3.0654	0.151515	0.0808081	0.10101	0.171717
		0.0757623	3.13981	0.105263	0.0947368	0.157895	0.126316			0.231902	3.059	0.107623	0.0986547	0.107623	0.134529
		0.0783967	3.13828	0.0898876	0.101124	0.179775	0.146067			0.241512	3.04943	0.0909091	0.171717	0.121212	0.121212
		0.082813	3.13377	0.0865385	0.144231	0.182692	0.144231			0.263926	3.03722	0.1	0.233333	0.133333	0.125
		0.085586	3.12296	0.0681818	0.159091	0.147727	0.102273			0.237834	3.03805	0.0606061	0.242424	0.151515	0.0505051
		0.0838984	3.1192	0.0769231	0.163462	0.115385	0.0865385			0.228517	3.0392	0.044843	0.206278	0.107623	0.0896861
		0.086405	3.13053	0.0989011	0.153846	0.153846	0.0879121			0.210481	3.04046	0.0462963	0.259259	0.12963	0.111111
		0.0928996	3.12813	0.126214	0.174757	0.15534	0.0970874			0.203303	3.049	0.044843	0.282511	0.107623	0.125561
		0.0927633	3.1291	0.114943	0.137931	0.149425	0.126437			0.165978	3.05359	0.0444444	0.208889	0.0888889	0.133333
		0.087603	3.13324	0.0865385	0.125	0.125	0.105769			0.167223	3.05912	0.0535714	0.191964	0.0803571	0.125
		0.0873592	3.13142	0.09375	0.135417	0.135417	0.104167			0.168705	3.05886	0.0540541	0.193694	0.0720721	0.126126
		0.0794786	3.12754	0.12766	0.12766	0.117021	0.138298			0.156752	3.05223	0.0952381	0.212121	0.103896	0.0865801
		0.0763101	3.12703	0.125	0.144231	0.134615	0.153846			0.202053	3.04484	0.0986547	0.246637	0.134529	0.0807175
		0.0744287	3.1334	0.0833333	0.0833333	0.166667	0.130952			0.209888	3.0384	0.101852	0.222222	0.12963	0.0925926
		0.0728813	3.1385	0.0961538	0.0769231	0.163462	0.105769			0.227863	3.04036	0.0807175	0.179372	0.0986547	0.0896861
		0.0741522	3.13804	0.123457	0.0987654	0.209877	0.0987654			0.237309	3.03475	0.10101	0.212121	0.121212	0.0707071
		0.0768782	3.14315	0.154545	0.0818182	0.209091	0.136364			0.257188	3.0376	0.121951	0.203252	0.162602	0.113821
		0.078897	3.14551	0.141026	0.0897436	0.205128	0.115385			0.239367	3.04743	0.111111	0.141414	0.151515	0.10101
		0.0733377	3.14024	0.125	0.0576923	0.125	0.134615			0.229874	3.05533	0.0964912	0.122807	0.114035	0.105263
		0.0761058	3.13546	0.109756	0.0487805	0.121951	0.158537			0.239228	3.05218	0.111111	0.121212	0.151515	0.121212
		0.0687509	3.13347	0.15534	0.0873786	0.116505	0.194175			0.244668	3.047	0.125	0.151786	0.160714	0.125
		0.0696778	3.12628	0.132653	0.0918367	0.132653	0.173469			0.233829	3.04308	0.12963	0.111111	0.12037	0.111111
		0.0680739	3.12996	0.163043	0.0543478	0.130435	0.152174			0.22792	3.05771	0.134529	0.0807175	0.0986547	0.134529
		0.0680739	3.12996	0.144231	0.0480769	0.115385	0.134615			0.22792	3.05771	0.135135	0.0810811	0.0990991	0.135135
		0.0644006	3.12069	0.219512	0.0853659	0.121951	0.134146			0.231175	3.05781	0.122066	0.0938967	0.131455	0.140845
		0.055662	3.10401	0.273585	0.113208	0.0377358	0.141509			0.205069	3.06662	0.126126	0.117117	0.126126	0.193694
		0.0564253	3.10036	0.232558	0.0930233	0.0232558	0.116279			0.17693	3.07074	0.112245	0.0816327	0.112245	0.19898
		0.0624552	3.09862	0.163793	0.112069	0.0172414	0.103448			0.169879	3.07381	0.117117	0.045045	0.108108	0.175676
		0.0688275	3.09594	0.211765	0.152941	0.0117647	0.0941176			0.177076	3.06871	0.121827	0.0913706	0.121827	0.167513
		0.0663389	3.10363	0.2	0.161905	0.0666667	0.133333			0.22805	3.05737	0.138776	0.138776	0.146939	0.17551
		0.0709221	3.10952	0.120879	0.197802	0.0989011	0.0879121			0.239545	3.05403	0.10101	0.141414	0.151515	0.111111
		0.0749694	3.10735	0.0673077	0.201923	0.0769231	0.0961538			0.230133	3.05094	0.0986547	0.116592	0.116592	0.116592
		0.0654895	3.13319	0.105882	0.0705882	0.141176	0.141176			0.240391	3.0625	0.121212	0.0808081	0.10101	0.20202
		0.0781176	3.14376	0.0493827	0.0740741	0.148148	0.160494			0.231902	3.059	0.107623	0.0986547	0.107623	0.134529
		0.0811956	3.14085	0.0875	0.1	0.2125	0.15			0.240525	3.04696	0.10101	0.141414	0.111111	0.151515
		0.0800855	3.14421	0.0786517	0.0898876	0.202247	0.146067			0.263893	3.03667	0.116667	0.2	0.125	0.15
		0.0816329	3.14224	0.057971	0.115942	0.202899	0.115942			0.237068	3.0365	0.0707071	0.212121	0.141414	0.0808081
		0.0832612	3.13341	0.0754717	0.160377	0.198113	0.132075			0.228517	3.0392	0.044843	0.206278	0.107623	0.0896861
		0.0925181	3.13418	0.102941	0.117647	0.191176	0.0882353			0.21021	3.03728	0.0648148	0.268519	0.111111	0.101852
		0.0958505	3.13313	0.0952381	0.12381	0.133333	0.0857143			0.244082	3.03983	0.0714286	0.267857	0.0892857	0.133929
		0.096498	3.12896	0.1	0.157143	0.128571	0.128571			0.161797	3.05196	0.0515021	0.236052	0.0686695	0.120172
		0.0856852	3.12369	0.102041	0.132653	0.163265	0.132653			0.168705	3.05886	0.0540541	0.193694	0.0720721	0.126126
		0.0756957	3.11938	0.1	0.1375	0.0875	0.1125			0.16569	3.05893	0.0530973	0.199115	0.0707965	0.132743
		0.0743843	3.12063	0.119048	0.154762	0.119048	0.154762			0.152812	3.0577	0.100418	0.179916	0.100418	0.117155
		0.0743843	3.12063	0.108696	0.141304	0.108696	0.141304			0.243059	3.04665	0.116071	0.205357	0.107143	0.133929
		0.0733135	3.12405	0.0945946	0.108108	0.121622	0.135135			0.220374	3.03909	0.105769	0.211538	0.0961538	0.115385
		0.0727648	3.13003	0.126214	0.116505	0.203883	0.106796			0.227863	3.04036	0.08	0.177778	0.0977778	0.0888889
		0.0700026	3.13908	0.117647	0.0882353	0.220588	0.0735294			0.237332	3.04222	0.0808081	0.222222	0.0909091	0.111111
		0.0760511	3.14774	0.0810811	0.0720721	0.171171	0.0900901			0.274962	3.04008	0.0869565	0.2	0.13913	0.147826
		0.0794125	3.15438	0.102941	0.0882353	0.220588	0.0882353			0.239403	3.05506	0.0909091	0.151515	0.121212	0.141414
		0.0744595	3.1469	0.13	0.08	0.2	0.13			0.229874	3.05533	0.0977778	0.124444	0.115556	0.106667
		0.0698409	3.13364	0.0779221	0.0909091	0.116883	0.194805			0.238565	3.05664	0.141414	0.0909091	0.151515	0.121212
		0.0700682	3.12778	0.130435	0.0869565	0.0978261	0.184783			0.244356	3.05411	0.169643	0.0803571	0.160714	0.151786
		0.0700682	3.12778	0.141176	0.0941176	0.105882	0.2			0.223046	3.05397	0.150442	0.0884956	0.115044	0.123894
		0.0647768	3.12064	0.144578	0.0843373	0.0722892	0.144578			0.22792	3.05771	0.135135	0.0810811	0.0990991	0.135135
		0.0547327	3.11165	0.222222	0.0909091	0.0606061	0.161616			0.225928	3.05829	0.133929	0.0803571	0.0982143	0.142857
		0.0525454	3.1094	0.228571	0.0857143	0.0428571	0.142857			0.216226	3.06903	0.16	0.0533333	0.115556	0.177778
		0.052658	3.10724	0.196429	0.0714286	0.0267857	0.116071			0.204621	3.07432	0.171171	0.036036	0.117117	0.238739
		0.0480503	3.10892	0.235294	0.0882353	0.0294118	0.147059			0.175824	3.07631	0.142857	0.0408163	0.102041	0.219388
		0.0564124	3.10356	0.254386	0.149123	0.0526316	0.140351			0.169879	3.07381	0.117647	0.0452489	0.108597	0.176471
		0.0669284	3.10377	0.180556	0.152778	0.0555556	0.125			0.176277	3.06752	0.13198	0.0913706	0.0913706	0.187817
		0.0656889	3.10964	0.137615	0.110092	0.0642202	0.110092			0.248821	3.04906	0.151786	0.133929	0.107143	0.169643
		0.0663054	3.10608	0.162791	0.139535	0.0813953	0.127907			0.239143	3.05103	0.111111	0.141414	0.121212	0.131313
		0.0672851	3.10842	0.105263	0.210526	0.105263	0.0947368			0.230133	3.05094	0.0986547	0.116592	0.116592	0.116592
		0.0684468	3.13894	0.0857143	0.0761905	0.133333	0.152381			0.209814	3.06592	0.12	0.08	0.12	0.173333
		0.0687225	3.13709	0.0873786	0.0970874	0.135922	0.165049			0.155384	3.06186	0.108108	0.135135	0.153153	0.162162
		0.0762509	3.13686	0.0918367	0.102041	0.142857	0.173469			0.210884	3.04821	0.0952381	0.163265	0.136054	0.108844
		0.0805633	3.146	0.0714286	0.102041	0.214286	0.142857			0.231203	3.03905	0.0701754	0.175439	0.114035	0.0789474
		0.0863008	3.15187	0.0434783	0.119565	0.217391	0.119565			0.211208	3.03954	0.0544218	0.217687	0.14966	0.0816327
		0.0851642	3.15892	0.0543478	0.0978261	0.23913	0.108696			0.152967	3.04454	0.0619469	0.247788	0.123894	0.132743
		0.0916206	3.14428	0.076087	0.119565	0.206522	0.0978261			0.211873	3.03928	0.035503	0.236686	0.0591716	0.106509
		0.0958505	3.13313	0.108696	0.141304	0.152174	0.0978261			0.231595	3.04059	0.0444444	0.222222	0.0622222	0.115556
		0.091394	3.13394	0.0978261	0.130435	0.108696	0.163043			0.231595	3.04059	0.0578035	0.289017	0.0809249	0.150289
		0.0752767	3.11722	0.105769	0.125	0.0769231	0.153846			0.208144	3.04958	0.045977	0.206897	0.045977	0.137931
		0.0729117	3.1148	0.11215	0.121495	0.11215	0.158879			0.205075	3.05463	0.102273	0.136364	0.0795455	0.125
		0.0729235	3.11727	0.106195	0.123894	0.106195	0.176991			0.229622	3.0516	0.127168	0.17341	0.127168	0.150289
		0.0761713	3.12214	0.111111	0.148148	0.12037	0.138889			0.229622	3.0516	0.103286	0.140845	0.103286	0.122066
		0.0883273	3.12836	0.0957447	0.138298	0.12766	0.12766			0.20859	3.05212	0.106509	0.118343	0.106509	0.106509
		0.0883574	3.12561	0.108696	0.141304	0.152174	0.0978261			0.152441	3.05266	0.115044	0.20354	0.106195	0.141593
		0.0829515	3.13227	0.108696	0.119565	0.195652	0.076087			0.209508	3.05118	0.0816327	0.190476	0.108844	0.122449
		0.0760511	3.14774	0.0978261	0.0869565	0.206522	0.108696			0.231984	3.05203	0.069869	0.139738	0.113537	0.113537
		0.0793368	3.15071	0.108696	0.0869565	0.206522	0.0978261			0.213537	3.06139	0.0816327	0.163265	0.108844	0.14966
		0.0776593	3.14892	0.0860215	0.0967742	0.182796	0.129032			0.158761	3.07049	0.136364	0.145455	0.127273	0.145455
		0.0763913	3.14042	0.0978261	0.0869565	0.130435	0.184783			0.211845	3.06563	0.146667	0.08	0.146667	0.12
		0.0699391	3.12883	0.133333	0.0857143	0.104762	0.171429			0.23098	3.05876	0.144796	0.0542986	0.126697	0.126697
		0.0693189	3.12554	0.140351	0.0964912	0.0964912	0.175439			0.23098	3.05876	0.184971	0.0693642	0.16185	0.16185
		0.0632455	3.11326	0.18018	0.108108	0.0630631	0.153153			0.208483	3.0582	0.163743	0.0467836	0.105263	0.116959
		0.0620902	3.10557	0.186275	0.117647	0.0490196	0.127451			0.209393	3.0745	0.140351	0	0.116959	0.175439
		0.0568741	3.10665	0.217391	0.0978261	0.0543478	0.130435			0.232498	3.07186	0.186047	0.0232558	0.139535	0.232558
		0.052658	3.10724	0.23913	0.0869565	0.0326087	0.141304			0.232498	3.07186	0.158416	0.019802	0.118812	0.19802
		0.0555881	3.10371	0.195652	0.130435	0.0434783	0.130435			0.213355	3.07326	0.143791	0.0261438	0.117647	0.196078
		0.0596636	3.10369	0.195652	0.130435	0.0652174	0.108696			0.159274	3.07236	0.155251	0.0639269	0.136986	0.200913
		0.0664269	3.11016	0.163043	0.163043	0.0652174	0.108696			0.213559	3.05765	0.136054	0.0952381	0.108844	0.163265
		0.0653484	3.1093	0.166667	0.125	0.0729167	0.135417			0.231172	3.05315	0.0995475	0.117647	0.0995475	0.135747
		0.0649226	3.12357	0.130435	0.119565	0.108696	0.141304			0.207951	3.05568	0.0952381	0.14966	0.122449	0.136054
		0.0632582	3.1295	0.135135	0.0990991	0.108108	0.162162			0.154502	3.05662	0.117117	0.171171	0.108108	0.162162
		0.0689278	3.13833	0.0891089	0.0792079	0.128713	0.158416			0.173943	3.07309	0.123077	0.0923077	0.112821	0.174359
		0.0689278	3.13833	0.0978261	0.0869565	0.141304	0.173913			0.168449	3.06789	0.0917431	0.110092	0.0917431	0.155963
		0.075077	3.13961	0.0795455	0.0909091	0.147727	0.204545			0.175665	3.05814	0.102564	0.153846	0.123077	0.123077
		0.0803345	3.14892	0.0673077	0.125	0.201923	0.163462			0.212334	3.04038	0.102326	0.204651	0.148837	0.0930233
		0.0915349	3.15499	0.04	0.106667	0.226667	0.0933333			0.241852	3.03542	0.0609137	0.192893	0.182741	0.071066
		0.0851642	3.15892	0.047619	0.0857143	0.209524	0.0952381			0.232215	3.03484	0.0630631	0.189189	0.126126	0.0720721
		0.0903268	3.15416	0.0833333	0.0833333	0.236111	0.111111			0.217338	3.03629	0.0560748	0.233645	0.140187	0.11215
		0.0826107	3.14535	0.114035	0.105263	0.210526	0.166667			0.247424	3.03834	0.0619469	0.247788	0.123894	0.123894
		0.0770086	3.12696	0.116883	0.0909091	0.103896	0.194805			0.153011	3.05064	0.0669456	0.209205	0.0711297	0.150628
		0.076014	3.11972	0.108911	0.108911	0.0792079	0.158416			0.157752	3.05829	0.0940171	0.153846	0.0555556	0.17094
		0.0771733	3.11919	0.119565	0.119565	0.0869565	0.163043			0.16583	3.06011	0.0982143	0.151786	0.0491071	0.151786
		0.074076	3.12416	0.122222	0.122222	0.0888889	0.155556			0.152199	3.06219	0.120172	0.137339	0.0987124	0.154506
		0.0832755	3.12016	0.134615	0.125	0.134615	0.163462			0.244594	3.04936	0.125	0.151786	0.142857	0.142857
		0.0909074	3.1161	0.125	0.1625	0.1125	0.1125			0.222123	3.04491	0.115385	0.153846	0.144231	0.115385
		0.0883574	3.12561	0.0943396	0.122642	0.132075	0.0849057			0.229014	3.04825	0.0986547	0.125561	0.107623	0.116592
		0.089492	3.12271	0.084507	0.140845	0.197183	0.084507			0.239209	3.04713	0.0909091	0.161616	0.131313	0.121212
		0.0834016	3.13501	0.114035	0.140351	0.210526	0.131579			0.216554	3.05465	0.0947867	0.161137	0.127962	0.151659
		0.0820268	3.14092	0.0833333	0.0972222	0.222222	0.111111			0.17595	3.06889	0.0913706	0.13198	0.116751	0.162437
		0.0776593	3.14892	0.0784314	0.0882353	0.166667	0.117647			0.16878	3.06952	0.108108	0.0720721	0.121622	0.144144
		0.0799749	3.15019	0.0759494	0.0886076	0.189873	0.151899			0.174523	3.06901	0.142132	0.071066	0.147208	0.142132
		0.0773861	3.13737	0.0978261	0.0978261	0.152174	0.152174			0.203321	3.06272	0.170404	0.0627803	0.156951	0.170404
		0.0693121	3.11135	0.157303	0.123596	0.0786517	0.123596			0.228954	3.05902	0.153153	0.0540541	0.135135	0.135135
		0.063811	3.1066	0.202247	0.123596	0.0561798	0.134831			0.229455	3.06589	0.153153	0.00900901	0.144144	0.144144
		0.063811	3.1066	0.174757	0.106796	0.0485437	0.116505			0.229455	3.06589	0.153153	0.00900901	0.144144	0.144144
		0.0639456	3.09205	0.220779	0.142857	0.038961	0.103896			0.215467	3.07283	0.157205	0.0174672	0.139738	0.19214
		0.0624642	3.09574	0.224138	0.198276	0.0431034	0.137931			0.246162	3.06817	0.161435	0.0358744	0.143498	0.224215
		0.0626644	3.10198	0.191781	0.150685	0.0273973	0.109589			0.240376	3.06752	0.13198	0.0406091	0.13198	0.203046
		0.0596636	3.10369	0.156522	0.104348	0.0521739	0.0869565			0.231246	3.06429	0.117117	0.0720721	0.0900901	0.171171
		0.0672868	3.10717	0.164384	0.123288	0.0821918	0.109589			0.240827	3.05849	0.121212	0.0909091	0.121212	0.171717
		0.0610189	3.11608	0.188679	0.113208	0.0943396	0.169811			0.222096	3.05261	0.106796	0.145631	0.116505	0.15534
		0.0635898	3.12858	0.1375	0.075	0.1375	0.15			0.237858	3.05365	0.0808081	0.131313	0.151515	0.141414
		0.0627409	3.13726	0.125	0.0625	0.125	0.166667			0.228463	3.05405	0.0717489	0.143498	0.0986547	0.134529
		0.0668094	3.13505	0.102041	0.102041	0.153061	0.173469			0.17484	3.0723	0.102564	0.123077	0.112821	0.164103
		0.0747676	3.13703	0.0769231	0.0879121	0.131868	0.197802			0.168449	3.06789	0.0877193	0.105263	0.0877193	0.149123
		0.0796855	3.14123	0.047619	0.130952	0.166667	0.166667			0.17615	3.05756	0.123077	0.153846	0.102564	0.123077
		0.077726	3.14501	0.038835	0.106796	0.145631	0.15534			0.225462	3.04632	0.121457	0.210526	0.161943	0.11336
		0.0795553	3.14544	0.0285714	0.114286	0.2	0.157143			0.242012	3.0432	0.0812183	0.192893	0.162437	0.071066
		0.0783868	3.15701	0.0810811	0.0990991	0.252252	0.153153			0.232215	3.03484	0.0622222	0.186667	0.124444	0.0711111
		0.0787222	3.14874	0.0735294	0.0735294	0.220588	0.132353			0.211201	3.04099	0.0825688	0.220183	0.155963	0.0917431
		0.0767973	3.14876	0.0660377	0.0566038	0.160377	0.150943			0.205822	3.04734	0.0986547	0.206278	0.139013	0.116592
		0.0718006	3.14762	0.0972222	0.0416667	0.152778	0.194444			0.168725	3.06018	0.107317	0.165854	0.0829268	0.146341
		0.0738436	3.12873	0.135922	0.116505	0.116505	0.184466			0.167	3.0614	0.0990991	0.144144	0.0495495	0.153153
		0.0726851	3.12148	0.141304	0.130435	0.0869565	0.152174			0.167	3.0614	0.0990991	0.144144	0.0495495	0.153153
		0.0865961	3.12077	0.125	0.114583	0.104167	0.135417			0.158361	3.06619	0.123223	0.132701	0.0900474	0.189573
		0.0865961	3.12077	0.118812	0.108911	0.0990099	0.128713			0.203132	3.06301	0.125561	0.116592	0.139013	0.179372
		0.0872733	3.12064	0.142857	0.142857	0.142857	0.119048			0.229957	3.04476	0.0990099	0.158416	0.148515	0.108911
		0.0894406	3.12886	0.12381	0.171429	0.171429	0.0952381			0.229014	3.04825	0.0986547	0.125561	0.107623	0.116592
		0.098739	3.12814	0.0909091	0.155844	0.168831	0.0519481			0.238643	3.04973	0.111111	0.121212	0.151515	0.121212
		0.0916362	3.12873	0.0892857	0.125	0.142857	0.0535714			0.22754	3.05549	0.122449	0.122449	0.183673	0.171429
		0.0776943	3.1324	0.103896	0.116883	0.168831	0.0649351			0.176206	3.06939	0.111675	0.0913706	0.137056	0.162437
		0.0782472	3.14489	0.106796	0.135922	0.184466	0.126214			0.16878	3.06952	0.106667	0.0711111	0.12	0.142222
		0.0782351	3.14204	0.0833333	0.107143	0.178571	0.178571			0.175107	3.07144	0.162437	0.0507614	0.137056	0.152284
		0.0756926	3.13665	0.0980392	0.0980392	0.127451	0.127451			0.204914	3.06638	0.170404	0.0538117	0.165919	0.170404
		0.0756926	3.13665	0.102041	0.102041	0.132653	0.132653			0.232909	3.06021	0.19	0.03	0.15	0.15
		0.0717038	3.12334	0.141304	0.108696	0.108696	0.141304			0.229455	3.06589	0.152466	0.00896861	0.143498	0.143498
		0.0628867	3.10314	0.194175	0.174757	0.0485437	0.135922			0.229455	3.06589	0.154545	0.00909091	0.145455	0.145455
		0.0619251	3.08837	0.154762	0.178571	0.0357143	0.0833333			0.222811	3.06749	0.191388	0.0287081	0.124402	0.181818
		0.0621779	3.0883	0.125	0.169643	0.0357143	0.0803571			0.246427	3.06226	0.179372	0.0627803	0.143498	0.179372
		0.0557581	3.09465	0.180723	0.216867	0.0240964	0.0843373			0.247326	3.06318	0.165803	0.0621762	0.11399	0.15544
		0.0578792	3.10405	0.219298	0.175439	0.0614035	0.140351			0.231246	3.06429	0.116592	0.0717489	0.0896861	0.170404
		0.0559451	3.11099	0.205128	0.128205	0.0897436	0.141026			0.241086	3.06186	0.111111	0.121212	0.0606061	0.212121
		0.0588467	3.12033	0.133333	0.0857143	0.0952381	0.12381			0.224382	3.06132	0.104839	0.16129	0.112903	0.225806
		0.0541635	3.12144	0.162791	0.0581395	0.104651	0.151163			0.238448	3.05872	0.0707071	0.161616	0.0909091	0.181818
		0.0593521	3.13564	0.165049	0.0679612	0.126214	0.194175			0.228463	3.05405	0.0717489	0.143498	0.0986547	0.134529
		0.0647912	3.14319	0.0865385	0.105769	0.192308	0.153846			0.037797	3.08098	0.0821918	0.109589	0.123288	0.178082
		0.0677348	3.14581	0.0550459	0.110092	0.211009	0.146789			0.144891	3.06658	0.112069	0.163793	0.137931	0.172414
		0.0743839	3.14169	0.0485437	0.116505	0.194175	0.145631			0.0497247	3.06622	0.111111	0.152778	0.111111	0.125
		0.0771307	3.14439	0.0510204	0.112245	0.153061	0.163265			0.173574	3.05419	0.0843882	0.118143	0.126582	0.0843882
		0.0833116	3.14836	0.076087	0.108696	0.163043	0.152174			0.215496	3.05167	0.0958904	0.150685	0.178082	0.0821918
		0.0789593	3.1404	0.108696	0.0869565	0.152174	0.152174			0.193864	3.04902	0.108787	0.225941	0.158996	0.100418
		0.0779901	3.14234	0.119565	0.076087	0.173913	0.130435			0.215326	3.05265	0.0838323	0.155689	0.131737	0.0718563
		0.0767973	3.14876	0.0752688	0.0645161	0.182796	0.172043			0.171433	3.05629	0.0869565	0.130435	0.108696	0.104348
		0.0756511	3.14721	0.108696	0.0434783	0.152174	0.195652			0.171433	3.05629	0.112994	0.169492	0.141243	0.135593
		0.0717838	3.14398	0.14	0.05	0.19	0.16			0.0415933	3.06753	0.0983607	0.153005	0.0710383	0.142077
		0.0714494	3.13105	0.134615	0.0769231	0.115385	0.173077			0.0472339	3.07677	0.102857	0.102857	0.0628571	0.171429
		0.0837459	3.12498	0.135135	0.108108	0.117117	0.162162			0.169429	3.06973	0.139535	0.104651	0.122093	0.209302
		0.0865961	3.12077	0.116505	0.106796	0.0970874	0.126214			0.169429	3.06973	0.115385	0.0865385	0.100962	0.173077
		0.0886384	3.12627	0.126316	0.136842	0.115789	0.105263			0.212663	3.06359	0.106509	0.0828402	0.106509	0.142012
		0.0891416	3.11533	0.132653	0.163265	0.153061	0.0816327			0.145763	3.06248	0.128205	0.136752	0.145299	0.17094
		0.0958069	3.12011	0.0978261	0.163043	0.163043	0.076087			0.212421	3.05547	0.122449	0.108844	0.136054	0.136054
		0.0916362	3.12873	0.108696	0.152174	0.173913	0.0652174			0.169743	3.06535	0.102564	0.0769231	0.115385	0.128205
		0.0778558	3.12269	0.119565	0.152174	0.163043	0.0652174			0.0429845	3.07945	0.123288	0.0958904	0.116438	0.164384
		0.0751541	3.12735	0.11	0.15	0.18	0.09			0.146817	3.07272	0.188841	0.0858369	0.133047	0.171674
		0.0772333	3.1387	0.0957447	0.12766	0.138298	0.12766			0.036813	3.08008	0.189189	0.0405405	0.114865	0.148649
		0.074883	3.13323	0.0943396	0.113208	0.132075	0.122642			0.167871	3.06991	0.157407	0.037037	0.125	0.138889
		0.0764644	3.12739	0.138889	0.12037	0.12963	0.12963			0.167871	3.06991	0.197674	0.0465116	0.156977	0.174419
		0.07591	3.10927	0.12381	0.161905	0.0952381	0.12381			0.192218	3.06724	0.16129	0.0322581	0.139785	0.139785
		0.0708564	3.10279	0.169811	0.179245	0.0754717	0.113208			0.210625	3.06399	0.162791	0.0348837	0.116279	0.116279
		0.0683034	3.09305	0.184783	0.184783	0.0326087	0.0978261			0.230737	3.06292	0.184971	0.0578035	0.16185	0.17341
		0.0621779	3.0883	0.145833	0.197917	0.0416667	0.09375			0.230737	3.06292	0.148837	0.0465116	0.130233	0.139535
		0.0589944	3.09118	0.141304	0.228261	0.0434783	0.0869565			0.208882	3.0671	0.160494	0.0493827	0.111111	0.135802
		0.0595137	3.09429	0.130435	0.206522	0.0543478	0.108696			0.141145	3.07301	0.169492	0.118644	0.0932203	0.20339
		0.0602512	3.10931	0.152174	0.141304	0.0978261	0.108696			0.21105	3.06893	0.0952381	0.136054	0.0544218	0.217687
		0.0588467	3.12033	0.142857	0.0918367	0.102041	0.132653			0.232066	3.06453	0.0675105	0.101266	0.0843882	0.168776
		0.0566172	3.11875	0.173913	0.0978261	0.0978261	0.130435			0.212255	3.06745	0.0816327	0.136054	0.0816327	0.204082
		0.0597173	3.12229	0.168224	0.11215	0.140187	0.11215			0.139378	3.06838	0.108333	0.175	0.125	0.183333
		0.0700407	3.145	0.0689655	0.103448	0.206897	0.149425			0.178352	3.0629	0.102564	0.133333	0.123077	0.14359
		0.0700407	3.145	0.0731707	0.109756	0.219512	0.158537			0.171698	3.05095	0.111111	0.148148	0.111111	0.0833333
		0.0800722	3.13943	0.0617284	0.0987654	0.148148	0.135802			0.179577	3.05338	0.123711	0.164948	0.113402	0.103093
		0.079874	3.13776	0.0842105	0.105263	0.189474	0.136842			0.172172	3.05302	0.102041	0.153061	0.153061	0.102041
		0.0871197	3.13951	0.0985915	0.0985915	0.140845	0.15493			0.245591	3.04455	0.112245	0.153061	0.153061	0.0918367
		0.0789593	3.1404	0.0952381	0.0761905	0.133333	0.133333			0.23536	3.04484	0.108597	0.135747	0.135747	0.0723982
		0.0829276	3.13315	0.128571	0.0857143	0.157143	0.128571			0.244937	3.04597	0.11	0.17	0.13	0.09
		0.0813885	3.13769	0.134615	0.0769231	0.163462	0.182692			0.208337	3.0506	0.124444	0.168889	0.128889	0.133333
		0.0787113	3.14253	0.112676	0.0422535	0.126761	0.211268			0.211165	3.05337	0.114286	0.171429	0.110204	0.106122
		0.0706796	3.14085	0.134831	0.0449438	0.157303	0.179775			0.156392	3.06299	0.116667	0.141667	0.0875	0.141667
		0.0706796	3.14085	0.148148	0.0493827	0.17284	0.197531			0.151605	3.06702	0.130081	0.138211	0.0853659	0.146341
		0.0734809	3.13377	0.111111	0.037037	0.123457	0.160494			0.207201	3.06442	0.129555	0.121457	0.101215	0.153846
		0.0827085	3.11965	0.11236	0.11236	0.134831	0.123596			0.149786	3.07223	0.126126	0.117117	0.112613	0.202703
		0.0864382	3.10908	0.121622	0.148649	0.162162	0.0945946			0.171752	3.06711	0.109453	0.109453	0.129353	0.164179
		0.0918192	3.12035	0.105769	0.134615	0.125	0.0769231			0.169478	3.06666	0.0995475	0.081448	0.126697	0.140271
		0.104857	3.12014	0.1	0.185714	0.114286	0.1			0.175621	3.06234	0.112245	0.122449	0.122449	0.147959
		0.0922262	3.11677	0.130841	0.186916	0.140187	0.11215			0.169743	3.06535	0.122449	0.0918367	0.137755	0.153061
		0.0846518	3.11398	0.128571	0.171429	0.114286	0.0857143			0.041568	3.08414	0.123711	0.0824742	0.139175	0.154639
		0.0787176	3.12642	0.0990099	0.138614	0.128713	0.0891089			0.0408156	3.08116	0.150235	0.0469484	0.126761	0.131455
		0.0751285	3.12706	0.118421	0.144737	0.157895	0.118421			0.0368622	3.07812	0.174359	0.0410256	0.138462	0.14359
		0.0822899	3.12346	0.105882	0.129412	0.129412	0.0941176			0.148478	3.07088	0.180995	0.0452489	0.167421	0.162896
		0.0783396	3.10892	0.120482	0.13253	0.0963855	0.0963855			0.15985	3.0677	0.138528	0.0606061	0.147186	0.134199
		0.0754656	3.10459	0.139535	0.186047	0.0930233	0.116279			0.151894	3.06555	0.166667	0.075	0.125	0.120833
		0.0754656	3.10459	0.122449	0.163265	0.0816327	0.102041			0.147289	3.06651	0.170732	0.0731707	0.121951	0.134146
		0.0747631	3.09123	0.148649	0.189189	0.0405405	0.0945946			0.151153	3.06909	0.141079	0.06639	0.13278	0.153527
		0.0667371	3.08868	0.160714	0.241071	0.0803571	0.107143			0.203368	3.06463	0.161435	0.0538117	0.183857	0.161435
		0.0624642	3.09077	0.1	0.257143	0.0571429	0.0857143			0.172673	3.06815	0.152284	0.0507614	0.15736	0.142132
		0.0595137	3.09429	0.106195	0.168142	0.0442478	0.0884956			0.167562	3.06946	0.117647	0.081448	0.104072	0.144796
		0.0629438	3.10162	0.142857	0.171429	0.0714286	0.114286			0.174909	3.07335	0.0913706	0.111675	0.106599	0.192893
		0.0615309	3.10217	0.162162	0.207207	0.0900901	0.126126			0.229098	3.0637	0.079602	0.119403	0.114428	0.199005
		0.0616062	3.1111	0.155844	0.103896	0.0649351	0.12987			0.23988	3.05763	0.111111	0.131313	0.10101	0.161616
		0.0639875	3.11859	0.150538	0.11828	0.11828	0.107527			0.229906	3.05471	0.108597	0.0995475	0.135747	0.108597
		0.0659229	3.14459	0.0679612	0.126214	0.203883	0.15534			0.185863	3.04951	0.0952381	0.190476	0.116402	0.0846561
		0.0757162	3.14834	0.0537634	0.0967742	0.193548	0.16129			0.171698	3.05095	0.0987654	0.131687	0.0987654	0.0740741
		0.0781677	3.14342	0.0689655	0.0804598	0.195402	0.126437			0.179389	3.04296	0.123711	0.185567	0.103093	0.0927835
		0.0783322	3.14836	0.0776699	0.0776699	0.165049	0.126214			0.228509	3.04048	0.146341	0.203252	0.154472	0.105691
		0.0805282	3.14189	0.0843373	0.108434	0.180723	0.180723			0.245649	3.04352	0.114583	0.177083	0.145833	0.0833333
		0.0756152	3.13972	0.121212	0.0909091	0.161616	0.161616			0.23536	3.04484	0.103448	0.12931	0.12931	0.0689655
		0.0698675	3.13712	0.133333	0.0777778	0.133333	0.144444			0.232979	3.03937	0.127451	0.166667	0.147059	0.0784314
		0.071637	3.13584	0.145631	0.0485437	0.106796	0.145631			0.250519	3.03686	0.133929	0.205357	0.160714	0.0625
		0.0694514	3.13472	0.121951	0.0487805	0.121951	0.146341			0.177679	3.0484	0.121827	0.182741	0.106599	0.0913706
		0.0664215	3.14088	0.145631	0.0485437	0.165049	0.194175			0.170892	3.06133	0.108108	0.126126	0.0855856	0.126126
		0.0697273	3.13435	0.148936	0.0531915	0.148936	0.180851			0.170892	3.06133	0.108108	0.126126	0.0855856	0.126126
		0.069553	3.13144	0.145833	0.0625	0.135417	0.135417			0.176181	3.06159	0.120603	0.140704	0.0954774	0.150754
		0.069553	3.13144	0.137255	0.0588235	0.127451	0.127451			0.207899	3.05872	0.125561	0.161435	0.134529	0.139013
		0.0794806	3.12351	0.152941	0.117647	0.152941	0.117647			0.17047	3.06395	0.101523	0.0913706	0.152284	0.15736
		0.0851364	3.11928	0.145631	0.174757	0.135922	0.0970874			0.169478	3.06666	0.0986547	0.0807175	0.125561	0.139013
		0.0765282	3.11114	0.123596	0.168539	0.0898876	0.101124			0.175517	3.06523	0.138298	0.0957447	0.148936	0.143617
		0.0811442	3.10603	0.115385	0.163462	0.0769231	0.0865385			0.136533	3.07308	0.155102	0.0897959	0.183673	0.17551
		0.0824157	3.11137	0.142857	0.164835	0.0989011	0.0879121			0.0418202	3.08238	0.145833	0.0520833	0.161458	0.145833
		0.0789728	3.12113	0.135922	0.174757	0.135922	0.106796			0.0408156	3.08116	0.135593	0.0423729	0.114407	0.118644
		0.0782723	3.12173	0.0898876	0.168539	0.168539	0.0898876			0.0364705	3.07618	0.137143	0.0571429	0.12	0.125714
		0.0915907	3.12928	0.0980392	0.166667	0.117647	0.0686275			0.0398136	3.07067	0.145455	0.109091	0.168182	0.131818
		0.0915907	3.12928	0.103093	0.175258	0.123711	0.0721649			0.174462	3.05764	0.13198	0.111675	0.152284	0.106599
		0.0907575	3.12727	0.120879	0.164835	0.131868	0.0879121			0.167129	3.0617	0.154545	0.0818182	0.1	0.113636
		0.0712974	3.10142	0.135922	0.203883	0.0970874	0.116505			0.167129	3.0617	0.15814	0.0837209	0.102326	0.116279
		0.0693378	3.08349	0.133333	0.211111	0.0555556	0.0888889			0.171546	3.06118	0.14	0.11	0.125	0.135
		0.0663602	3.0892	0.116505	0.203883	0.0485437	0.0776699			0.147809	3.06568	0.126126	0.117117	0.157658	0.157658
		0.0618383	3.08973	0.0978261	0.25	0.0652174	0.0869565			0.19479	3.0651	0.132597	0.0662983	0.127072	0.132597
		0.0584156	3.09047	0.150442	0.256637	0.0619469	0.123894			0.167562	3.06946	0.112069	0.0775862	0.0991379	0.137931
		0.0616841	3.09743	0.144444	0.188889	0.0666667	0.111111			0.174338	3.06688	0.0864865	0.118919	0.135135	0.194595
		0.0617754	3.09578	0.144231	0.163462	0.0480769	0.0865385			0.223402	3.05858	0.11245	0.128514	0.180723	0.184739
		0.0606043	3.09654	0.147727	0.170455	0.0454545	0.113636			0.240395	3.0529	0.10101	0.131313	0.121212	0.151515
		0.0626788	3.11282	0.165049	0.15534	0.116505	0.116505			0.229906	3.05471	0.104803	0.0960699	0.131004	0.104803
		0.0653814	3.14406	0.047619	0.142857	0.219048	0.133333			0.197892	3.04662	0.0754717	0.226415	0.125786	0.100629
		0.0698445	3.14275	0.05	0.13	0.19	0.16			0.138838	3.05083	0.115226	0.238683	0.131687	0.115226
		0.0728773	3.14424	0.0449438	0.0898876	0.202247	0.123596			0.215923	3.03994	0.123288	0.205479	0.109589	0.0684932
		0.0783322	3.14836	0.0776699	0.0776699	0.165049	0.126214			0.23733	3.03763	0.106557	0.155738	0.0819672	0.0655738
		0.0778213	3.1451	0.108696	0.076087	0.141304	0.173913			0.217595	3.04467	0.12	0.186667	0.0933333	0.0933333
		0.0671789	3.13641	0.14433	0.0618557	0.154639	0.164948			0.18871	3.04934	0.130612	0.220408	0.171429	0.0816327
		0.0663686	3.1316	0.164835	0.0549451	0.131868	0.153846			0.202402	3.04361	0.101695	0.169492	0.124294	0.0677966
		0.071637	3.13584	0.153061	0.0510204	0.112245	0.153061			0.236118	3.0364	0.111111	0.17094	0.0940171	0.0512821
		0.0734281	3.13599	0.144444	0.0444444	0.133333	0.166667			0.236118	3.0364	0.138298	0.212766	0.117021	0.0638298
		0.0702254	3.13445	0.184466	0.0582524	0.135922	0.174757			0.153697	3.05428	0.127854	0.182648	0.114155	0.127854
		0.0668307	3.12801	0.1875	0.0625	0.135417	0.135417			0.166064	3.05956	0.135266	0.154589	0.101449	0.135266
		0.069553	3.13144	0.147368	0.0631579	0.136842	0.136842			0.172739	3.05848	0.116402	0.169312	0.10582	0.132275
		0.069553	3.13144	0.135922	0.0582524	0.126214	0.126214			0.172739	3.05848	0.0986547	0.143498	0.0896861	0.112108
		0.0671753	3.12341	0.157895	0.0842105	0.115789	0.126316			0.0474621	3.06869	0.0823529	0.117647	0.105882	0.135294
		0.0718541	3.10989	0.178218	0.148515	0.0792079	0.138614			0.136598	3.06795	0.147541	0.122951	0.163934	0.168033
		0.076467	3.10729	0.141304	0.163043	0.076087	0.119565			0.042309	3.07194	0.137931	0.0965517	0.124138	0.144828
		0.0811442	3.10603	0.117647	0.166667	0.0784314	0.0882353			0.0425824	3.07703	0.107438	0.0661157	0.115702	0.11157
		0.0786566	3.10335	0.173913	0.195652	0.0652174	0.0652174			0.0423765	3.08249	0.152778	0.0555556	0.166667	0.125
		0.0790357	3.10387	0.165049	0.23301	0.0970874	0.0582524			0.0404988	3.07809	0.190083	0.0909091	0.177686	0.140496
		0.081461	3.1155	0.117021	0.180851	0.12766	0.0638298			0.0387195	3.06858	0.162162	0.0945946	0.155405	0.0810811
		0.0915907	3.12928	0.0970874	0.165049	0.116505	0.0679612			0.0409299	3.06599	0.112554	0.0952381	0.12987	0.0822511
		0.0889781	3.12604	0.0990099	0.168317	0.128713	0.0990099			0.0409299	3.06599	0.136842	0.115789	0.157895	0.1
		0.0850445	3.12249	0.106383	0.138298	0.180851	0.0851064			0.153514	3.05946	0.167442	0.111628	0.148837	0.116279
		0.0807792	3.11772	0.126214	0.223301	0.116505	0.0873786			0.161935	3.0619	0.154589	0.10628	0.115942	0.149758
		0.0692555	3.10688	0.130435	0.184783	0.0869565	0.0978261			0.0428596	3.06973	0.122449	0.112245	0.137755	0.127551
		0.0663602	3.0892	0.117647	0.205882	0.0490196	0.0784314			0.0428596	3.06973	0.108108	0.0990991	0.121622	0.112613
		0.0634974	3.08904	0.119565	0.23913	0.0434783	0.0978261			0.0435033	3.07251	0.142012	0.0828402	0.12426	0.142012
		0.0636005	3.08533	0.138614	0.237624	0.049505	0.118812			0.136273	3.07008	0.139918	0.139918	0.127572	0.1893
		0.0614444	3.08893	0.163043	0.173913	0.0434783	0.119565			0.047791	3.07681	0.0821918	0.123288	0.116438	0.178082
		0.0617754	3.09578	0.147059	0.166667	0.0490196	0.0882353			0.169799	3.06381	0.0897959	0.0979592	0.102041	0.114286
		0.0643317	3.10062	0.159574	0.159574	0.0851064	0.106383			0.211725	3.05303	0.122449	0.14966	0.0816327	0.14966
		0.0689468	3.11607	0.152381	0.161905	0.0952381	0.12381			0.184531	3.05952	0.138211	0.130081	0.186992	0.146341
		0.0702459	3.1418	0.047619	0.154762	0.202381	0.142857			0.178344	3.04338	0.102564	0.215385	0.112821	0.0717949
		0.0702459	3.1418	0.0493827	0.160494	0.209877	0.148148			0.173241	3.0426	0.0938967	0.215962	0.084507	0.0657277
		0.0752264	3.13691	0.0384615	0.115385	0.179487	0.115385			0.179233	3.04362	0.134021	0.206186	0.103093	0.0618557
		0.0669442	3.14105	0.123711	0.0927835	0.175258	0.134021			0.23733	3.03763	0.132653	0.193878	0.102041	0.0816327
		0.0771953	3.13647	0.128571	0.0714286	0.142857	0.157143			0.180237	3.047	0.123711	0.195876	0.0721649	0.113402
		0.0691937	3.13654	0.114286	0.0571429	0.12381	0.142857			0.172848	3.05057	0.101382	0.193548	0.0737327	0.0829493
		0.0723318	3.13013	0.171429	0.0571429	0.114286	0.157143			0.179292	3.04678	0.123077	0.194872	0.0923077	0.0923077
		0.0746993	3.13101	0.192308	0.0576923	0.125	0.182692			0.208901	3.03966	0.137339	0.214592	0.0944206	0.0858369
		0.0772745	3.13002	0.150685	0.0547945	0.109589	0.164384			0.213301	3.04012	0.115226	0.205761	0.115226	0.0658436
		0.0710834	3.13084	0.181818	0.0568182	0.113636	0.170455			0.155351	3.04372	0.106557	0.213115	0.122951	0.057377
		0.0710834	3.13084	0.197531	0.0617284	0.123457	0.185185			0.155771	3.04641	0.0979592	0.195918	0.122449	0.0816327
		0.0767073	3.12521	0.160494	0.0493827	0.0864198	0.135802			0.154253	3.05368	0.0979592	0.179592	0.106122	0.118367
		0.0684732	3.11013	0.151163	0.104651	0.0697674	0.139535			0.15363	3.05997	0.0909091	0.18595	0.107438	0.128099
		0.0688835	3.10785	0.164384	0.123288	0.0821918	0.150685			0.0509436	3.06703	0.0714286	0.168367	0.112245	0.147959
		0.065623	3.11254	0.142857	0.104762	0.0666667	0.12381			0.0493916	3.06724	0.0861244	0.157895	0.105263	0.119617
		0.0697127	3.10687	0.142857	0.142857	0.0714286	0.142857			0.0453354	3.06891	0.103093	0.139175	0.123711	0.139175
		0.0748188	3.09766	0.17757	0.196262	0.0747664	0.121495			0.0425824	3.07703	0.134715	0.0829016	0.145078	0.139896
		0.077424	3.09892	0.185714	0.185714	0.0571429	0.0714286			0.173373	3.06508	0.123711	0.113402	0.164948	0.103093
		0.0784416	3.10126	0.132075	0.179245	0.0754717	0.0471698			0.166245	3.05761	0.109453	0.139303	0.169154	0.0696517
		0.0814412	3.10227	0.166667	0.217949	0.102564	0.0641026			0.172332	3.05567	0.132653	0.142857	0.153061	0.0714286
		0.0800192	3.10429	0.117647	0.176471	0.0941176	0.0705882			0.146815	3.05743	0.119149	0.153191	0.161702	0.0893617
		0.0935547	3.12821	0.111111	0.135802	0.123457	0.0617284			0.15557	3.05755	0.119149	0.144681	0.12766	0.106383
		0.0838269	3.12373	0.135802	0.197531	0.148148	0.0864198			0.149877	3.0547	0.105691	0.162602	0.121951	0.109756
		0.0838269	3.12373	0.122222	0.177778	0.133333	0.0777778			0.149935	3.0557	0.113821	0.162602	0.121951	0.101626
		0.0704123	3.11129	0.136986	0.136986	0.109589	0.0958904			0.152726	3.06006	0.106996	0.139918	0.123457	0.127572
		0.0710309	3.09963	0.161905	0.190476	0.0952381	0.114286			0.147483	3.06093	0.107438	0.140496	0.144628	0.119835
		0.0700113	3.08819	0.128571	0.214286	0.0571429	0.1			0.173343	3.05962	0.121827	0.13198	0.137056	0.111675
		0.0652001	3.08783	0.111111	0.185185	0.0462963	0.0833333			0.16726	3.06408	0.0654206	0.140187	0.135514	0.121495
		0.0643957	3.08924	0.142857	0.214286	0.0428571	0.1			0.17479	3.06657	0.071066	0.152284	0.126904	0.152284
		0.0667626	3.10023	0.144231	0.221154	0.0865385	0.105769			0.169799	3.06381	0.111675	0.121827	0.126904	0.142132
		0.0680022	3.11132	0.115385	0.166667	0.0897436	0.0769231			0.236579	3.04769	0.121212	0.151515	0.0808081	0.151515
		0.0871026	3.12867	0.13253	0.204819	0.108434	0.108434			0.227403	3.053	0.126214	0.116505	0.135922	0.106796
		0.0667639	3.13973	0.0485437	0.145631	0.213592	0.145631			0.2092	3.03743	0.0914286	0.205714	0.0914286	0.0571429
		0.068258	3.14145	0.0808081	0.131313	0.191919	0.131313			0.173241	3.0426	0.0823045	0.1893	0.0740741	0.0576132
		0.0692265	3.14184	0.0842105	0.105263	0.189474	0.126316			0.178962	3.04315	0.126316	0.178947	0.126316	0.0842105
		0.0694016	3.13662	0.0873786	0.0970874	0.126214	0.135922			0.190941	3.04664	0.155738	0.213115	0.114754	0.122951
		0.0719599	3.13536	0.141304	0.076087	0.141304	0.141304			0.180262	3.05496	0.114583	0.166667	0.09375	0.135417
		0.0686618	3.13803	0.138298	0.0638298	0.148936	0.159574			0.172848	3.05057	0.0920502	0.175732	0.0669456	0.0753138
		0.0677995	3.13018	0.152174	0.0869565	0.119565	0.141304			0.184051	3.04788	0.104712	0.17801	0.0837696	0.125654
		0.0714171	3.1299	0.132653	0.0816327	0.122449	0.132653			0.155948	3.04905	0.127854	0.219178	0.0913242	0.118721
		0.0736486	3.13207	0.141304	0.0869565	0.119565	0.152174			0.181876	3.03934	0.111675	0.213198	0.101523	0.071066
		0.0698283	3.13211	0.174757	0.0873786	0.126214	0.165049			0.1762	3.04061	0.0917431	0.201835	0.110092	0.0458716
		0.0699256	3.1206	0.144231	0.0769231	0.105769	0.163462			0.1762	3.04061	0.0909091	0.2	0.109091	0.0454545
		0.0683034	3.11677	0.16	0.1	0.08	0.16			0.181161	3.04197	0.0909091	0.262626	0.0808081	0.0707071
		0.0697301	3.11899	0.145631	0.0873786	0.0776699	0.135922			0.0578017	3.05529	0.0636364	0.268182	0.1	0.122727
		0.0671147	3.11641	0.130435	0.108696	0.0978261	0.163043			0.0499914	3.06513	0.0833333	0.171875	0.114583	0.119792
		0.0631194	3.1095	0.176471	0.137255	0.0784314	0.156863			0.0493916	3.06724	0.0786026	0.144105	0.0960699	0.10917
		0.0649006	3.10647	0.141304	0.141304	0.0652174	0.152174			0.050331	3.06256	0.129032	0.166667	0.11828	0.112903
		0.0640588	3.09802	0.178947	0.147368	0.0421053	0.115789			0.13496	3.05808	0.131148	0.192623	0.163934	0.118852
		0.0705486	3.09512	0.173913	0.173913	0.0543478	0.0978261			0.173343	3.05229	0.147368	0.136842	0.157895	0.0736842
		0.0735398	3.09802	0.165049	0.213592	0.0873786	0.0873786			0.166245	3.05761	0.0909091	0.115702	0.140496	0.0578512
		0.0769922	3.10179	0.147368	0.210526	0.0736842	0.0526316			0.208038	3.05073	0.0813953	0.139535	0.162791	0.0465116
		0.0705901	3.10724	0.135922	0.15534	0.0970874	0.0582524			0.201951	3.04741	0.0982143	0.196429	0.169643	0.0982143
		0.0705901	3.10724	0.137255	0.156863	0.0980392	0.0588235			0.175071	3.0492	0.0812183	0.182741	0.13198	0.106599
		0.0831841	3.12856	0.125	0.153846	0.115385	0.0673077			0.169516	3.05138	0.0630631	0.162162	0.126126	0.0945946
		0.0794598	3.12234	0.145631	0.165049	0.145631	0.0970874			0.169516	3.05138	0.0651163	0.167442	0.130233	0.0976744
		0.0680243	3.1134	0.152174	0.119565	0.119565	0.108696			0.174125	3.0483	0.080402	0.190955	0.120603	0.115578
		0.0650452	3.11678	0.126214	0.116505	0.0970874	0.106796			0.204785	3.0478	0.0896861	0.188341	0.165919	0.116592
		0.0654062	3.09986	0.141304	0.173913	0.076087	0.108696			0.186048	3.057	0.0648649	0.140541	0.145946	0.118919
		0.0643133	3.09055	0.136842	0.221053	0.0631579	0.0947368			0.16726	3.06408	0.0598291	0.128205	0.123932	0.111111
		0.0609479	3.10143	0.130435	0.184783	0.076087	0.108696			0.173767	3.06464	0.0756757	0.151351	0.178378	0.12973
		0.058736	3.11317	0.106796	0.135922	0.0970874	0.106796			0.221042	3.05562	0.120482	0.168675	0.180723	0.136546
		0.061106	3.10971	0.114583	0.177083	0.114583	0.114583			0.237007	3.04902	0.125	0.145833	0.125	0.125
		0.0680285	3.11937	0.127451	0.176471	0.127451	0.117647			0.227403	3.053	0.109244	0.10084	0.117647	0.092437
		0.0685453	3.14177	0.0606061	0.131313	0.171717	0.171717			0.182813	3.04628	0.11236	0.213483	0.123596	0.0898876
		0.0663778	3.13486	0.0721649	0.103093	0.175258	0.175258			0.139539	3.04836	0.115702	0.22314	0.14876	0.115702
		0.0727452	3.13432	0.0898876	0.11236	0.134831	0.134831			0.0441915	3.05566	0.103896	0.168831	0.116883	0.0909091
		0.0694016	3.13662	0.0873786	0.0970874	0.126214	0.135922			0.0401825	3.06416	0.0916667	0.141667	0.075	0.0916667
		0.0720694	3.13137	0.117647	0.0941176	0.164706	0.164706			0.0405877	3.06989	0.0909091	0.155844	0.0909091	0.12987
		0.0645448	3.12854	0.137615	0.110092	0.165138	0.165138			0.139268	3.05546	0.140496	0.206612	0.115702	0.140496
		0.0616397	3.12308	0.127907	0.0930233	0.139535	0.139535			0.180238	3.0471	0.141304	0.195652	0.076087	0.119565
		0.0714171	3.1299	0.128713	0.0792079	0.118812	0.128713			0.0525361	3.0561	0.0904977	0.180995	0.0723982	0.0904977
		0.0751826	3.12975	0.123457	0.0987654	0.0987654	0.111111			0.0525361	3.0561	0.103627	0.207254	0.0829016	0.103627
		0.0761578	3.12607	0.135922	0.126214	0.145631	0.145631			0.156053	3.04258	0.127854	0.228311	0.118721	0.0821918
		0.077442	3.12076	0.152174	0.0978261	0.119565	0.130435			0.159079	3.04211	0.101382	0.276498	0.110599	0.0645161
		0.0697301	3.11899	0.159574	0.0957447	0.0851064	0.148936			0.0616014	3.05294	0.0512821	0.261538	0.0923077	0.0923077
		0.0697301	3.11899	0.145631	0.0873786	0.0776699	0.135922			0.0616014	3.05294	0.0444444	0.226667	0.08	0.08
		0.0697781	3.11751	0.17284	0.111111	0.123457	0.160494			0.0553687	3.05776	0.0648649	0.254054	0.0864865	0.124324
		0.0675314	3.11396	0.153846	0.153846	0.0961538	0.153846			0.052707	3.0595	0.131687	0.234568	0.115226	0.119342
		0.068002	3.11045	0.163043	0.130435	0.076087	0.130435			0.0536581	3.06069	0.11976	0.137725	0.107784	0.0718563
		0.0640588	3.09802	0.151786	0.125	0.0357143	0.0982143			0.167727	3.05353	0.090535	0.152263	0.106996	0.0576132
		0.061109	3.08527	0.179775	0.179775	0.0449438	0.0786517			0.205776	3.04622	0.141026	0.153846	0.141026	0.0512821
		0.0622311	3.08522	0.2	0.228571	0.0380952	0.0952381			0.134939	3.05724	0.164609	0.17284	0.17284	0.090535
		0.0708329	3.09072	0.166667	0.233333	0.0666667	0.0444444			0.172324	3.05421	0.114286	0.182857	0.171429	0.0914286
		0.0705901	3.10724	0.135922	0.15534	0.0970874	0.0582524			0.230006	3.04389	0.0714286	0.1875	0.116071	0.0714286
		0.0705901	3.10724	0.145833	0.166667	0.104167	0.0625			0.230006	3.04389	0.0808081	0.212121	0.131313	0.0808081
		0.0660655	3.11586	0.107527	0.172043	0.129032	0.107527			0.152501	3.05099	0.0821918	0.200913	0.136986	0.13242
		0.0654099	3.12707	0.135922	0.15534	0.126214	0.135922			0.155546	3.04724	0.0930233	0.195349	0.148837	0.106977
		0.0655687	3.12493	0.109756	0.0853659	0.146341	0.097561			0.231683	3.04098	0.0808081	0.20202	0.121212	0.10101
		0.0650452	3.11678	0.12381	0.114286	0.0952381	0.104762			0.231683	3.04098	0.0707965	0.176991	0.106195	0.0884956
		0.0611094	3.11825	0.120879	0.142857	0.131868	0.10989			0.177175	3.05356	0.0972973	0.162162	0.151351	0.108108
		0.0554924	3.11558	0.140187	0.158879	0.130841	0.140187			0.138743	3.06356	0.100418	0.167364	0.179916	0.142259
		0.0562691	3.11807	0.114943	0.16092	0.137931	0.114943			0.21038	3.06287	0.0617284	0.160494	0.123457	0.111111
		0.058736	3.11317	0.106796	0.135922	0.0970874	0.106796			0.22874	3.05605	0.0650407	0.138211	0.097561	0.105691
		0.0613299	3.11481	0.0930233	0.127907	0.116279	0.127907			0.206256	3.05248	0.0864198	0.135802	0.0987654	0.135802
		0.0609556	3.13243	0.116505	0.135922	0.165049	0.135922			0.182811	3.05768	0.121951	0.162602	0.178862	0.138211
		0.067764	3.13875	0.0769231	0.10989	0.153846	0.164835			0.0484371	3.05573	0.09375	0.208333	0.114583	0.0833333
		0.067764	3.13875	0.0795455	0.113636	0.159091	0.170455			0.0428216	3.06108	0.113402	0.14433	0.14433	0.0927835
		0.0730424	3.13287	0.0759494	0.101266	0.126582	0.151899			0.040103	3.06415	0.114583	0.177083	0.125	0.0833333
		0.0642424	3.12986	0.12	0.11	0.13	0.18			0.0401825	3.06416	0.114583	0.177083	0.09375	0.114583
		0.074295	3.12511	0.142857	0.0857143	0.128571	0.142857			0.0406228	3.07247	0.114583	0.145833	0.09375	0.145833
		0.0712672	3.12682	0.109091	0.0909091	0.109091	0.109091			0.0408572	3.07319	0.13	0.11	0.09	0.16
		0.0780186	3.12257	0.114286	0.114286	0.128571	0.142857			0.0432148	3.06245	0.134715	0.165803	0.0725389	0.124352
		0.0768421	3.12358	0.168142	0.115044	0.150442	0.159292			0.0504341	3.05994	0.119149	0.187234	0.0851064	0.119149
		0.0834926	3.11878	0.138889	0.125	0.138889	0.0972222			0.0518554	3.05624	0.0995851	0.19917	0.0995851	0.0995851
		0.0803026	3.12311	0.111111	0.121212	0.121212	0.111111			0.0564156	3.05606	0.0826446	0.231405	0.0991736	0.0826446
		0.0803026	3.12311	0.130952	0.142857	0.142857	0.130952			0.0551042	3.05256	0.0912863	0.215768	0.0912863	0.0995851
		0.0860124	3.11738	0.120482	0.108434	0.108434	0.108434			0.0586527	3.05165	0.0578512	0.243802	0.107438	0.0909091
		0.0721465	3.11224	0.168421	0.105263	0.115789	0.126316			0.153127	3.04604	0.0491803	0.25	0.106557	0.0983607
		0.0756951	3.11463	0.125	0.125	0.111111	0.152778			0.176698	3.04478	0.0510204	0.25	0.102041	0.102041
		0.0692991	3.11976	0.108108	0.0990991	0.0810811	0.126126			0.164575	3.04568	0.0747664	0.228972	0.11215	0.0747664
		0.0723728	3.11509	0.157143	0.114286	0.0857143	0.142857			0.175131	3.04614	0.112821	0.169231	0.133333	0.0923077
		0.0675591	3.09714	0.212389	0.19469	0.0707965	0.115044			0.167727	3.05353	0.112821	0.189744	0.133333	0.0717949
		0.0660968	3.08909	0.185714	0.185714	0.0428571	0.0857143			0.236878	3.04429	0.132653	0.132653	0.153061	0.0918367
		0.0643852	3.08459	0.151786	0.160714	0.0267857	0.0714286			0.227876	3.05048	0.121827	0.152284	0.13198	0.101523
		0.0655876	3.0843	0.21519	0.21519	0.0379747	0.0886076			0.236575	3.04565	0.0909091	0.161616	0.151515	0.10101
		0.0637138	3.0915	0.168421	0.189474	0.0842105	0.0736842			0.243894	3.04234	0.0806452	0.177419	0.145161	0.104839
		0.0685932	3.1191	0.0987654	0.123457	0.0987654	0.111111			0.209715	3.04322	0.075	0.208333	0.133333	0.0833333
		0.0672641	3.12463	0.148148	0.135802	0.135802	0.148148			0.203835	3.04421	0.097166	0.202429	0.121457	0.0809717
		0.0672641	3.12463	0.133333	0.122222	0.122222	0.133333			0.204613	3.04308	0.0890688	0.202429	0.097166	0.11336
		0.0710768	3.12533	0.109589	0.0821918	0.150685	0.136986			0.249006	3.03721	0.0737705	0.221311	0.122951	0.0901639
		0.0641984	3.12316	0.121495	0.149533	0.168224	0.130841			0.245026	3.03907	0.0983607	0.180328	0.131148	0.106557
		0.0574748	3.12718	0.128571	0.114286	0.142857	0.114286			0.237269	3.04175	0.11	0.16	0.13	0.1
		0.0518551	3.12919	0.101852	0.0925926	0.12963	0.101852			0.219296	3.05326	0.113744	0.14218	0.151659	0.104265
		0.056016	3.12861	0.1	0.128571	0.157143	0.114286			0.238551	3.0552	0.0909091	0.151515	0.141414	0.121212
		0.0605661	3.11836	0.10101	0.141414	0.161616	0.131313			0.22874	3.05605	0.0808081	0.171717	0.121212	0.131313
		0.0667726	3.12639	0.115385	0.0769231	0.141026	0.115385			0.233734	3.04952	0.111111	0.141414	0.111111	0.141414
		0.0652226	3.13265	0.103448	0.103448	0.183908	0.137931			0.225748	3.05196	0.0882353	0.147059	0.127451	0.127451
		0.0666281	3.14581	0.0857143	0.104762	0.171429	0.161905			0.0436667	3.05747	0.101124	0.157303	0.11236	0.0898876
		0.0631494	3.1413	0.0900901	0.0990991	0.153153	0.162162			0.0428216	3.06108	0.0916667	0.116667	0.116667	0.075
		0.0645508	3.1363	0.09375	0.104167	0.125	0.177083			0.0377823	3.06409	0.142857	0.142857	0.154762	0.0952381
		0.0658255	3.13302	0.103093	0.0824742	0.134021	0.154639			0.0401047	3.07292	0.158333	0.166667	0.141667	0.133333
		0.0685764	3.12796	0.141304	0.0869565	0.130435	0.141304			0.0388719	3.07976	0.141176	0.117647	0.129412	0.164706
		0.0712672	3.12682	0.130435	0.108696	0.130435	0.130435			0.0410021	3.07354	0.109705	0.092827	0.0675105	0.135021
		0.0744556	3.1216	0.108696	0.141304	0.130435	0.119565			0.0392766	3.06738	0.134078	0.111732	0.0782123	0.134078
		0.079046	3.12134	0.105263	0.157895	0.126316	0.0947368			0.0412933	3.06828	0.156682	0.147465	0.101382	0.147465
		0.0825728	3.12321	0.130435	0.152174	0.130435	0.0869565			0.0472582	3.06484	0.11399	0.15544	0.124352	0.103627
		0.0788448	3.12165	0.113208	0.150943	0.132075	0.113208			0.0539803	3.05688	0.0737327	0.202765	0.0737327	0.0921659
		0.0800039	3.12132	0.100917	0.137615	0.137615	0.12844			0.0539803	3.05688	0.0737327	0.202765	0.0737327	0.0921659
		0.0820714	3.12438	0.123894	0.115044	0.150442	0.123894			0.0547485	3.05817	0.0829016	0.207254	0.0932642	0.11399
		0.0822643	3.12611	0.0865385	0.115385	0.144231	0.105769			0.149318	3.04802	0.0720721	0.22973	0.126126	0.135135
		0.0748766	3.12308	0.107527	0.11828	0.129032	0.139785			0.18364	3.04346	0.0645161	0.231183	0.0967742	0.0860215
		0.0742246	3.1097	0.135417	0.145833	0.09375	0.145833			0.169009	3.04618	0.0666667	0.195833	0.0833333	0.0666667
		0.0768531	3.11347	0.130435	0.130435	0.108696	0.130435			0.180661	3.04934	0.125714	0.188571	0.137143	0.0914286
		0.0750336	3.10768	0.12766	0.159574	0.106383	0.0957447			0.220961	3.04816	0.11336	0.206478	0.178138	0.11336
		0.0665954	3.09431	0.152174	0.184783	0.076087	0.0869565			0.251129	3.04605	0.156627	0.13253	0.168675	0.0963855
		0.065262	3.08593	0.18	0.21	0.06	0.09			0.227876	3.05048	0.0991736	0.123967	0.107438	0.0826446
		0.0648745	3.0879	0.164948	0.195876	0.0412371	0.0721649			0.27969	3.03995	0.0804598	0.137931	0.114943	0.114943
		0.0652663	3.09937	0.12844	0.183486	0.0642202	0.100917			0.235785	3.04272	0.0862069	0.215517	0.155172	0.12069
		0.0675829	3.10479	0.123894	0.176991	0.0973451	0.115044			0.239255	3.03717	0.0808081	0.222222	0.111111	0.0909091
		0.0665489	3.12035	0.125	0.125	0.116071	0.133929			0.230704	3.04117	0.081448	0.190045	0.0904977	0.0904977
		0.0686188	3.12902	0.135922	0.15534	0.126214	0.135922			0.230704	3.04117	0.0833333	0.194444	0.0925926	0.0925926
		0.0715723	3.13129	0.108696	0.119565	0.141304	0.130435			0.233204	3.04367	0.0792079	0.207921	0.108911	0.118812
		0.0659188	3.13251	0.0869565	0.130435	0.163043	0.119565			0.24443	3.04489	0.107143	0.205357	0.142857	0.107143
		0.0591538	3.12974	0.11828	0.139785	0.129032	0.107527			0.243932	3.04575	0.105263	0.136842	0.147368	0.0947368
		0.0518551	3.12919	0.11828	0.107527	0.150538	0.11828			0.229202	3.0519	0.0887097	0.120968	0.120968	0.0725806
		0.0541942	3.13809	0.0967742	0.107527	0.16129	0.129032			0.250406	3.0545	0.103448	0.149425	0.16092	0.126437
		0.0544882	3.13743	0.106383	0.0744681	0.180851	0.12766			0.251297	3.05294	0.128	0.168	0.16	0.152
		0.058679	3.13112	0.119565	0.076087	0.163043	0.141304			0.251525	3.04406	0.120482	0.144578	0.144578	0.13253
		0.0627092	3.13519	0.104762	0.0952381	0.190476	0.152381			0.225748	3.05196	0.0728745	0.121457	0.105263	0.105263
		0.0681892	3.15241	0.0729167	0.09375	0.197917	0.15625			0.049203	3.06166	0.144444	0.177778	0.144444	0.0666667
		0.066663	3.14028	0.0978261	0.076087	0.152174	0.173913			0.0446163	3.06127	0.144068	0.161017	0.186441	0.101695
		0.0684943	3.13466	0.0909091	0.0795455	0.147727	0.159091			0.0363245	3.06706	0.1125	0.1125	0.1625	0.1
		0.0658255	3.13302	0.0990099	0.0792079	0.128713	0.148515			0.0377811	3.07392	0.1	0.0833333	0.125	0.0916667
		0.0628258	3.1253	0.152778	0.0972222	0.125	0.138889			0.0386825	3.07774	0.113924	0.0632911	0.151899	0.139241
		0.0671391	3.12664	0.160714	0.151786	0.151786	0.125			0.0393448	3.07348	0.165975	0.124481	0.141079	0.165975
		0.0735027	3.11627	0.109589	0.164384	0.123288	0.109589			0.0392798	3.06753	0.169492	0.135593	0.079096	0.158192
		0.079046	3.12134	0.0934579	0.140187	0.11215	0.0841121			0.0413505	3.07015	0.126697	0.0995475	0.0995475	0.108597
		0.0812019	3.12137	0.0921053	0.157895	0.131579	0.0789474			0.0413505	3.07015	0.145078	0.11399	0.11399	0.124352
		0.0819172	3.12607	0.0990099	0.158416	0.178218	0.108911			0.0509268	3.06204	0.110599	0.221198	0.110599	0.110599
		0.0821706	3.12787	0.0813953	0.116279	0.174419	0.116279			0.0514181	3.05743	0.111628	0.204651	0.0930233	0.139535
		0.0827865	3.12706	0.0967742	0.11828	0.16129	0.11828			0.169002	3.05265	0.0820513	0.194872	0.102564	0.123077
		0.0827865	3.12706	0.0891089	0.108911	0.148515	0.108911			0.169002	3.05265	0.0730594	0.173516	0.0913242	0.109589
		0.086403	3.10855	0.0945946	0.148649	0.148649	0.135135			0.174758	3.04461	0.0634921	0.227513	0.0952381	0.137566
		0.098003	3.12305	0.103774	0.169811	0.150943	0.141509			0.136903	3.05297	0.131687	0.226337	0.123457	0.123457
		0.0822873	3.10633	0.105263	0.157895	0.118421	0.105263			0.198471	3.04772	0.123596	0.146067	0.123596	0.0674157
		0.0750336	3.10768	0.105263	0.131579	0.0877193	0.0789474			0.229974	3.05151	0.106557	0.0983607	0.122951	0.0819672
		0.0671296	3.10289	0.118421	0.171053	0.105263	0.0921053			0.194434	3.05396	0.133333	0.111111	0.133333	0.0888889
		0.0681126	3.09912	0.157407	0.212963	0.101852	0.101852			0.183366	3.05679	0.155102	0.187755	0.163265	0.0979592
		0.0671335	3.09786	0.16092	0.218391	0.0689655	0.0804598			0.236843	3.04829	0.0994475	0.187845	0.154696	0.110497
		0.0668069	3.09575	0.106796	0.184466	0.0582524	0.0970874			0.230678	3.04564	0.079646	0.150442	0.115044	0.0973451
		0.0668069	3.09575	0.114583	0.197917	0.0625	0.104167			0.230678	3.04564	0.0909091	0.171717	0.131313	0.111111
		0.0698263	3.11118	0.119565	0.163043	0.0869565	0.130435			0.204425	3.04361	0.108108	0.234234	0.126126	0.0900901
		0.0718411	3.12502	0.126214	0.15534	0.126214	0.145631			0.209063	3.04369	0.100917	0.211009	0.110092	0.12844
		0.0733819	3.13631	0.0886076	0.126582	0.101266	0.113924			0.230403	3.04888	0.108911	0.168317	0.118812	0.0990099
		0.0659188	3.13251	0.0754717	0.113208	0.141509	0.103774			0.230403	3.04888	0.0982143	0.151786	0.107143	0.0892857
		0.0608154	3.12709	0.109589	0.109589	0.164384	0.0958904			0.237771	3.04566	0.116402	0.169312	0.137566	0.10582
		0.0568982	3.13338	0.131579	0.131579	0.175439	0.149123			0.193537	3.05916	0.119658	0.17094	0.17094	0.119658
		0.0540421	3.1342	0.0810811	0.108108	0.202703	0.135135			0.205781	3.06545	0.0924855	0.104046	0.138728	0.115607
		0.0544882	3.13743	0.0934579	0.0654206	0.158879	0.11215			0.229218	3.05971	0.097561	0.0894309	0.113821	0.105691
		0.0569646	3.13566	0.121951	0.0853659	0.158537	0.134146			0.191377	3.05432	0.111732	0.122905	0.111732	0.122905
		0.0536807	3.12514	0.151515	0.111111	0.131313	0.141414			0.183225	3.05704	0.131148	0.155738	0.163934	0.147541
		0.0678051	3.15084	0.0824742	0.0824742	0.154639	0.154639			0.051302	3.05552	0.134715	0.145078	0.134715	0.0829016
		0.0678051	3.15084	0.0842105	0.0842105	0.157895	0.157895			0.0481481	3.06185	0.142857	0.132653	0.163265	0.0714286
		0.0670959	3.13971	0.102273	0.0909091	0.159091	0.170455			0.0385848	3.0712	0.125	0.114583	0.15625	0.104167
		0.0665167	3.1314	0.134615	0.0961538	0.163462	0.163462			0.0377811	3.07392	0.125	0.104167	0.15625	0.114583
		0.0710445	3.12493	0.128205	0.0897436	0.115385	0.115385			0.174728	3.06494	0.14433	0.0824742	0.154639	0.123711
		0.0681559	3.12578	0.107143	0.107143	0.107143	0.0892857			0.16461	3.06025	0.160804	0.0904523	0.160804	0.100503
		0.0780135	3.11928	0.118421	0.144737	0.118421	0.0921053			0.174463	3.05995	0.173469	0.102041	0.102041	0.122449
		0.0795382	3.12196	0.138889	0.166667	0.157407	0.111111			0.149296	3.06287	0.155738	0.114754	0.114754	0.114754
		0.0882139	3.12252	0.097561	0.158537	0.170732	0.097561			0.0406116	3.07169	0.14876	0.107438	0.107438	0.132231
		0.0880007	3.13486	0.0769231	0.125	0.153846	0.0865385			0.0408266	3.07409	0.14876	0.0991736	0.107438	0.140496
		0.0885762	3.1331	0.0888889	0.144444	0.166667	0.1			0.0440186	3.06896	0.124481	0.149378	0.0995851	0.124481
		0.0894832	3.13293	0.076087	0.119565	0.173913	0.130435			0.14985	3.0592	0.1	0.175	0.1	0.133333
		0.0982398	3.12143	0.107843	0.156863	0.147059	0.137255			0.15328	3.0578	0.0672269	0.184874	0.10084	0.142857
		0.117524	3.11639	0.0987654	0.148148	0.135802	0.0987654			0.174144	3.05883	0.0717949	0.194872	0.0820513	0.158974
		0.107411	3.12673	0.0733945	0.12844	0.12844	0.0917431			0.159861	3.05791	0.117073	0.136585	0.126829	0.15122
		0.118841	3.12688	0.1	0.157143	0.142857	0.1			0.174133	3.0564	0.122449	0.153061	0.122449	0.107143
		0.075662	3.11434	0.156522	0.2	0.130435	0.113043			0.229974	3.05151	0.13198	0.121827	0.152284	0.101523
		0.067099	3.1142	0.123288	0.191781	0.123288	0.0821918			0.174462	3.06176	0.153846	0.0923077	0.153846	0.102564
		0.0659935	3.10529	0.1	0.163636	0.0909091	0.0636364			0.165978	3.0619	0.130653	0.110553	0.170854	0.100503
		0.0666004	3.10648	0.119048	0.178571	0.107143	0.0833333			0.174897	3.05826	0.112821	0.123077	0.14359	0.123077
		0.067913	3.10001	0.144231	0.221154	0.0865385	0.105769			0.207879	3.05025	0.100418	0.150628	0.133891	0.117155
		0.0690964	3.10573	0.108696	0.163043	0.0869565	0.141304			0.24283	3.04061	0.115226	0.148148	0.139918	0.115226
		0.073948	3.1177	0.0989011	0.164835	0.10989	0.131868			0.201006	3.04478	0.113821	0.170732	0.113821	0.105691
		0.073948	3.1177	0.09	0.15	0.1	0.12			0.201475	3.04696	0.121457	0.17004	0.129555	0.0809717
		0.0766246	3.12184	0.0933333	0.146667	0.12	0.133333			0.242974	3.04592	0.130081	0.146341	0.130081	0.105691
		0.0683359	3.12834	0.133929	0.151786	0.142857	0.151786			0.249518	3.05047	0.122951	0.147541	0.122951	0.106557
		0.0685231	3.12713	0.0985915	0.15493	0.140845	0.0985915			0.237404	3.05438	0.141414	0.121212	0.121212	0.121212
		0.0598798	3.12906	0.079646	0.106195	0.123894	0.0973451			0.210452	3.06584	0.121495	0.11215	0.140187	0.168224
		0.059766	3.12619	0.0985915	0.0985915	0.169014	0.126761			0.238479	3.06104	0.121212	0.10101	0.141414	0.141414
		0.0570828	3.13365	0.133333	0.104762	0.171429	0.142857			0.229218	3.05971	0.121212	0.111111	0.141414	0.131313
		0.0531418	3.11905	0.15	0.0875	0.125	0.1375			0.170152	3.06174	0.126904	0.111675	0.13198	0.13198
		0.0513403	3.12125	0.14433	0.0927835	0.113402	0.123711			0.158091	3.05899	0.152709	0.108374	0.147783	0.108374
		0.0667876	3.14804	0.0925926	0.0833333	0.148148	0.138889			0.0493321	3.05906	0.16	0.125714	0.137143	0.0685714
		0.0630658	3.14828	0.115044	0.079646	0.159292	0.141593			0.0486283	3.06276	0.116183	0.107884	0.116183	0.0580913
		0.0631045	3.13724	0.10101	0.0808081	0.161616	0.151515			0.0391761	3.07024	0.135135	0.135135	0.135135	0.108108
		0.0694311	3.13377	0.145833	0.09375	0.145833	0.135417			0.135114	3.06755	0.173554	0.132231	0.157025	0.140496
		0.0648694	3.12894	0.163043	0.0869565	0.130435	0.119565			0.207561	3.05903	0.162162	0.0945946	0.135135	0.121622
		0.0681559	3.12578	0.130435	0.130435	0.130435	0.108696			0.167257	3.06122	0.131148	0.0737705	0.114754	0.0819672
		0.0683629	3.12835	0.152174	0.108696	0.130435	0.108696			0.192526	3.05395	0.149425	0.091954	0.126437	0.103448
		0.0734984	3.13135	0.139785	0.0967742	0.16129	0.107527			0.148073	3.06253	0.190909	0.0909091	0.136364	0.136364
		0.083139	3.13361	0.129032	0.107527	0.16129	0.0967742			0.0387879	3.07564	0.14433	0.0927835	0.14433	0.113402
		0.0857024	3.13208	0.103774	0.122642	0.160377	0.0849057			0.0401584	3.07501	0.133333	0.0857143	0.114286	0.12381
		0.0951149	3.13229	0.0833333	0.157407	0.175926	0.0925926			0.0401584	3.07501	0.132701	0.0853081	0.113744	0.123223
		0.114098	3.12718	0.0925926	0.157407	0.157407	0.111111			0.0409989	3.0769	0.15625	0.09375	0.104167	0.145833
		0.111238	3.13076	0.101852	0.148148	0.175926	0.111111			0.147894	3.06773	0.136986	0.127854	0.109589	0.187215
		0.117858	3.12957	0.0957447	0.148936	0.148936	0.0957447			0.177023	3.0574	0.0874317	0.142077	0.120219	0.15847
		0.104561	3.12608	0.0833333	0.145833	0.177083	0.104167			0.167651	3.06051	0.0833333	0.108333	0.0916667	0.129167
		0.103587	3.12816	0.108696	0.141304	0.163043	0.0869565			0.206714	3.05388	0.08	0.173333	0.12	0.14
		0.0940009	3.12743	0.108696	0.163043	0.152174	0.076087			0.185283	3.0578	0.121951	0.154472	0.162602	0.166667
		0.0647305	3.11899	0.129032	0.172043	0.139785	0.0537634			0.208073	3.0552	0.120805	0.0939597	0.161074	0.134228
		0.0659935	3.10529	0.111111	0.181818	0.10101	0.0707071			0.168987	3.06245	0.0983607	0.0901639	0.131148	0.0819672
		0.0661838	3.10548	0.132653	0.193878	0.0918367	0.0918367			0.207088	3.05566	0.111801	0.0993789	0.161491	0.0993789
		0.0692481	3.109	0.154545	0.154545	0.0818182	0.109091			0.192602	3.04797	0.145923	0.145923	0.171674	0.120172
		0.0673295	3.10755	0.125	0.160714	0.0892857	0.133929			0.2355	3.0406	0.13198	0.172589	0.13198	0.071066
		0.0709247	3.11711	0.108108	0.171171	0.0900901	0.144144			0.227063	3.04186	0.101852	0.157407	0.12037	0.0833333
		0.0714357	3.11901	0.100917	0.137615	0.100917	0.12844			0.227063	3.04186	0.104762	0.161905	0.12381	0.0857143
		0.0718833	3.12265	0.119565	0.130435	0.119565	0.130435			0.236313	3.05193	0.141414	0.131313	0.111111	0.121212
		0.0686376	3.12026	0.150538	0.129032	0.0967742	0.11828			0.241186	3.05652	0.185841	0.0973451	0.132743	0.150442
		0.062866	3.12145	0.11828	0.129032	0.139785	0.107527			0.257727	3.0569	0.125	0.102273	0.102273	0.159091
		0.0598798	3.12906	0.0967742	0.129032	0.150538	0.11828			0.229346	3.06518	0.0991736	0.0909091	0.0991736	0.123967
		0.0566571	3.12507	0.107527	0.129032	0.129032	0.129032			0.287429	3.05642	0.133333	0.0933333	0.133333	0.146667
		0.0529754	3.11112	0.153061	0.122449	0.0816327	0.132653			0.219756	3.06115	0.188755	0.11245	0.160643	0.144578
		0.0555693	3.1133	0.154639	0.113402	0.0824742	0.14433			0.201292	3.05673	0.139073	0.119205	0.119205	0.13245
		0.0517375	3.11703	0.150442	0.115044	0.0973451	0.123894			0.163078	3.06168	0.125506	0.0728745	0.11336	0.0890688
		0.0652617	3.12405	0.142857	0.107143	0.0952381	0.107143			0.0563387	3.05981	0.134715	0.176166	0.11399	0.0725389
		0.067509	3.12944	0.139535	0.0930233	0.104651	0.127907			0.0484619	3.0633	0.16	0.142222	0.16	0.106667
		0.067327	3.13622	0.164557	0.101266	0.164557	0.126582			0.0413958	3.07211	0.126316	0.115789	0.147368	0.105263
		0.065627	3.13573	0.142857	0.0816327	0.132653	0.112245			0.168643	3.06584	0.115702	0.0743802	0.115702	0.0991736
		0.0600827	3.12929	0.173913	0.0724638	0.144928	0.101449			0.179783	3.0623	0.136842	0.0842105	0.147368	0.126316
		0.0637687	3.12965	0.186916	0.102804	0.158879	0.121495			0.136608	3.06413	0.175732	0.0920502	0.1841	0.142259
		0.0682936	3.13154	0.161765	0.102941	0.147059	0.0882353			0.173687	3.0581	0.193182	0.0909091	0.147727	0.125
		0.0741081	3.13195	0.126214	0.0873786	0.145631	0.0873786			0.167847	3.06258	0.154545	0.0727273	0.118182	0.1
		0.0766852	3.12879	0.144928	0.101449	0.15942	0.101449			0.167847	3.06258	0.173469	0.0816327	0.132653	0.112245
		0.0930034	3.11677	0.113636	0.136364	0.147727	0.0795455			0.0393428	3.07502	0.165899	0.0921659	0.147465	0.147465
		0.105167	3.12682	0.0617284	0.135802	0.160494	0.0864198			0.0388241	3.07608	0.175115	0.101382	0.129032	0.147465
		0.117727	3.13156	0.0804598	0.16092	0.172414	0.114943			0.0398052	3.07577	0.145078	0.0932642	0.0829016	0.181347
		0.117727	3.13156	0.0786517	0.157303	0.168539	0.11236			0.0398052	3.07577	0.129032	0.0829493	0.0737327	0.16129
		0.125963	3.12987	0.0649351	0.155844	0.155844	0.103896			0.173615	3.06454	0.121547	0.132597	0.110497	0.18232
		0.106644	3.13339	0.0857143	0.161905	0.2	0.114286			0.141081	3.06186	0.145299	0.153846	0.119658	0.166667
		0.10508	3.13418	0.0882353	0.161765	0.161765	0.0882353			0.0519973	3.06244	0.0967742	0.16129	0.0860215	0.134409
		0.0940009	3.12743	0.0900901	0.135135	0.126126	0.0630631			0.0500466	3.06521	0.0991736	0.107438	0.0909091	0.103306
		0.0676891	3.12081	0.115942	0.144928	0.173913	0.057971			0.0471912	3.06523	0.137566	0.10582	0.137566	0.10582
		0.0703993	3.11183	0.123894	0.19469	0.150442	0.115044			0.137602	3.06112	0.157676	0.157676	0.165975	0.116183
		0.0689375	3.10629	0.139241	0.151899	0.0759494	0.113924			0.174946	3.05745	0.132597	0.132597	0.165746	0.110497
		0.0708309	3.10844	0.127451	0.137255	0.0784314	0.107843			0.16559	3.05238	0.136986	0.109589	0.127854	0.0730594
		0.0708309	3.10844	0.144444	0.155556	0.0888889	0.122222			0.164189	3.05145	0.152284	0.121827	0.152284	0.0812183
		0.0674667	3.11648	0.141176	0.117647	0.0705882	0.129412			0.200815	3.04728	0.135747	0.190045	0.135747	0.0995475
		0.0673842	3.12101	0.168317	0.128713	0.0990099	0.148515			0.201269	3.05082	0.153846	0.162896	0.135747	0.108597
		0.0713348	3.11898	0.142857	0.114286	0.114286	0.114286			0.228281	3.06093	0.166667	0.0784314	0.107843	0.137255
		0.0686376	3.12026	0.12963	0.111111	0.0833333	0.101852			0.228281	3.06093	0.153153	0.0720721	0.0990991	0.126126
		0.0656764	3.11741	0.144928	0.144928	0.0869565	0.115942			0.237514	3.0579	0.173913	0.0978261	0.119565	0.152174
		0.05576	3.11675	0.175439	0.157895	0.122807	0.131579			0.193913	3.06964	0.181034	0.112069	0.137931	0.146552
		0.0551701	3.11524	0.130435	0.144928	0.0724638	0.144928			0.256213	3.05741	0.138298	0.0957447	0.138298	0.106383
		0.0532766	3.10998	0.134615	0.115385	0.0673077	0.125			0.165963	3.06588	0.126531	0.0734694	0.106122	0.0979592
		0.0532766	3.10998	0.17284	0.148148	0.0864198	0.160494			0.177074	3.05871	0.162304	0.0837696	0.136126	0.104712
		0.0562095	3.09045	0.16129	0.16129	0.0752688	0.107527			0.141774	3.06289	0.191111	0.0977778	0.16	0.115556

## Sheet: Fig. S7
Fig. S7c		HEC-Mo with high CSRO		Diameter	Area Fraction			HEC-Mo with low CSRO		Diameter	Area Fraction
				um						um
				0.32897	0.01428					0.32717	0.00161
				0.40357	0.00579					0.39701	0.00353
				0.49509	0.00626					0.48176	0.000980348
				0.60737	0.00634					0.5846	0.00087391
				0.74511	0.00354					0.70939	0.000876711
				0.91409	0.00268					0.86082	0.000644229
				1.12139	0.00239					1.04457	0.000789881
				1.3757	0.00379					1.26755	0.000453761
				1.68769	0.00642					1.53813	0.002
				2.07043	0.00564					1.86646	0.0034
				2.53997	0.00873					2.26488	0.00781
				3.11599	0.01283					2.74835	0.01177
				3.82265	0.0243					3.33502	0.01841
				4.68956	0.03284					4.04693	0.04316
				5.75308	0.0759					4.9108	0.05882
				7.05778	0.15392					5.95907	0.10602
				8.65837	0.20248					7.23111	0.11433
				10.6219	0.22539					8.77469	0.24769
				13.0308	0.12324					10.6478	0.22701
				15.986	0.08325					12.9207	0.14983

## Sheet: Fig. S8
Fig. S8a		Depth	Damage	Depth	Damage		Fig. S8b		Depth	Si density
		µm	dpa	µm	dpa				µm	at.%
			HEC_Zr		HEC_Mo					HEC_Mo
		0.03	0.93954	0.03	0.97509				0.03	0.000566262
		0.06	1.02081	0.06	1.02533				0.06	0.000141566
		0.09	1.1064	0.09	1.11435				0.09	0.000283131
		0.12	1.10488	0.12	1.16421				0.12	0.000424697
		0.15	1.16676	0.15	1.22524				0.15	0.000283131
		0.18	1.24367	0.18	1.18881				0.18	0.000283131
		0.21	1.36496	0.21	1.27682				0.21	0.000566262
		0.24	1.23804	0.24	1.35104				0.24	0.000141566
		0.27	1.50559	0.27	1.36209				0.27	0.000141566
		0.3	1.41143	0.3	1.4693				0.3	0.000707828
		0.33	1.40607	0.33	1.44511				0.33	0.000283131
		0.36	1.45077	0.36	1.51881				0.36	0.00127
		0.39	1.42446	0.39	1.58586				0.39	0.000849393
		0.42	1.55913	0.42	1.63415				0.42	0.00156
		0.45	1.82322	0.45	1.70262				0.45	0.00198
		0.48	1.81576	0.48	1.84384				0.48	0.00184
		0.51	1.87388	0.51	1.82305				0.51	0.00198
		0.54	1.95139	0.54	2.02744				0.54	0.00227
		0.57	2.18044	0.57	2.12076				0.57	0.00198
		0.6	2.23771	0.6	2.20269				0.6	0.00241
		0.63	2.43606	0.63	2.34319				0.63	0.00311
		0.66	2.39953	0.66	2.43369				0.66	0.00453
		0.69	2.34312	0.69	2.5589				0.69	0.00566
		0.72	2.66504	0.72	2.72077				0.72	0.00595
		0.75	2.83024	0.75	2.80008				0.75	0.00623
		0.78	3.01384	0.78	3.03943				0.78	0.00821
		0.81	3.26375	0.81	3.19358				0.81	0.00849
		0.84	3.46519	0.84	3.46735				0.84	0.01062
		0.87	3.75869	0.87	3.65151				0.87	0.01331
		0.9	3.92367	0.9	3.92655				0.9	0.01727
		0.93	4.14649	0.93	4.1938				0.93	0.01968
		0.96	4.46279	0.96	4.47859				0.96	0.02463
		0.99	4.70502	0.99	4.75919				0.99	0.03157
		1.02	5.27259	1.02	5.17671				1.02	0.03822
		1.05	5.66239	1.05	5.66693				1.05	0.04799
		1.08	6.06844	1.08	6.05612				1.08	0.05932
		1.11	6.42427	1.11	6.61458				1.11	0.0831
		1.14	6.96688	1.14	7.08253				1.14	0.10886
		1.17	7.62719	1.17	7.77277				1.17	0.14015
		1.2	8.2641	1.2	8.42412				1.2	0.16903
		1.23	9.11663	1.23	9.00938				1.23	0.22836
		1.26	9.6488	1.26	9.54444				1.26	0.28471
		1.29	9.92971	1.29	10.0338				1.29	0.36482
		1.32	10.1895	1.32	10.2264				1.32	0.44508
		1.35	10.0729	1.35	10.1732				1.35	0.56116
		1.38	9.89131	1.38	9.7234				1.38	0.64355
		1.41	8.90421	1.41	8.55952				1.41	0.72425
		1.44	7.41467	1.44	6.96261				1.44	0.71972
		1.47	5.65353	1.47	5.04617				1.47	0.66351
		1.5	3.6459	1.5	3.26698				1.5	0.53753
		1.53	2.10878	1.53	1.73742				1.53	0.35024
		1.56	0.93493	1.56	0.74859				1.56	0.18602
		1.59	0.37347	1.59	0.25805				1.59	0.07305
		1.62	0.10328	1.62	0.06677				1.62	0.02506
		1.65	0.02567	1.65	0.0143				1.65	0.00538
		1.68	0.00707	1.68	0.00262				1.68	0.0017
		1.71	0.00061444	1.71	0.000156905				1.71	0
		1.74	0	1.74	0				1.74	0
		1.77	0	1.77	0				1.77	0
		1.8	0	1.8	0				1.8	0
		1.83	0	1.83	0				1.83	0
		1.86	0	1.86	0				1.86	0
		1.89	0	1.89	0				1.89	0
		1.92	0	1.92	0				1.92	0
		1.95	0	1.95	0				1.95	0
		1.98	0	1.98	0				1.98	0
		2.01	0	2.01	0				2.01	0
		2.04	0	2.04	0				2.04	0
		2.07	0	2.07	0				2.07	0
		2.1	0	2.1	0				2.1	0
		2.13	0	2.13	0				2.13	0
		2.16	0	2.16	0				2.16	0
		2.19	0	2.19	0				2.19	0
		2.22	0	2.22	0				2.22	0
		2.25	0	2.25	0				2.25	0
		2.28	0	2.28	0				2.28	0
		2.31	0	2.31	0				2.31	0
		2.34	0	2.34	0				2.34	0
		2.37	0	2.37	0				2.37	0
		2.4	0	2.4	0				2.4	0
		2.43	0	2.43	0				2.43	0
		2.46	0	2.46	0				2.46	0
		2.49	0	2.49	0				2.49	0
		2.52	0	2.52	0				2.52	0
		2.55	0	2.55	0				2.55	0
		2.58	0	2.58	0				2.58	0
		2.61	0	2.61	0				2.61	0
		2.64	0	2.64	0				2.64	0
		2.67	0	2.67	0				2.67	0
		2.7	0	2.7	0				2.7	0
		2.73	0	2.73	0				2.73	0
		2.76	0	2.76	0				2.76	0
		2.79	0	2.79	0				2.79	0
		2.82	0	2.82	0				2.82	0
		2.85	0	2.85	0				2.85	0
		2.88	0	2.88	0				2.88	0
		2.91	0	2.91	0				2.91	0
		2.94	0	2.94	0				2.94	0
		2.97	0	2.97	0				2.97	0
		3	0	3	0				3	0

## Sheet: Fig. S11
Fig. S11a			2 theta	Intensity	2 theta	Intensity	2 theta	Intensity
			°		°		°
				(TiVZrNb)C as-synthesized		(TiVMoNb)C as-synthesized		(TiVMoNb)C 1773 K
			20.005	153.593	20.005	5.10776	20.005	-144.849
			20.01	153.622	20.01	5.07814	20.01	-144.807
			20.015	153.663	20.015	5.06488	20.015	-144.795
			20.02	153.654	20.02	5.11728	20.02	-144.784
			20.025	153.611	20.025	5.21223	20.025	-144.787
			20.03	153.59	20.03	5.20376	20.03	-144.746
			20.035	153.556	20.035	5.12398	20.035	-144.736
			20.04	153.565	20.04	5.05793	20.04	-144.816
			20.045	153.551	20.045	5.02853	20.045	-144.775
			20.05	153.535	20.05	5.04558	20.05	-144.67
			20.055	153.552	20.055	5.07118	20.055	-144.624
			20.06	153.607	20.06	5.14531	20.06	-144.662
			20.065	153.656	20.065	5.18583	20.065	-144.674
			20.07	153.654	20.07	5.16588	20.07	-144.625
			20.075	153.631	20.075	5.10023	20.075	-144.576
			20.08	153.584	20.08	4.9762	20.08	-144.61
			20.085	153.564	20.085	4.90196	20.085	-144.667
			20.09	153.485	20.09	4.92054	20.09	-144.754
			20.095	153.419	20.095	4.94759	20.095	-144.875
			20.1	153.439	20.1	4.95668	20.1	-144.953
			20.105	153.466	20.105	4.95675	20.105	-144.888
			20.11	153.538	20.11	4.98934	20.11	-144.855
			20.115	153.54	20.115	5.06217	20.115	-144.767
			20.12	153.52	20.12	5.12692	20.12	-144.659
			20.125	153.53	20.125	5.15422	20.125	-144.55
			20.13	153.543	20.13	5.21267	20.13	-144.486
			20.135	153.543	20.135	5.23541	20.135	-144.627
			20.14	153.495	20.14	5.294	20.14	-144.856
			20.145	153.466	20.145	5.32576	20.145	-145.019
			20.15	153.501	20.15	5.22987	20.15	-145.036
			20.155	153.516	20.155	5.14738	20.155	-145.096
			20.16	153.548	20.16	5.09128	20.16	-145.148
			20.165	153.567	20.165	5.13177	20.165	-145.115
			20.17	153.525	20.17	5.17164	20.17	-145.029
			20.175	153.524	20.175	5.13282	20.175	-145.012
			20.18	153.526	20.18	5.06601	20.18	-145.035
			20.185	153.612	20.185	5.03845	20.185	-144.948
			20.19	153.7	20.19	5.03791	20.19	-144.802
			20.195	153.732	20.195	5.03092	20.195	-144.66
			20.2	153.741	20.2	4.97562	20.2	-144.679
			20.205	153.754	20.205	4.98706	20.205	-144.697
			20.21	153.727	20.21	5.0479	20.21	-144.727
			20.215	153.73	20.215	5.12471	20.215	-144.738
			20.22	153.647	20.22	5.25391	20.22	-144.8
			20.225	153.526	20.225	5.26811	20.225	-144.851
			20.23	153.461	20.23	5.2634	20.23	-144.821
			20.235	153.475	20.235	5.18844	20.235	-144.82
			20.24	153.499	20.24	5.08857	20.24	-144.776
			20.245	153.495	20.245	5.0861	20.245	-144.792
			20.25	153.473	20.25	5.09827	20.25	-144.798
			20.255	153.512	20.255	5.1686	20.255	-144.773
			20.26	153.544	20.26	5.1401	20.26	-144.674
			20.265	153.508	20.265	5.08958	20.265	-144.577
			20.27	153.486	20.27	5.03939	20.27	-144.555
			20.275	153.461	20.275	5.06807	20.275	-144.597
			20.28	153.453	20.28	5.11609	20.28	-144.718
			20.285	153.428	20.285	5.1892	20.285	-144.809
			20.29	153.457	20.29	5.23563	20.29	-144.936
			20.295	153.493	20.295	5.20952	20.295	-144.995
			20.3	153.532	20.3	5.18591	20.3	-145.024
			20.305	153.593	20.305	5.15625	20.305	-145.081
			20.31	153.572	20.31	5.17396	20.31	-145.113
			20.315	153.541	20.315	5.16027	20.315	-145.118
			20.32	153.485	20.32	5.12279	20.32	-145.092
			20.325	153.423	20.325	5.03968	20.325	-145.014
			20.33	153.401	20.33	5.089	20.33	-144.993
			20.335	153.392	20.335	5.18525	20.335	-145.045
			20.34	153.438	20.34	5.21727	20.34	-144.978
			20.345	153.511	20.345	5.17979	20.345	-144.878
			20.35	153.511	20.35	5.14738	20.35	-144.748
			20.355	153.461	20.355	5.10273	20.355	-144.721
			20.36	153.368	20.36	5.16845	20.36	-144.647
			20.365	153.384	20.365	5.16943	20.365	-144.596
			20.37	153.427	20.37	5.14169	20.37	-144.656
			20.375	153.493	20.375	5.04247	20.375	-144.769
			20.38	153.507	20.38	5.00155	20.38	-144.946
			20.385	153.497	20.385	4.9846	20.385	-145.026
			20.39	153.464	20.39	5.04276	20.39	-145.017
			20.395	153.424	20.395	4.99807	20.395	-145.013
			20.4	153.399	20.4	4.99536	20.4	-144.964
			20.405	153.39	20.405	5.01035	20.405	-144.942
			20.41	153.446	20.41	4.95657	20.41	-145
			20.415	153.509	20.415	4.97059	20.415	-145.066
			20.42	153.587	20.42	5.05753	20.42	-145.014
			20.425	153.601	20.425	5.14303	20.425	-144.98
			20.43	153.62	20.43	5.20886	20.43	-144.861
			20.435	153.605	20.435	5.15875	20.435	-144.884
			20.44	153.613	20.44	5.1229	20.44	-144.86
			20.445	153.578	20.445	5.17388	20.445	-144.807
			20.45	153.518	20.45	5.26796	20.45	-144.796
			20.455	153.431	20.455	5.29255	20.455	-144.87
			20.46	153.41	20.46	5.25228	20.46	-144.921
			20.465	153.456	20.465	5.19579	20.465	-144.891
			20.47	153.484	20.47	5.19427	20.47	-144.809
			20.475	153.502	20.475	5.2014	20.475	-144.761
			20.48	153.514	20.48	5.27423	20.48	-144.806
			20.485	153.544	20.485	5.3049	20.485	-144.808
			20.49	153.578	20.49	5.30903	20.49	-144.734
			20.495	153.59	20.495	5.2978	20.495	-144.647
			20.5	153.572	20.5	5.21998	20.5	-144.575
			20.505	153.613	20.505	5.18446	20.505	-144.555
			20.51	153.635	20.51	5.19347	20.51	-144.673
			20.515	153.639	20.515	5.18974	20.515	-144.737
			20.52	153.604	20.52	5.23218	20.52	-144.815
			20.525	153.579	20.525	5.2965	20.525	-144.718
			20.53	153.567	20.53	5.28683	20.53	-144.809
			20.535	153.526	20.535	5.25442	20.535	-144.893
			20.54	153.494	20.54	5.16979	20.54	-144.914
			20.545	153.504	20.545	5.08495	20.545	-144.91
			20.55	153.558	20.55	5.05293	20.55	-144.845
			20.555	153.549	20.555	5.06271	20.555	-144.735
			20.56	153.526	20.56	5.10928	20.56	-144.743
			20.565	153.473	20.565	5.1603	20.565	-144.757
			20.57	153.47	20.57	5.19304	20.57	-144.855
			20.575	153.531	20.575	5.2626	20.575	-144.861
			20.58	153.573	20.58	5.23878	20.58	-144.726
			20.585	153.553	20.585	5.21857	20.585	-144.685
			20.59	153.541	20.59	5.14709	20.59	-144.663
			20.595	153.515	20.595	5.06372	20.595	-144.593
			20.6	153.508	20.6	5.02929	20.6	-144.605
			20.605	153.499	20.605	5.03095	20.605	-144.589
			20.61	153.517	20.61	5.06039	20.61	-144.755
			20.615	153.539	20.615	5.11355	20.615	-144.88
			20.62	153.582	20.62	5.11898	20.62	-144.833
			20.625	153.609	20.625	5.12735	20.625	-144.76
			20.63	153.6	20.63	5.24674	20.63	-144.668
			20.635	153.59	20.635	5.38218	20.635	-144.603
			20.64	153.558	20.64	5.44294	20.64	-144.558
			20.645	153.548	20.645	5.42806	20.645	-144.528
			20.65	153.512	20.65	5.29447	20.65	-144.676
			20.655	153.459	20.655	5.16907	20.655	-144.843
			20.66	153.486	20.66	5.11815	20.66	-144.994
			20.665	153.572	20.665	5.07788	20.665	-145.084
			20.67	153.614	20.67	5.07231	20.67	-145.132
			20.675	153.649	20.675	5.16248	20.675	-145.073
			20.68	153.65	20.68	5.24964	20.68	-144.973
			20.685	153.604	20.685	5.33289	20.685	-144.813
			20.69	153.57	20.69	5.32637	20.69	-144.704
			20.695	153.576	20.695	5.27162	20.695	-144.635
			20.7	153.607	20.7	5.28697	20.7	-144.608
			20.705	153.632	20.705	5.20423	20.705	-144.603
			20.71	153.586	20.71	5.15817	20.71	-144.61
			20.715	153.569	20.715	5.08256	20.715	-144.67
			20.72	153.607	20.72	5.01136	20.72	-144.716
			20.725	153.642	20.725	5.00988	20.725	-144.744
			20.73	153.58	20.73	5.07839	20.73	-144.744
			20.735	153.493	20.735	5.13495	20.735	-144.75
			20.74	153.41	20.74	5.19568	20.74	-144.795
			20.745	153.355	20.745	5.24435	20.745	-144.9
			20.75	153.367	20.75	5.23552	20.75	-144.978
			20.755	153.359	20.755	5.17696	20.755	-144.985
			20.76	153.381	20.76	5.05601	20.76	-145.012
			20.765	153.395	20.765	4.99514	20.765	-144.916
			20.77	153.42	20.77	5.03675	20.77	-144.786
			20.775	153.442	20.775	5.11573	20.775	-144.668
			20.78	153.479	20.78	5.12463	20.78	-144.536
			20.785	153.571	20.785	5.15875	20.785	-144.475
			20.79	153.604	20.79	5.15299	20.79	-144.502
			20.795	153.544	20.795	5.1628	20.795	-144.642
			20.8	153.44	20.8	5.15835	20.8	-144.765
			20.805	153.358	20.805	5.14531	20.805	-144.787
			20.81	153.349	20.81	5.18793	20.81	-144.795
			20.815	153.36	20.815	5.21741	20.815	-144.705
			20.82	153.413	20.82	5.15473	20.82	-144.651
			20.825	153.492	20.825	4.99181	20.825	-144.554
			20.83	153.561	20.83	4.96624	20.83	-144.561
			20.835	153.605	20.835	5.00651	20.835	-144.746
			20.84	153.633	20.84	5.09099	20.84	-144.959
			20.845	153.644	20.845	5.18927	20.845	-145.111
			20.85	153.681	20.85	5.30356	20.85	-145.17
			20.855	153.663	20.855	5.32384	20.855	-145.111
			20.86	153.61	20.86	5.29509	20.86	-145.001
			20.865	153.528	20.865	5.29635	20.865	-144.919
			20.87	153.497	20.87	5.4018	20.87	-144.972
			20.875	153.508	20.875	5.44316	20.875	-145.018
			20.88	153.515	20.88	5.40173	20.88	-145.035
			20.885	153.506	20.885	5.3418	20.885	-144.997
			20.89	153.522	20.89	5.29259	20.89	-145.029
			20.895	153.535	20.895	5.32728	20.895	-145.064
			20.9	153.538	20.9	5.44222	20.9	-145.033
			20.905	153.497	20.905	5.50045	20.905	-144.889
			20.91	153.477	20.91	5.43845	20.91	-144.815
			20.915	153.525	20.915	5.35418	20.915	-144.777
			20.92	153.589	20.92	5.31095	20.92	-144.845
			20.925	153.568	20.925	5.29527	20.925	-144.915
			20.93	153.475	20.93	5.30526	20.93	-144.996
			20.935	153.419	20.935	5.24573	20.935	-145.011
			20.94	153.386	20.94	5.20669	20.94	-144.889
			20.945	153.348	20.945	5.23153	20.945	-144.783
			20.95	153.337	20.95	5.20445	20.95	-144.846
			20.955	153.327	20.955	5.18399	20.955	-144.884
			20.96	153.328	20.96	5.21589	20.96	-144.889
			20.965	153.354	20.965	5.17631	20.965	-144.858
			20.97	153.39	20.97	5.14987	20.97	-144.899
			20.975	153.458	20.975	5.17052	20.975	-145.009
			20.98	153.471	20.98	5.17616	20.98	-145.058
			20.985	153.444	20.985	5.20622	20.985	-145.013
			20.99	153.423	20.99	5.1946	20.99	-144.876
			20.995	153.421	20.995	5.1573	20.995	-144.785
			21	153.442	21	5.15411	21	-144.8
			21.005	153.426	21.005	5.18916	21.005	-144.769
			21.01	153.408	21.01	5.1766	21.01	-144.83
			21.015	153.416	21.015	5.19684	21.015	-144.877
			21.02	153.454	21.02	5.28582	21.02	-144.957
			21.025	153.437	21.025	5.31696	21.025	-145.089
			21.03	153.39	21.03	5.32764	21.03	-145.108
			21.035	153.368	21.035	5.29838	21.035	-145.077
			21.04	153.359	21.04	5.2517	21.04	-145.017
			21.045	153.404	21.045	5.16519	21.045	-144.991
			21.05	153.399	21.05	5.08755	21.05	-144.976
			21.055	153.386	21.055	4.98746	21.055	-144.959
			21.06	153.42	21.06	4.96324	21.06	-144.949
			21.065	153.454	21.065	4.97392	21.065	-144.992
			21.07	153.5	21.07	4.98558	21.07	-145.039
			21.075	153.526	21.075	5.04989	21.075	-145.113
			21.08	153.523	21.08	5.11033	21.08	-145.129
			21.085	153.524	21.085	5.19355	21.085	-145.071
			21.09	153.48	21.09	5.27868	21.09	-144.886
			21.095	153.465	21.095	5.27285	21.095	-144.75
			21.1	153.494	21.1	5.19485	21.1	-144.677
			21.105	153.473	21.105	5.20944	21.105	-144.611
			21.11	153.473	21.11	5.19659	21.11	-144.71
			21.115	153.497	21.115	5.11022	21.115	-144.896
			21.12	153.498	21.12	4.98112	21.12	-145.004
			21.125	153.513	21.125	4.8651	21.125	-144.888
			21.13	153.496	21.13	4.84591	21.13	-144.693
			21.135	153.458	21.135	4.88248	21.135	-144.61
			21.14	153.477	21.14	4.97964	21.14	-144.567
			21.145	153.503	21.145	5.09657	21.145	-144.58
			21.15	153.482	21.15	5.08969	21.15	-144.614
			21.155	153.461	21.155	5.05797	21.155	-144.684
			21.16	153.499	21.16	5.04957	21.16	-144.84
			21.165	153.522	21.165	5.00068	21.165	-144.962
			21.17	153.543	21.17	4.98062	21.17	-144.902
			21.175	153.492	21.175	5.00437	21.175	-144.893
			21.18	153.479	21.18	5.06615	21.18	-144.887
			21.185	153.522	21.185	5.15987	21.185	-144.916
			21.19	153.527	21.19	5.22335	21.19	-144.909
			21.195	153.481	21.195	5.30468	21.195	-144.808
			21.2	153.459	21.2	5.37537	21.2	-144.674
			21.205	153.497	21.205	5.42549	21.205	-144.665
			21.21	153.526	21.21	5.39228	21.21	-144.791
			21.215	153.509	21.215	5.32634	21.215	-144.855
			21.22	153.458	21.22	5.23309	21.22	-144.954
			21.225	153.5	21.225	5.16729	21.225	-144.976
			21.23	153.486	21.23	5.16483	21.23	-144.94
			21.235	153.478	21.235	5.2181	21.235	-144.916
			21.24	153.514	21.24	5.17631	21.24	-144.922
			21.245	153.518	21.245	5.18373	21.245	-145.063
			21.25	153.522	21.25	5.16233	21.25	-145.127
			21.255	153.498	21.255	5.18609	21.255	-145.021
			21.26	153.445	21.26	5.21745	21.26	-144.903
			21.265	153.431	21.265	5.25018	21.265	-144.919
			21.27	153.439	21.27	5.27843	21.27	-144.958
			21.275	153.425	21.275	5.30772	21.275	-145.006
			21.28	153.408	21.28	5.31982	21.28	-145.028
			21.285	153.387	21.285	5.29567	21.285	-145.072
			21.29	153.398	21.29	5.24363	21.29	-145.109
			21.295	153.413	21.295	5.22201	21.295	-145.179
			21.3	153.436	21.3	5.20361	21.3	-145.215
			21.305	153.43	21.305	5.20427	21.305	-145.169
			21.31	153.445	21.31	5.12576	21.31	-145.162
			21.315	153.461	21.315	5.11888	21.315	-145.076
			21.32	153.475	21.32	5.15534	21.32	-145.012
			21.325	153.501	21.325	5.14944	21.325	-144.94
			21.33	153.555	21.33	5.22806	21.33	-144.877
			21.335	153.586	21.335	5.29643	21.335	-144.865
			21.34	153.572	21.34	5.35752	21.34	-144.84
			21.345	153.551	21.345	5.34738	21.345	-144.835
			21.35	153.555	21.35	5.29433	21.35	-144.829
			21.355	153.572	21.355	5.25112	21.355	-144.736
			21.36	153.558	21.36	5.17417	21.36	-144.835
			21.365	153.536	21.365	5.1984	21.365	-144.891
			21.37	153.509	21.37	5.21879	21.37	-145.026
			21.375	153.51	21.375	5.24381	21.375	-145.05
			21.38	153.477	21.38	5.31765	21.38	-145.064
			21.385	153.446	21.385	5.28408	21.385	-144.913
			21.39	153.393	21.39	5.15234	21.39	-144.747
			21.395	153.351	21.395	5.0357	21.395	-144.658
			21.4	153.326	21.4	4.97584	21.4	-144.642
			21.405	153.358	21.405	5.03896	21.405	-144.677
			21.41	153.423	21.41	5.1523	21.41	-144.76
			21.415	153.504	21.415	5.22976	21.415	-144.771
			21.42	153.575	21.42	5.20115	21.42	-144.766
			21.425	153.598	21.425	5.14625	21.425	-144.781
			21.43	153.616	21.43	5.068	21.43	-144.833
			21.435	153.565	21.435	5.02918	21.435	-144.943
			21.44	153.497	21.44	5.07481	21.44	-145.054
			21.445	153.419	21.445	5.14546	21.445	-145.101
			21.45	153.369	21.45	5.26988	21.45	-145.136
			21.455	153.363	21.455	5.3116	21.455	-145.086
			21.46	153.386	21.46	5.26742	21.46	-145.061
			21.465	153.431	21.465	5.16056	21.465	-145.021
			21.47	153.458	21.47	5.11826	21.47	-145.031
			21.475	153.43	21.475	5.12348	21.475	-144.994
			21.48	153.36	21.48	5.2282	21.48	-144.96
			21.485	153.33	21.485	5.31464	21.485	-144.904
			21.49	153.271	21.49	5.32525	21.49	-144.742
			21.495	153.271	21.495	5.24341	21.495	-144.627
			21.5	153.244	21.5	5.1653	21.5	-144.515
			21.505	153.211	21.505	5.07912	21.505	-144.482
			21.51	153.237	21.51	5.02469	21.51	-144.576
			21.515	153.331	21.515	5.00278	21.515	-144.649
			21.52	153.444	21.52	5.00274	21.52	-144.818
			21.525	153.505	21.525	5.0299	21.525	-144.954
			21.53	153.497	21.53	5.05684	21.53	-145.122
			21.535	153.422	21.535	5.06449	21.535	-145.219
			21.54	153.395	21.54	5.03403	21.54	-145.238
			21.545	153.413	21.545	5.03265	21.545	-145.209
			21.55	153.421	21.55	5.09179	21.55	-145.212
			21.555	153.47	21.555	5.10921	21.555	-145.127
			21.56	153.498	21.56	5.12619	21.56	-145.081
			21.565	153.507	21.565	5.22367	21.565	-144.979
			21.57	153.512	21.57	5.26438	21.57	-144.901
			21.575	153.542	21.575	5.24305	21.575	-144.891
			21.58	153.542	21.58	5.2307	21.58	-144.88
			21.585	153.539	21.585	5.21133	21.585	-144.866
			21.59	153.527	21.59	5.27731	21.59	-144.805
			21.595	153.48	21.595	5.3418	21.595	-144.76
			21.6	153.473	21.6	5.34955	21.6	-144.877
			21.605	153.502	21.605	5.30139	21.605	-144.996
			21.61	153.531	21.61	5.15773	21.61	-145.099
			21.615	153.529	21.615	5.10899	21.615	-145.092
			21.62	153.489	21.62	5.13673	21.62	-145.034
			21.625	153.486	21.625	5.16755	21.625	-144.962
			21.63	153.478	21.63	5.21067	21.63	-144.844
			21.635	153.448	21.635	5.23508	21.635	-144.795
			21.64	153.431	21.64	5.2865	21.64	-144.827
			21.645	153.458	21.645	5.32145	21.645	-144.934
			21.65	153.484	21.65	5.24377	21.65	-145.101
			21.655	153.462	21.655	5.13774	21.655	-145.214
			21.66	153.448	21.66	5.11402	21.66	-145.21
			21.665	153.452	21.665	5.17707	21.665	-145.14
			21.67	153.434	21.67	5.26431	21.67	-145.05
			21.675	153.442	21.675	5.28466	21.675	-145.007
			21.68	153.459	21.68	5.27162	21.68	-144.934
			21.685	153.5	21.685	5.28571	21.685	-144.82
			21.69	153.544	21.69	5.26112	21.69	-144.821
			21.695	153.539	21.695	5.22574	21.695	-144.932
			21.7	153.572	21.7	5.18913	21.7	-145.045
			21.705	153.57	21.705	5.16736	21.705	-145.081
			21.71	153.538	21.71	5.14654	21.71	-145.093
			21.715	153.524	21.715	5.15962	21.715	-145.147
			21.72	153.517	21.72	5.21513	21.72	-145.121
			21.725	153.549	21.725	5.26753	21.725	-145.132
			21.73	153.58	21.73	5.30385	21.73	-145.136
			21.735	153.577	21.735	5.31392	21.735	-145.164
			21.74	153.583	21.74	5.30207	21.74	-145.106
			21.745	153.585	21.745	5.22103	21.745	-145.086
			21.75	153.584	21.75	5.11641	21.75	-145.019
			21.755	153.568	21.755	5.12829	21.755	-144.938
			21.76	153.571	21.76	5.1749	21.76	-144.87
			21.765	153.594	21.765	5.11449	21.765	-144.94
			21.77	153.623	21.77	5.05141	21.77	-145.132
			21.775	153.626	21.775	5.05185	21.775	-145.249
			21.78	153.623	21.78	5.06854	21.78	-145.229
			21.785	153.517	21.785	5.08567	21.785	-145.053
			21.79	153.462	21.79	5.00712	21.79	-145.037
			21.795	153.474	21.795	5.01281	21.795	-145.036
			21.8	153.465	21.8	5.00868	21.8	-145.065
			21.805	153.469	21.805	5.05043	21.805	-145.078
			21.81	153.452	21.81	5.07756	21.81	-145.03
			21.815	153.443	21.815	5.12858	21.815	-144.971
			21.82	153.423	21.82	5.14723	21.82	-144.952
			21.825	153.425	21.825	5.1812	21.825	-144.945
			21.83	153.416	21.83	5.25112	21.83	-144.97
			21.835	153.403	21.835	5.2361	21.835	-144.922
			21.84	153.41	21.84	5.22965	21.84	-144.865
			21.845	153.37	21.845	5.14919	21.845	-144.849
			21.85	153.368	21.85	5.03733	21.85	-144.845
			21.855	153.363	21.855	5.0651	21.855	-144.851
			21.86	153.374	21.86	5.14553	21.86	-144.846
			21.865	153.383	21.865	5.18203	21.865	-144.801
			21.87	153.38	21.87	5.15755	21.87	-144.804
			21.875	153.355	21.875	5.11594	21.875	-144.893
			21.88	153.393	21.88	5.11359	21.88	-145.021
			21.885	153.403	21.885	5.11855	21.885	-145.094
			21.89	153.381	21.89	5.12692	21.89	-145.12
			21.895	153.382	21.895	5.08545	21.895	-145.122
			21.9	153.411	21.9	5.02179	21.9	-145.137
			21.905	153.458	21.905	5.04044	21.905	-145.097
			21.91	153.517	21.91	5.10381	21.91	-145.059
			21.915	153.524	21.915	5.15353	21.915	-145.058
			21.92	153.513	21.92	5.18916	21.92	-145.066
			21.925	153.49	21.925	5.16631	21.925	-145.042
			21.93	153.484	21.93	5.14361	21.93	-144.94
			21.935	153.495	21.935	5.10276	21.935	-144.875
			21.94	153.492	21.94	5.12217	21.94	-144.786
			21.945	153.51	21.945	5.21582	21.945	-144.798
			21.95	153.55	21.95	5.26521	21.95	-144.848
			21.955	153.635	21.955	5.25811	21.955	-144.901
			21.96	153.664	21.96	5.25109	21.96	-144.966
			21.965	153.596	21.965	5.23179	21.965	-145.07
			21.97	153.5	21.97	5.22806	21.97	-145.137
			21.975	153.466	21.975	5.18333	21.975	-145.159
			21.98	153.483	21.98	5.03624	21.98	-145.122
			21.985	153.537	21.985	4.96345	21.985	-145.085
			21.99	153.551	21.99	4.93372	21.99	-145.112
			21.995	153.519	21.995	5.01183	21.995	-145.022
			22	153.473	22	5.07321	22	-144.973
			22.005	153.443	22.005	5.17396	22.005	-144.954
			22.01	153.437	22.01	5.17138	22.01	-144.965
			22.015	153.441	22.015	5.10229	22.015	-144.966
			22.02	153.449	22.02	5.08487	22.02	-144.91
			22.025	153.466	22.025	5.08187	22.025	-144.865
			22.03	153.475	22.03	5.07709	22.03	-144.867
			22.035	153.479	22.035	5.11486	22.035	-144.958
			22.04	153.441	22.04	5.0898	22.04	-145.096
			22.045	153.397	22.045	5.06796	22.045	-145.245
			22.05	153.397	22.05	5.042	22.05	-145.269
			22.055	153.381	22.055	5.06441	22.055	-145.145
			22.06	153.362	22.06	5.18084	22.06	-145.021
			22.065	153.336	22.065	5.20597	22.065	-144.973
			22.07	153.345	22.07	5.17218	22.07	-144.956
			22.075	153.365	22.075	5.09556	22.075	-144.952
			22.08	153.44	22.08	5.02371	22.08	-144.868
			22.085	153.468	22.085	5.02299	22.085	-144.864
			22.09	153.501	22.09	5.03928	22.09	-145.017
			22.095	153.534	22.095	5.02762	22.095	-145.126
			22.1	153.556	22.1	5.0433	22.1	-145.153
			22.105	153.512	22.105	5.02364	22.105	-145.158
			22.11	153.488	22.11	5.01991	22.11	-145.121
			22.115	153.454	22.115	5.09259	22.115	-145.095
			22.12	153.408	22.12	5.17533	22.12	-145.07
			22.125	153.439	22.125	5.21506	22.125	-144.976
			22.13	153.477	22.13	5.18569	22.13	-144.899
			22.135	153.524	22.135	5.18236	22.135	-144.832
			22.14	153.535	22.14	5.22722	22.14	-144.749
			22.145	153.468	22.145	5.26811	22.145	-144.771
			22.15	153.466	22.15	5.25822	22.15	-144.846
			22.155	153.511	22.155	5.23132	22.155	-144.923
			22.16	153.536	22.16	5.18964	22.16	-144.942
			22.165	153.57	22.165	5.15512	22.165	-144.941
			22.17	153.511	22.17	5.03291	22.17	-145.016
			22.175	153.477	22.175	5.01274	22.175	-145.118
			22.18	153.464	22.18	5.01668	22.18	-145.158
			22.185	153.46	22.185	5.01574	22.185	-145.04
			22.19	153.464	22.19	5.02118	22.19	-144.881
			22.195	153.468	22.195	5.03233	22.195	-144.864
			22.2	153.473	22.2	5.16019	22.2	-144.957
			22.205	153.529	22.205	5.24497	22.205	-145.077
			22.21	153.571	22.21	5.27502	22.21	-145.08
			22.215	153.503	22.215	5.23668	22.215	-145.012
			22.22	153.467	22.22	5.15158	22.22	-144.928
			22.225	153.455	22.225	5.0961	22.225	-144.899
			22.23	153.472	22.23	5.05974	22.23	-144.891
			22.235	153.453	22.235	5.02447	22.235	-144.901
			22.24	153.432	22.24	5.00814	22.24	-144.942
			22.245	153.412	22.245	5.03327	22.245	-144.941
			22.25	153.382	22.25	5.09331	22.25	-145.002
			22.255	153.383	22.255	5.1359	22.255	-145.036
			22.26	153.376	22.26	5.14361	22.26	-144.991
			22.265	153.362	22.265	5.21995	22.265	-145.015
			22.27	153.344	22.27	5.24091	22.27	-144.997
			22.275	153.385	22.275	5.24258	22.275	-144.922
			22.28	153.454	22.28	5.22639	22.28	-144.923
			22.285	153.516	22.285	5.12366	22.285	-144.978
			22.29	153.488	22.29	5.10077	22.29	-145.12
			22.295	153.375	22.295	5.15255	22.295	-145.169
			22.3	153.342	22.3	5.16954	22.3	-145.16
			22.305	153.386	22.305	5.22748	22.305	-145.218
			22.31	153.462	22.31	5.24232	22.31	-145.226
			22.315	153.497	22.315	5.27376	22.315	-145.186
			22.32	153.474	22.32	5.32181	22.32	-145.01
			22.325	153.45	22.325	5.34792	22.325	-144.903
			22.33	153.454	22.33	5.30381	22.33	-144.834
			22.335	153.505	22.335	5.19481	22.335	-144.872
			22.34	153.568	22.34	5.1376	22.34	-144.946
			22.345	153.512	22.345	5.05851	22.345	-145.013
			22.35	153.433	22.35	5.06753	22.35	-144.99
			22.355	153.397	22.355	5.11956	22.355	-145.01
			22.36	153.421	22.36	5.18648	22.36	-144.921
			22.365	153.44	22.365	5.18352	22.365	-144.848
			22.37	153.453	22.37	5.17204	22.37	-144.855
			22.375	153.502	22.375	5.17533	22.375	-144.886
			22.38	153.541	22.38	5.22943	22.38	-144.984
			22.385	153.53	22.385	5.24439	22.385	-145.057
			22.39	153.431	22.39	5.21723	22.39	-145.1
			22.395	153.372	22.395	5.15621	22.395	-145.16
			22.4	153.371	22.4	5.05713	22.4	-145.204
			22.405	153.372	22.405	5.04681	22.405	-145.149
			22.41	153.35	22.41	5.02038	22.41	-145.144
			22.415	153.375	22.415	5.06543	22.415	-145.208
			22.42	153.433	22.42	5.16447	22.42	-145.178
			22.425	153.467	22.425	5.23255	22.425	-145.129
			22.43	153.476	22.43	5.27187	22.43	-144.941
			22.435	153.492	22.435	5.19391	22.435	-144.839
			22.44	153.522	22.44	5.00633	22.44	-144.842
			22.445	153.529	22.445	4.97797	22.445	-144.87
			22.45	153.499	22.45	4.98953	22.45	-144.908
			22.455	153.457	22.455	5.02172	22.455	-144.974
			22.46	153.464	22.46	5.03244	22.46	-145.024
			22.465	153.432	22.465	5.01665	22.465	-145.105
			22.47	153.4	22.47	5.05217	22.47	-145.123
			22.475	153.457	22.475	5.08284	22.475	-145.118
			22.48	153.507	22.48	5.11558	22.48	-145.063
			22.485	153.519	22.485	5.1364	22.485	-144.953
			22.49	153.509	22.49	5.15817	22.49	-144.901
			22.495	153.532	22.495	5.15795	22.495	-144.795
			22.5	153.567	22.5	5.12804	22.5	-144.785
			22.505	153.577	22.505	5.10338	22.505	-144.846
			22.51	153.515	22.51	5.06344	22.51	-144.776
			22.515	153.483	22.515	5.13032	22.515	-144.667
			22.52	153.426	22.52	5.17272	22.52	-144.652
			22.525	153.355	22.525	5.20553	22.525	-144.592
			22.53	153.308	22.53	5.20908	22.53	-144.608
			22.535	153.274	22.535	5.2772	22.535	-144.65
			22.54	153.291	22.54	5.35154	22.54	-144.7
			22.545	153.33	22.545	5.3489	22.545	-144.839
			22.55	153.311	22.55	5.23954	22.55	-144.971
			22.555	153.318	22.555	5.12912	22.555	-145.109
			22.56	153.342	22.56	5.05782	22.56	-145.164
			22.565	153.413	22.565	5.05898	22.565	-145.037
			22.57	153.495	22.57	5.14904	22.57	-145.001
			22.575	153.516	22.575	5.18699	22.575	-144.971
			22.58	153.497	22.58	5.18978	22.58	-145.059
			22.585	153.48	22.585	5.1624	22.585	-145.084
			22.59	153.48	22.59	5.16679	22.59	-145.113
			22.595	153.462	22.595	5.17211	22.595	-145.149
			22.6	153.442	22.6	5.20274	22.6	-145.151
			22.605	153.446	22.605	5.19369	22.605	-145.122
			22.61	153.41	22.61	5.10131	22.61	-144.964
			22.615	153.426	22.615	4.97576	22.615	-144.856
			22.62	153.429	22.62	4.92203	22.62	-144.658
			22.625	153.398	22.625	4.97261	22.625	-144.59
			22.63	153.392	22.63	5.01295	22.63	-144.595
			22.635	153.335	22.635	5.01448	22.635	-144.732
			22.64	153.309	22.64	5.02393	22.64	-144.907
			22.645	153.309	22.645	5.1012	22.645	-145.04
			22.65	153.33	22.65	5.23139	22.65	-145.026
			22.655	153.347	22.655	5.19851	22.655	-144.927
			22.66	153.401	22.66	5.1619	22.66	-144.846
			22.665	153.446	22.665	5.05112	22.665	-144.821
			22.67	153.451	22.67	5.02954	22.67	-144.829
			22.675	153.404	22.675	5.08466	22.675	-144.914
			22.68	153.397	22.68	5.06057	22.68	-144.959
			22.685	153.379	22.685	5.03925	22.685	-145.023
			22.69	153.387	22.69	4.96809	22.69	-145.047
			22.695	153.355	22.695	4.94839	22.695	-144.996
			22.7	153.331	22.7	5.01965	22.7	-144.895
			22.705	153.366	22.705	5.09682	22.705	-144.798
			22.71	153.415	22.71	5.17352	22.71	-144.777
			22.715	153.45	22.715	5.16896	22.715	-144.836
			22.72	153.508	22.72	5.14263	22.72	-144.873
			22.725	153.488	22.725	5.14908	22.725	-144.887
			22.73	153.461	22.73	5.09414	22.73	-144.877
			22.735	153.466	22.735	5.06344	22.735	-144.85
			22.74	153.503	22.74	5.06503	22.74	-144.817
			22.745	153.539	22.745	5.06528	22.745	-144.769
			22.75	153.519	22.75	5.14404	22.75	-144.792
			22.755	153.472	22.755	5.16588	22.755	-144.849
			22.76	153.448	22.76	5.25547	22.76	-145.029
			22.765	153.478	22.765	5.36791	22.765	-145.129
			22.77	153.525	22.77	5.42168	22.77	-145.201
			22.775	153.546	22.775	5.37856	22.775	-145.166
			22.78	153.511	22.78	5.35487	22.78	-145.068
			22.785	153.463	22.785	5.30722	22.785	-144.969
			22.79	153.465	22.79	5.28792	22.79	-144.985
			22.795	153.494	22.795	5.24953	22.795	-144.999
			22.8	153.465	22.8	5.24276	22.8	-144.935
			22.805	153.486	22.805	5.23548	22.805	-144.864
			22.81	153.533	22.81	5.18221	22.81	-144.805
			22.815	153.559	22.815	5.20014	22.815	-144.788
			22.82	153.533	22.82	5.20043	22.82	-144.78
			22.825	153.449	22.825	5.19757	22.825	-144.793
			22.83	153.402	22.83	5.12181	22.83	-144.818
			22.835	153.425	22.835	5.10544	22.835	-144.862
			22.84	153.433	22.84	5.23888	22.84	-144.894
			22.845	153.406	22.845	5.35741	22.845	-145.005
			22.85	153.393	22.85	5.4973	22.85	-145.023
			22.855	153.413	22.855	5.58692	22.855	-145.01
			22.86	153.457	22.86	5.50439	22.86	-144.891
			22.865	153.454	22.865	5.39702	22.865	-144.862
			22.87	153.406	22.87	5.27459	22.87	-144.93
			22.875	153.334	22.875	5.24211	22.875	-145.04
			22.88	153.328	22.88	5.23776	22.88	-145.123
			22.885	153.396	22.885	5.19883	22.885	-145.06
			22.89	153.521	22.89	5.17149	22.89	-144.971
			22.895	153.546	22.895	5.15599	22.895	-144.884
			22.9	153.495	22.9	5.14245	22.9	-144.874
			22.905	153.429	22.905	5.07575	22.905	-144.862
			22.91	153.358	22.91	5.07303	22.91	-144.747
			22.915	153.352	22.915	5.14122	22.915	-144.728
			22.92	153.388	22.92	5.23251	22.92	-144.678
			22.925	153.419	22.925	5.31004	22.925	-144.748
			22.93	153.448	22.93	5.32203	22.93	-144.904
			22.935	153.482	22.935	5.33861	22.935	-145.074
			22.94	153.465	22.94	5.3057	22.94	-145.151
			22.945	153.44	22.945	5.23447	22.945	-145.123
			22.95	153.428	22.95	5.21227	22.95	-145.003
			22.955	153.359	22.955	5.1905	22.955	-144.944
			22.96	153.369	22.96	5.25826	22.96	-144.941
			22.965	153.375	22.965	5.24486	22.965	-144.916
			22.97	153.418	22.97	5.19423	22.97	-144.857
			22.975	153.425	22.975	5.17066	22.975	-144.974
			22.98	153.424	22.98	5.2387	22.98	-144.989
			22.985	153.42	22.985	5.28574	22.985	-144.986
			22.99	153.428	22.99	5.2957	22.99	-144.99
			22.995	153.416	22.995	5.20713	22.995	-144.876
			23	153.384	23	5.11743	23	-144.853
			23.005	153.368	23.005	5.02863	23.005	-144.833
			23.01	153.421	23.01	5.05728	23.01	-144.821
			23.015	153.453	23.015	5.16262	23.015	-144.883
			23.02	153.489	23.02	5.27441	23.02	-144.972
			23.025	153.498	23.025	5.26916	23.025	-144.945
			23.03	153.481	23.03	5.29643	23.03	-144.947
			23.035	153.468	23.035	5.27492	23.035	-145.017
			23.04	153.391	23.04	5.28223	23.04	-144.989
			23.045	153.376	23.045	5.26829	23.045	-145.055
			23.05	153.383	23.05	5.20122	23.05	-145.061
			23.055	153.395	23.055	5.22346	23.055	-145.075
			23.06	153.391	23.06	5.21745	23.06	-145.139
			23.065	153.419	23.065	5.23805	23.065	-145.152
			23.07	153.436	23.07	5.20662	23.07	-145.09
			23.075	153.428	23.075	5.15342	23.075	-144.991
			23.08	153.407	23.08	5.17682	23.08	-144.947
			23.085	153.461	23.085	5.19289	23.085	-144.92
			23.09	153.468	23.09	5.11413	23.09	-144.99
			23.095	153.464	23.095	5.05322	23.095	-144.941
			23.1	153.416	23.1	5.00249	23.1	-144.903
			23.105	153.416	23.105	5.04135	23.105	-144.831
			23.11	153.437	23.11	5.04113	23.11	-144.83
			23.115	153.441	23.115	5.11652	23.115	-144.838
			23.12	153.401	23.12	5.1531	23.12	-144.905
			23.125	153.355	23.125	5.18294	23.125	-144.853
			23.13	153.342	23.13	5.21799	23.13	-144.831
			23.135	153.326	23.135	5.27473	23.135	-144.899
			23.14	153.298	23.14	5.25641	23.14	-144.983
			23.145	153.264	23.145	5.16704	23.145	-145.078
			23.15	153.26	23.15	5.10577	23.15	-145.203
			23.155	153.295	23.155	5.16841	23.155	-145.173
			23.16	153.328	23.16	5.17084	23.16	-145.103
			23.165	153.335	23.165	5.13992	23.165	-145.106
			23.17	153.376	23.17	5.06412	23.17	-145.151
			23.175	153.424	23.175	5.0404	23.175	-145.122
			23.18	153.511	23.18	5.09186	23.18	-145.044
			23.185	153.622	23.185	5.11243	23.185	-144.869
			23.19	153.679	23.19	5.05406	23.19	-144.865
			23.195	153.673	23.195	4.97222	23.195	-144.969
			23.2	153.642	23.2	4.94719	23.2	-145.037
			23.205	153.621	23.205	4.9779	23.205	-145.086
			23.21	153.631	23.21	5.01998	23.21	-145.156
			23.215	153.542	23.215	5.04138	23.215	-145.145
			23.22	153.456	23.22	5.06774	23.22	-145.183
			23.225	153.404	23.225	5.10008	23.225	-145.11
			23.23	153.362	23.23	5.13843	23.23	-144.98
			23.235	153.391	23.235	5.17845	23.235	-144.895
			23.24	153.375	23.24	5.08216	23.24	-144.841
			23.245	153.313	23.245	5.04229	23.245	-144.842
			23.25	153.3	23.25	4.98583	23.25	-144.845
			23.255	153.295	23.255	4.95545	23.255	-144.867
			23.26	153.342	23.26	4.98808	23.26	-144.887
			23.265	153.426	23.265	5.11149	23.265	-144.922
			23.27	153.486	23.27	5.25989	23.27	-144.848
			23.275	153.497	23.275	5.32311	23.275	-144.776
			23.28	153.498	23.28	5.26195	23.28	-144.749
			23.285	153.466	23.285	5.15914	23.285	-144.816
			23.29	153.46	23.29	5.03823	23.29	-144.828
			23.295	153.44	23.295	5.02965	23.295	-144.862
			23.3	153.421	23.3	5.10649	23.3	-144.794
			23.305	153.381	23.305	5.14658	23.305	-144.711
			23.31	153.389	23.31	5.17866	23.31	-144.706
			23.315	153.382	23.315	5.16928	23.315	-144.745
			23.32	153.399	23.32	5.15679	23.32	-144.807
			23.325	153.409	23.325	5.15331	23.325	-144.873
			23.33	153.477	23.33	5.10233	23.33	-144.964
			23.335	153.496	23.335	4.9825	23.335	-145.079
			23.34	153.535	23.34	4.87477	23.34	-145.206
			23.345	153.539	23.345	4.77403	23.345	-145.259
			23.35	153.508	23.35	4.7624	23.35	-145.315
			23.355	153.481	23.355	4.81614	23.355	-145.299
			23.36	153.45	23.36	4.85268	23.36	-145.26
			23.365	153.468	23.365	4.92116	23.365	-145.29
			23.37	153.476	23.37	4.86713	23.37	-145.236
			23.375	153.456	23.375	4.82588	23.375	-145.241
			23.38	153.488	23.38	4.87582	23.38	-145.239
			23.385	153.472	23.385	4.93474	23.385	-145.162
			23.39	153.434	23.39	4.96653	23.39	-145.101
			23.395	153.432	23.395	4.99644	23.395	-145.109
			23.4	153.428	23.4	5.00828	23.4	-145.123
			23.405	153.403	23.405	5.04917	23.405	-145.055
			23.41	153.39	23.41	5.05315	23.41	-144.957
			23.415	153.322	23.415	5.07336	23.415	-144.957
			23.42	153.323	23.42	5.1452	23.42	-144.918
			23.425	153.35	23.425	5.16432	23.425	-144.899
			23.43	153.393	23.43	5.14502	23.43	-144.908
			23.435	153.442	23.435	5.08027	23.435	-144.933
			23.44	153.476	23.44	5.03059	23.44	-144.95
			23.445	153.531	23.445	4.94966	23.445	-144.897
			23.45	153.543	23.45	4.85174	23.45	-144.843
			23.455	153.514	23.455	4.80568	23.455	-144.887
			23.46	153.49	23.46	4.86409	23.46	-144.891
			23.465	153.475	23.465	4.93307	23.465	-144.862
			23.47	153.455	23.47	4.9968	23.47	-144.929
			23.475	153.471	23.475	5.02385	23.475	-144.962
			23.48	153.485	23.48	5.04642	23.48	-144.945
			23.485	153.519	23.485	5.05043	23.485	-144.916
			23.49	153.519	23.49	5.09146	23.49	-144.89
			23.495	153.493	23.495	5.07231	23.495	-144.952
			23.5	153.435	23.5	5.08317	23.5	-144.987
			23.505	153.366	23.505	5.10197	23.505	-145.039
			23.51	153.348	23.51	5.12659	23.51	-145.044
			23.515	153.31	23.515	5.1255	23.515	-145.102
			23.52	153.272	23.52	5.07513	23.52	-145.12
			23.525	153.295	23.525	5.05054	23.525	-145.111
			23.53	153.379	23.53	5.086	23.53	-145.14
			23.535	153.452	23.535	5.08925	23.535	-145.167
			23.54	153.436	23.54	5.09961	23.54	-145.212
			23.545	153.373	23.545	5.10881	23.545	-145.247
			23.55	153.359	23.55	5.18189	23.55	-145.2
			23.555	153.379	23.555	5.27995	23.555	-145.185
			23.56	153.381	23.56	5.34082	23.56	-145.144
			23.565	153.367	23.565	5.3502	23.565	-145.203
			23.57	153.369	23.57	5.30863	23.57	-145.177
			23.575	153.408	23.575	5.28799	23.575	-145.171
			23.58	153.412	23.58	5.23733	23.58	-145.189
			23.585	153.391	23.585	5.29186	23.585	-145.25
			23.59	153.41	23.59	5.24033	23.59	-145.175
			23.595	153.394	23.595	5.19677	23.595	-145.044
			23.6	153.383	23.6	5.19576	23.6	-144.981
			23.605	153.381	23.605	5.14437	23.605	-144.919
			23.61	153.421	23.61	5.15415	23.61	-144.846
			23.615	153.484	23.615	5.12626	23.615	-144.78
			23.62	153.5	23.62	5.04471	23.62	-144.764
			23.625	153.498	23.625	4.95552	23.625	-144.784
			23.63	153.473	23.63	4.91862	23.63	-144.844
			23.635	153.447	23.635	4.894	23.635	-144.934
			23.64	153.423	23.64	4.85311	23.64	-145.015
			23.645	153.409	23.645	4.89005	23.645	-145.062
			23.65	153.444	23.65	4.9544	23.65	-145.006
			23.655	153.45	23.655	5.00984	23.655	-144.964
			23.66	153.421	23.66	5.02874	23.66	-144.917
			23.665	153.453	23.665	5.05775	23.665	-144.828
			23.67	153.459	23.67	5.11721	23.67	-144.801
			23.675	153.445	23.675	5.16791	23.675	-144.86
			23.68	153.405	23.68	5.21419	23.68	-144.897
			23.685	153.416	23.685	5.28589	23.685	-144.938
			23.69	153.44	23.69	5.33083	23.69	-144.935
			23.695	153.421	23.695	5.32529	23.695	-144.952
			23.7	153.407	23.7	5.22139	23.7	-144.971
			23.705	153.384	23.705	5.08998	23.705	-145.091
			23.71	153.404	23.71	5.00607	23.71	-145.129
			23.715	153.414	23.715	4.9703	23.715	-145.176
			23.72	153.436	23.72	4.99083	23.72	-145.12
			23.725	153.479	23.725	5.02378	23.725	-145.126
			23.73	153.464	23.73	5.04326	23.73	-145.142
			23.735	153.399	23.735	5.07394	23.735	-145.175
			23.74	153.303	23.74	5.09671	23.74	-145.131
			23.745	153.267	23.745	5.14578	23.745	-145.083
			23.75	153.282	23.75	5.1993	23.75	-145
			23.755	153.311	23.755	5.22929	23.755	-144.99
			23.76	153.344	23.76	5.16682	23.76	-144.982
			23.765	153.383	23.765	5.18341	23.765	-145.032
			23.77	153.417	23.77	5.2139	23.77	-145.027
			23.775	153.384	23.775	5.30323	23.775	-144.971
			23.78	153.372	23.78	5.38869	23.78	-144.962
			23.785	153.371	23.785	5.40112	23.785	-145.038
			23.79	153.392	23.79	5.34694	23.79	-145.156
			23.795	153.392	23.795	5.28361	23.795	-145.22
			23.8	153.401	23.8	5.22903	23.8	-145.197
			23.805	153.4	23.805	5.17772	23.805	-145.054
			23.81	153.397	23.81	5.20734	23.81	-144.971
			23.815	153.39	23.815	5.26297	23.815	-144.93
			23.82	153.423	23.82	5.28075	23.82	-144.906
			23.825	153.432	23.825	5.31747	23.825	-144.812
			23.83	153.458	23.83	5.34137	23.83	-144.686
			23.835	153.455	23.835	5.34332	23.835	-144.695
			23.84	153.481	23.84	5.35831	23.84	-144.759
			23.845	153.505	23.845	5.34995	23.845	-144.81
			23.85	153.461	23.85	5.39865	23.85	-144.849
			23.855	153.401	23.855	5.34546	23.855	-144.903
			23.86	153.397	23.86	5.33083	23.86	-145.034
			23.865	153.431	23.865	5.28813	23.865	-145.097
			23.87	153.451	23.87	5.27962	23.87	-145.116
			23.875	153.424	23.875	5.312	23.875	-145.077
			23.88	153.375	23.88	5.312	23.88	-145.066
			23.885	153.299	23.885	5.37367	23.885	-144.983
			23.89	153.282	23.89	5.40206	23.89	-144.932
			23.895	153.343	23.895	5.36508	23.895	-144.976
			23.9	153.428	23.9	5.29527	23.9	-145.105
			23.905	153.516	23.905	5.30812	23.905	-145.239
			23.91	153.577	23.91	5.2961	23.91	-145.325
			23.915	153.561	23.915	5.28868	23.915	-145.279
			23.92	153.535	23.92	5.25619	23.92	-145.218
			23.925	153.447	23.925	5.2206	23.925	-145.191
			23.93	153.4	23.93	5.17109	23.93	-145.178
			23.935	153.39	23.935	5.13072	23.935	-145.151
			23.94	153.392	23.94	5.18551	23.94	-145.115
			23.945	153.41	23.945	5.16986	23.945	-145.083
			23.95	153.426	23.95	5.14846	23.95	-145.043
			23.955	153.448	23.955	5.15603	23.955	-145.087
			23.96	153.425	23.96	5.12275	23.96	-145.193
			23.965	153.342	23.965	5.09295	23.965	-145.22
			23.97	153.302	23.97	5.12043	23.97	-145.133
			23.975	153.286	23.975	5.12952	23.975	-145.068
			23.98	153.304	23.98	5.20944	23.98	-145.115
			23.985	153.378	23.985	5.30023	23.985	-145.233
			23.99	153.404	23.99	5.33662	23.99	-145.199
			23.995	153.451	23.995	5.30946	23.995	-145.038
			24	153.47	24	5.30102	24	-145.028
			24.005	153.459	24.005	5.31279	24.005	-145.119
			24.01	153.5	24.01	5.31623	24.01	-145.147
			24.015	153.497	24.015	5.33343	24.015	-145.073
			24.02	153.528	24.02	5.31149	24.02	-145.076
			24.025	153.553	24.025	5.27006	24.025	-145.148
			24.03	153.528	24.03	5.18609	24.03	-145.115
			24.035	153.513	24.035	5.08864	24.035	-145.012
			24.04	153.538	24.04	5.0131	24.04	-144.949
			24.045	153.586	24.045	5.04298	24.045	-144.918
			24.05	153.602	24.05	5.09385	24.05	-145.001
			24.055	153.524	24.055	5.1121	24.055	-145.058
			24.06	153.407	24.06	5.15089	24.06	-145.103
			24.065	153.387	24.065	5.17066	24.065	-145.121
			24.07	153.433	24.07	5.20771	24.07	-145.069
			24.075	153.487	24.075	5.21278	24.075	-145.063
			24.08	153.564	24.08	5.19452	24.08	-145.065
			24.085	153.562	24.085	5.18775	24.085	-145.022
			24.09	153.548	24.09	5.2081	24.09	-144.997
			24.095	153.521	24.095	5.2353	24.095	-144.914
			24.1	153.45	24.1	5.23233	24.1	-144.916
			24.105	153.414	24.105	5.19119	24.105	-144.868
			24.11	153.397	24.11	5.15045	24.11	-144.895
			24.115	153.418	24.115	5.12337	24.115	-144.877
			24.12	153.446	24.12	5.17113	24.12	-144.851
			24.125	153.48	24.125	5.19597	24.125	-144.903
			24.13	153.453	24.13	5.20495	24.13	-145.001
			24.135	153.381	24.135	5.29375	24.135	-145.068
			24.14	153.291	24.14	5.2772	24.14	-145.081
			24.145	153.232	24.145	5.32739	24.145	-145.093
			24.15	153.227	24.15	5.27043	24.15	-145.113
			24.155	153.221	24.155	5.20151	24.155	-145.161
			24.16	153.188	24.16	5.14727	24.16	-145.078
			24.165	153.241	24.165	5.08245	24.165	-145.087
			24.17	153.267	24.17	5.05011	24.17	-145.151
			24.175	153.317	24.175	5.09581	24.175	-145.177
			24.18	153.316	24.18	5.11095	24.18	-145.22
			24.185	153.366	24.185	5.08571	24.185	-145.27
			24.19	153.454	24.19	5.05261	24.19	-145.409
			24.195	153.493	24.195	5.02751	24.195	-145.427
			24.2	153.516	24.2	5.04037	24.2	-145.265
			24.205	153.462	24.205	5.09128	24.205	-145.076
			24.21	153.403	24.21	5.04153	24.21	-144.999
			24.215	153.4	24.215	5.03472	24.215	-145.01
			24.22	153.415	24.22	5.08759	24.22	-145.008
			24.225	153.405	24.225	5.14386	24.225	-144.996
			24.23	153.349	24.23	5.17298	24.23	-144.926
			24.235	153.274	24.235	5.12807	24.235	-144.968
			24.24	153.264	24.24	5.05511	24.24	-145.105
			24.245	153.302	24.245	5.05442	24.245	-145.23
			24.25	153.314	24.25	5.01516	24.25	-145.329
			24.255	153.315	24.255	4.9972	24.255	-145.297
			24.26	153.322	24.26	4.95683	24.26	-145.204
			24.265	153.361	24.265	4.9334	24.265	-145.074
			24.27	153.398	24.27	4.90019	24.27	-145.038
			24.275	153.433	24.275	4.90805	24.275	-144.981
			24.28	153.393	24.28	4.88976	24.28	-145.009
			24.285	153.341	24.285	4.84822	24.285	-145.046
			24.29	153.326	24.29	4.95476	24.29	-145.004
			24.295	153.345	24.295	5.04768	24.295	-144.957
			24.3	153.345	24.3	5.13897	24.3	-144.984
			24.305	153.406	24.305	5.14422	24.305	-145.058
			24.31	153.448	24.31	5.03885	24.31	-145.189
			24.315	153.443	24.315	4.96878	24.315	-145.273
			24.32	153.427	24.32	4.9846	24.32	-145.289
			24.325	153.404	24.325	5.05301	24.325	-145.286
			24.33	153.37	24.33	5.1112	24.33	-145.322
			24.335	153.378	24.335	5.14082	24.335	-145.346
			24.34	153.361	24.34	5.15063	24.34	-145.4
			24.345	153.348	24.345	5.17225	24.345	-145.329
			24.35	153.306	24.35	5.16679	24.35	-145.19
			24.355	153.337	24.355	5.11095	24.355	-145.183
			24.36	153.413	24.36	5.06401	24.36	-145.245
			24.365	153.529	24.365	4.9968	24.365	-145.359
			24.37	153.601	24.37	4.98326	24.37	-145.346
			24.375	153.62	24.375	4.97283	24.375	-145.346
			24.38	153.592	24.38	4.95882	24.38	-145.278
			24.385	153.575	24.385	4.9464	24.385	-145.219
			24.39	153.538	24.39	4.99438	24.39	-145.076
			24.395	153.493	24.395	5.05134	24.395	-144.956
			24.4	153.441	24.4	5.15911	24.4	-144.877
			24.405	153.434	24.405	5.13173	24.405	-144.965
			24.41	153.382	24.41	5.13264	24.41	-145.003
			24.415	153.36	24.415	5.15954	24.415	-144.973
			24.42	153.338	24.42	5.13387	24.42	-144.954
			24.425	153.362	24.425	5.12536	24.425	-145.008
			24.43	153.434	24.43	5.07133	24.43	-145.068
			24.435	153.459	24.435	5.12735	24.435	-145.167
			24.44	153.45	24.44	5.25188	24.44	-145.157
			24.445	153.43	24.445	5.2445	24.445	-145.09
			24.45	153.467	24.45	5.14339	24.45	-145.056
			24.455	153.503	24.455	5.04855	24.455	-144.993
			24.46	153.495	24.46	5.04109	24.46	-144.99
			24.465	153.477	24.465	5.0416	24.465	-144.984
			24.47	153.447	24.47	4.98956	24.47	-144.967
			24.475	153.414	24.475	4.964	24.475	-144.925
			24.48	153.418	24.48	4.94104	24.48	-144.905
			24.485	153.438	24.485	4.95922	24.485	-144.938
			24.49	153.43	24.49	4.97808	24.49	-145.091
			24.495	153.401	24.495	5.04464	24.495	-145.27
			24.5	153.442	24.5	5.13329	24.5	-145.324
			24.505	153.44	24.505	5.15183	24.505	-145.334
			24.51	153.454	24.51	5.11113	24.51	-145.27
			24.515	153.447	24.515	5.1204	24.515	-145.271
			24.52	153.414	24.52	5.13108	24.52	-145.323
			24.525	153.421	24.525	5.13984	24.525	-145.297
			24.53	153.435	24.53	5.11761	24.53	-145.257
			24.535	153.423	24.535	5.04138	24.535	-145.165
			24.54	153.382	24.54	4.99047	24.54	-145.167
			24.545	153.375	24.545	4.99728	24.545	-145.167
			24.55	153.387	24.55	4.98565	24.55	-145.175
			24.555	153.403	24.555	4.97203	24.555	-145.217
			24.56	153.398	24.56	4.93658	24.56	-145.229
			24.565	153.418	24.565	4.90443	24.565	-145.267
			24.57	153.42	24.57	4.95389	24.57	-145.317
			24.575	153.423	24.575	4.96787	24.575	-145.375
			24.58	153.398	24.58	5.01075	24.58	-145.326
			24.585	153.388	24.585	5.00285	24.585	-145.291
			24.59	153.441	24.59	5.00408	24.59	-145.325
			24.595	153.465	24.595	5.08487	24.595	-145.36
			24.6	153.445	24.6	5.13543	24.6	-145.384
			24.605	153.396	24.605	5.1225	24.605	-145.351
			24.61	153.392	24.61	5.11602	24.61	-145.284
			24.615	153.391	24.615	5.0886	24.615	-145.207
			24.62	153.365	24.62	5.13807	24.62	-145.089
			24.625	153.329	24.625	5.2114	24.625	-145.016
			24.63	153.356	24.63	5.26029	24.63	-145.06
			24.635	153.341	24.635	5.20032	24.635	-145.112
			24.64	153.326	24.64	5.16099	24.64	-145.041
			24.645	153.312	24.645	5.1414	24.645	-144.94
			24.65	153.371	24.65	5.18381	24.65	-144.893
			24.655	153.434	24.655	5.17294	24.655	-145.125
			24.66	153.439	24.66	5.0592	24.66	-145.307
			24.665	153.428	24.665	5.0081	24.665	-145.366
			24.67	153.428	24.67	5.02136	24.67	-145.409
			24.675	153.461	24.675	5.01419	24.675	-145.299
			24.68	153.46	24.68	5.03997	24.68	-145.267
			24.685	153.475	24.685	5.07122	24.685	-145.161
			24.69	153.509	24.69	5.13731	24.69	-145.138
			24.695	153.528	24.695	5.13014	24.695	-145.17
			24.7	153.514	24.7	5.07622	24.7	-145.179
			24.705	153.432	24.705	5.09997	24.705	-145.193
			24.71	153.369	24.71	5.1754	24.71	-145.222
			24.715	153.353	24.715	5.27412	24.715	-145.269
			24.72	153.348	24.72	5.23979	24.72	-145.278
			24.725	153.374	24.725	5.1389	24.725	-145.241
			24.73	153.453	24.73	5.10023	24.73	-145.303
			24.735	153.463	24.735	5.0248	24.735	-145.32
			24.74	153.415	24.74	5.00618	24.74	-145.341
			24.745	153.329	24.745	5.00379	24.745	-145.306
			24.75	153.348	24.75	5.0265	24.75	-145.072
			24.755	153.412	24.755	5.0936	24.755	-144.952
			24.76	153.499	24.76	5.09682	24.76	-144.894
			24.765	153.493	24.765	5.03972	24.765	-144.875
			24.77	153.486	24.77	4.97971	24.77	-145.05
			24.775	153.472	24.775	4.95824	24.775	-145.099
			24.78	153.46	24.78	4.95563	24.78	-145.184
			24.785	153.461	24.785	4.96132	24.785	-145.18
			24.79	153.479	24.79	5.04794	24.79	-145.085
			24.795	153.478	24.795	5.09708	24.795	-145.047
			24.8	153.456	24.8	5.12775	24.8	-145.026
			24.805	153.422	24.805	5.15447	24.805	-145.034
			24.81	153.385	24.81	5.21194	24.81	-145.105
			24.815	153.345	24.815	5.23986	24.815	-145.134
			24.82	153.322	24.82	5.15621	24.82	-145.105
			24.825	153.328	24.825	5.03986	24.825	-145.102
			24.83	153.351	24.83	5.02288	24.83	-145.272
			24.835	153.33	24.835	5.03276	24.835	-145.39
			24.84	153.348	24.84	5.0865	24.84	-145.345
			24.845	153.394	24.845	5.14343	24.845	-145.178
			24.85	153.441	24.85	5.1146	24.85	-145.027
			24.855	153.44	24.855	5.15824	24.855	-145.002
			24.86	153.408	24.86	5.15567	24.86	-144.99
			24.865	153.353	24.865	5.17146	24.865	-144.969
			24.87	153.317	24.87	5.20003	24.87	-145.005
			24.875	153.31	24.875	5.20466	24.875	-144.981
			24.88	153.321	24.88	5.21075	24.88	-145.025
			24.885	153.354	24.885	5.13535	24.885	-144.936
			24.89	153.366	24.89	5.05663	24.89	-144.915
			24.895	153.363	24.895	4.96838	24.895	-144.911
			24.9	153.413	24.9	4.95784	24.9	-145.011
			24.905	153.449	24.905	5.02845	24.905	-145.14
			24.91	153.508	24.91	5.04877	24.91	-145.171
			24.915	153.517	24.915	5.06445	24.915	-145.163
			24.92	153.509	24.92	5.08256	24.92	-145.174
			24.925	153.474	24.925	5.03092	24.925	-145.213
			24.93	153.431	24.93	5.02932	24.93	-145.209
			24.935	153.444	24.935	5.03823	24.935	-145.168
			24.94	153.46	24.94	5.04699	24.94	-145.101
			24.945	153.505	24.945	5.07238	24.945	-145.158
			24.95	153.478	24.95	5.16613	24.95	-145.144
			24.955	153.43	24.955	5.16396	24.955	-145.135
			24.96	153.399	24.96	5.15436	24.96	-145.114
			24.965	153.372	24.965	5.17903	24.965	-145.055
			24.97	153.332	24.97	5.19203	24.97	-145.055
			24.975	153.253	24.975	5.27897	24.975	-144.986
			24.98	153.245	24.98	5.26119	24.98	-144.965
			24.985	153.313	24.985	5.16327	24.985	-145.098
			24.99	153.358	24.99	5.10396	24.99	-145.205
			24.995	153.39	24.995	5.07636	24.995	-145.262
			25	153.341	25	5.11019	25	-145.205
			25.005	153.281	25.005	5.11377	25.005	-145.204
			25.01	153.277	25.01	5.05601	25.01	-145.226
			25.015	153.309	25.015	5.08132	25.015	-145.29
			25.02	153.367	25.02	5.08067	25.02	-145.215
			25.025	153.415	25.025	5.04569	25.025	-145.253
			25.03	153.387	25.03	5.00709	25.03	-145.407
			25.035	153.399	25.035	4.99402	25.035	-145.574
			25.04	153.405	25.04	4.94781	25.04	-145.655
			25.045	153.41	25.045	4.90674	25.045	-145.58
			25.05	153.422	25.05	4.92713	25.05	-145.514
			25.055	153.444	25.055	4.96592	25.055	-145.42
			25.06	153.452	25.06	4.97243	25.06	-145.358
			25.065	153.427	25.065	4.95882	25.065	-145.271
			25.07	153.351	25.07	4.89469	25.07	-145.237
			25.075	153.309	25.075	4.94864	25.075	-145.265
			25.08	153.345	25.08	4.99032	25.08	-145.246
			25.085	153.421	25.085	5.04986	25.085	-145.208
			25.09	153.451	25.09	5.06286	25.09	-145.201
			25.095	153.392	25.095	5.04406	25.095	-145.217
			25.1	153.319	25.1	5.0773	25.1	-145.206
			25.105	153.309	25.105	5.16168	25.105	-145.178
			25.11	153.307	25.11	5.16353	25.11	-145.075
			25.115	153.339	25.115	5.20799	25.115	-145.083
			25.12	153.344	25.12	5.18084	25.12	-145.07
			25.125	153.351	25.125	5.13376	25.125	-145.095
			25.13	153.364	25.13	5.11395	25.13	-145.194
			25.135	153.378	25.135	5.14231	25.135	-145.186
			25.14	153.42	25.14	5.17718	25.14	-145.184
			25.145	153.434	25.145	5.18808	25.145	-145.205
			25.15	153.456	25.15	5.10837	25.15	-145.211
			25.155	153.461	25.155	5.06108	25.155	-145.247
			25.16	153.437	25.16	5.07665	25.16	-145.173
			25.165	153.454	25.165	5.11627	25.165	-145.229
			25.17	153.452	25.17	5.14365	25.17	-145.391
			25.175	153.438	25.175	5.13271	25.175	-145.356
			25.18	153.444	25.18	5.10298	25.18	-145.313
			25.185	153.425	25.185	5.13655	25.185	-145.215
			25.19	153.461	25.19	5.14002	25.19	-145.143
			25.195	153.535	25.195	5.19362	25.195	-145.133
			25.2	153.61	25.2	5.16302	25.2	-145.085
			25.205	153.6	25.205	5.1469	25.205	-145.144
			25.21	153.608	25.21	5.13629	25.21	-145.24
			25.215	153.508	25.215	5.20597	25.215	-145.267
			25.22	153.453	25.22	5.28755	25.22	-145.19
			25.225	153.479	25.225	5.27941	25.225	-145.195
			25.23	153.482	25.23	5.22005	25.23	-145.129
			25.235	153.48	25.235	5.1636	25.235	-145.172
			25.24	153.477	25.24	5.08227	25.24	-145.136
			25.245	153.481	25.245	5.05199	25.245	-145.163
			25.25	153.463	25.25	5.04747	25.25	-145.184
			25.255	153.449	25.255	5.03617	25.255	-145.176
			25.26	153.458	25.26	5.05811	25.26	-145.178
			25.265	153.462	25.265	5.07944	25.265	-145.206
			25.27	153.418	25.27	5.08657	25.27	-145.297
			25.275	153.398	25.275	5.00651	25.275	-145.357
			25.28	153.424	25.28	4.99159	25.28	-145.353
			25.285	153.462	25.285	4.95614	25.285	-145.335
			25.29	153.465	25.29	5.01256	25.29	-145.305
			25.295	153.455	25.295	5.06105	25.295	-145.229
			25.3	153.473	25.3	5.04725	25.3	-145.195
			25.305	153.519	25.305	5.05275	25.305	-145.205
			25.31	153.525	25.31	5.07756	25.31	-145.212
			25.315	153.533	25.315	5.05275	25.315	-145.27
			25.32	153.483	25.32	5.01201	25.32	-145.188
			25.325	153.384	25.325	5.00694	25.325	-145.166
			25.33	153.347	25.33	5.05916	25.33	-145.1
			25.335	153.284	25.335	5.12626	25.335	-145.021
			25.34	153.268	25.34	5.17881	25.34	-145.067
			25.345	153.296	25.345	5.19438	25.345	-145.162
			25.35	153.359	25.35	5.14618	25.35	-145.279
			25.355	153.453	25.355	5.07998	25.355	-145.291
			25.36	153.497	25.36	5.10186	25.36	-145.246
			25.365	153.485	25.365	5.1276	25.365	-145.244
			25.37	153.479	25.37	5.16639	25.37	-145.294
			25.375	153.43	25.375	5.19054	25.375	-145.308
			25.38	153.427	25.38	5.12655	25.38	-145.216
			25.385	153.428	25.385	5.07046	25.385	-145.121
			25.39	153.471	25.39	5.08871	25.39	-145.052
			25.395	153.541	25.395	5.16693	25.395	-145.052
			25.4	153.59	25.4	5.16313	25.4	-144.998
			25.405	153.573	25.405	5.1745	25.405	-145.045
			25.41	153.479	25.41	5.16168	25.41	-145.206
			25.415	153.42	25.415	5.11808	25.415	-145.345
			25.42	153.435	25.42	5.08842	25.42	-145.355
			25.425	153.498	25.425	5.06535	25.425	-145.329
			25.43	153.506	25.43	5.04298	25.43	-145.339
			25.435	153.455	25.435	5.04135	25.435	-145.36
			25.44	153.449	25.44	5.04066	25.44	-145.367
			25.445	153.485	25.445	4.97743	25.445	-145.311
			25.45	153.475	25.45	4.94361	25.45	-145.188
			25.455	153.458	25.455	4.92981	25.455	-145.251
			25.46	153.425	25.46	4.94165	25.46	-145.337
			25.465	153.433	25.465	5.01295	25.465	-145.366
			25.47	153.476	25.47	5.06905	25.47	-145.362
			25.475	153.517	25.475	5.13543	25.475	-145.263
			25.48	153.5	25.48	5.21278	25.48	-145.257
			25.485	153.527	25.485	5.31116	25.485	-145.265
			25.49	153.522	25.49	5.29733	25.49	-145.31
			25.495	153.517	25.495	5.17041	25.495	-145.396
			25.5	153.533	25.5	5.09135	25.5	-145.481
			25.505	153.503	25.505	5.04305	25.505	-145.54
			25.51	153.463	25.51	5.00307	25.51	-145.628
			25.515	153.418	25.515	5.02596	25.515	-145.619
			25.52	153.35	25.52	5.03066	25.52	-145.582
			25.525	153.343	25.525	5.10808	25.525	-145.45
			25.53	153.391	25.53	5.1112	25.53	-145.366
			25.535	153.385	25.535	5.07854	25.535	-145.241
			25.54	153.366	25.54	5.11873	25.54	-145.261
			25.545	153.33	25.545	5.15476	25.545	-145.327
			25.55	153.303	25.55	5.12789	25.55	-145.417
			25.555	153.32	25.555	5.04341	25.555	-145.452
			25.56	153.354	25.56	4.97298	25.56	-145.347
			25.565	153.357	25.565	4.90439	25.565	-145.193
			25.57	153.424	25.57	4.91395	25.57	-145.092
			25.575	153.452	25.575	4.83823	25.575	-145.137
			25.58	153.473	25.58	4.87748	25.58	-145.138
			25.585	153.506	25.585	4.9557	25.585	-145.165
			25.59	153.493	25.59	4.98308	25.59	-145.049
			25.595	153.509	25.595	5.0098	25.595	-145.017
			25.6	153.485	25.6	5.06195	25.6	-145.012
			25.605	153.446	25.605	5.0831	25.605	-145.099
			25.61	153.402	25.61	5.07539	25.61	-145.193
			25.615	153.365	25.615	5.01976	25.615	-145.316
			25.62	153.383	25.62	4.93513	25.62	-145.351
			25.625	153.379	25.625	4.94361	25.625	-145.409
			25.63	153.367	25.63	4.95549	25.63	-145.223
			25.635	153.335	25.635	4.95462	25.635	-145.059
			25.64	153.35	25.64	4.98004	25.64	-145.051
			25.645	153.422	25.645	5.00354	25.645	-145.146
			25.65	153.497	25.65	5.06452	25.65	-145.264
			25.655	153.518	25.655	5.15972	25.655	-145.325
			25.66	153.505	25.66	5.19025	25.66	-145.377
			25.665	153.547	25.665	5.11913	25.665	-145.366
			25.67	153.579	25.67	5.04171	25.67	-145.236
			25.675	153.529	25.675	5.00655	25.675	-145.155
			25.68	153.483	25.68	5.05254	25.68	-145.129
			25.685	153.49	25.685	5.05594	25.685	-145.244
			25.69	153.506	25.69	5.08534	25.69	-145.414
			25.695	153.477	25.695	5.03957	25.695	-145.526
			25.7	153.467	25.7	4.99072	25.7	-145.611
			25.705	153.466	25.705	5.02382	25.705	-145.616
			25.71	153.471	25.71	4.99488	25.71	-145.587
			25.715	153.466	25.715	4.99536	25.715	-145.523
			25.72	153.434	25.72	4.91895	25.72	-145.373
			25.725	153.446	25.725	4.89592	25.725	-145.231
			25.73	153.5	25.73	4.92981	25.73	-145.197
			25.735	153.541	25.735	5.00195	25.735	-145.327
			25.74	153.61	25.74	5.03562	25.74	-145.354
			25.745	153.617	25.745	5.03229	25.745	-145.313
			25.75	153.569	25.75	5.04341	25.75	-145.24
			25.755	153.5	25.755	5.058	25.755	-145.212
			25.76	153.399	25.76	5.08947	25.76	-145.236
			25.765	153.35	25.765	5.04171	25.765	-145.252
			25.77	153.348	25.77	5.00441	25.77	-145.214
			25.775	153.346	25.775	5.0533	25.775	-145.229
			25.78	153.361	25.78	5.18214	25.78	-145.266
			25.785	153.357	25.785	5.29523	25.785	-145.267
			25.79	153.389	25.79	5.24591	25.79	-145.284
			25.795	153.418	25.795	5.11138	25.795	-145.239
			25.8	153.446	25.8	4.98931	25.8	-145.202
			25.805	153.519	25.805	4.91616	25.805	-145.192
			25.81	153.583	25.81	4.82722	25.81	-145.209
			25.815	153.665	25.815	4.77696	25.815	-145.252
			25.82	153.612	25.82	4.77225	25.82	-145.33
			25.825	153.568	25.825	4.75606	25.825	-145.315
			25.83	153.497	25.83	4.79543	25.83	-145.297
			25.835	153.488	25.835	4.8865	25.835	-145.25
			25.84	153.538	25.84	4.94774	25.84	-145.237
			25.845	153.61	25.845	5.11616	25.845	-145.267
			25.85	153.629	25.85	5.18131	25.85	-145.374
			25.855	153.538	25.855	5.23439	25.855	-145.481
			25.86	153.479	25.86	5.17776	25.86	-145.487
			25.865	153.435	25.865	5.06137	25.865	-145.409
			25.87	153.417	25.87	4.99833	25.87	-145.335
			25.875	153.452	25.875	4.89421	25.875	-145.318
			25.88	153.445	25.88	4.87698	25.88	-145.353
			25.885	153.454	25.885	4.86065	25.885	-145.401
			25.89	153.453	25.89	4.90761	25.89	-145.37
			25.895	153.431	25.895	4.95911	25.895	-145.404
			25.9	153.427	25.9	5.01314	25.9	-145.416
			25.905	153.417	25.905	5.03055	25.905	-145.467
			25.91	153.451	25.91	5.05688	25.91	-145.42
			25.915	153.504	25.915	5.0873	25.915	-145.319
			25.92	153.513	25.92	5.06144	25.92	-145.287
			25.925	153.531	25.925	4.9653	25.925	-145.303
			25.93	153.5	25.93	4.92945	25.93	-145.282
			25.935	153.478	25.935	4.9087	25.935	-145.25
			25.94	153.452	25.94	4.99594	25.94	-145.149
			25.945	153.412	25.945	4.98674	25.945	-145.148
			25.95	153.48	25.95	4.98949	25.95	-145.134
			25.955	153.507	25.955	5.04797	25.955	-145.206
			25.96	153.537	25.96	5.12891	25.96	-145.235
			25.965	153.535	25.965	5.11478	25.965	-145.276
			25.97	153.534	25.97	5.06554	25.97	-145.295
			25.975	153.52	25.975	5.02635	25.975	-145.391
			25.98	153.518	25.98	4.98648	25.98	-145.465
			25.985	153.479	25.985	4.95331	25.985	-145.491
			25.99	153.465	25.99	4.92811	25.99	-145.424
			25.995	153.48	25.995	5.01748	25.995	-145.432
			26	153.496	26	5.05742	26	-145.48
			26.005	153.459	26.005	5.04739	26.005	-145.473
			26.01	153.388	26.01	4.98188	26.01	-145.408
			26.015	153.354	26.015	5.02099	26.015	-145.382
			26.02	153.377	26.02	5.11214	26.02	-145.364
			26.025	153.421	26.025	5.10787	26.025	-145.441
			26.03	153.451	26.03	5.06293	26.03	-145.448
			26.035	153.467	26.035	5.08234	26.035	-145.407
			26.04	153.439	26.04	5.07767	26.04	-145.352
			26.045	153.485	26.045	5.10805	26.045	-145.357
			26.05	153.472	26.05	5.10609	26.05	-145.327
			26.055	153.491	26.055	5.03265	26.055	-145.367
			26.06	153.53	26.06	4.98927	26.06	-145.371
			26.065	153.588	26.065	4.99543	26.065	-145.432
			26.07	153.632	26.07	5.04102	26.07	-145.493
			26.075	153.669	26.075	5.0764	26.075	-145.499
			26.08	153.664	26.08	5.05196	26.08	-145.386
			26.085	153.586	26.085	5.10338	26.085	-145.342
			26.09	153.492	26.09	5.26289	26.09	-145.308
			26.095	153.434	26.095	5.28893	26.095	-145.321
			26.1	153.438	26.1	5.23508	26.1	-145.292
			26.105	153.495	26.105	5.13731	26.105	-145.308
			26.11	153.519	26.11	5.0726	26.11	-145.379
			26.115	153.532	26.115	5.04638	26.115	-145.434
			26.12	153.57	26.12	4.9825	26.12	-145.444
			26.125	153.615	26.125	4.9771	26.125	-145.473
			26.13	153.662	26.13	4.99988	26.13	-145.45
			26.135	153.621	26.135	5.0974	26.135	-145.374
			26.14	153.553	26.14	5.15129	26.14	-145.355
			26.145	153.528	26.145	5.13648	26.145	-145.305
			26.15	153.532	26.15	5.14614	26.15	-145.306
			26.155	153.563	26.155	5.19543	26.155	-145.286
			26.16	153.524	26.16	5.26369	26.16	-145.139
			26.165	153.461	26.165	5.31033	26.165	-145.097
			26.17	153.408	26.17	5.29436	26.17	-145.123
			26.175	153.405	26.175	5.30638	26.175	-145.267
			26.18	153.355	26.18	5.26749	26.18	-145.415
			26.185	153.318	26.185	5.24493	26.185	-145.393
			26.19	153.31	26.19	5.20358	26.19	-145.297
			26.195	153.382	26.195	5.21803	26.195	-145.21
			26.2	153.437	26.2	5.23222	26.2	-145.223
			26.205	153.473	26.205	5.1414	26.205	-145.302
			26.21	153.469	26.21	5.04881	26.21	-145.345
			26.215	153.444	26.215	4.99793	26.215	-145.339
			26.22	153.49	26.22	5.00894	26.22	-145.272
			26.225	153.552	26.225	4.96885	26.225	-145.332
			26.23	153.6	26.23	4.95947	26.23	-145.367
			26.235	153.616	26.235	4.96016	26.235	-145.379
			26.24	153.57	26.24	5.02556	26.24	-145.267
			26.245	153.58	26.245	5.09382	26.245	-145.188
			26.25	153.578	26.25	5.10066	26.25	-145.207
			26.255	153.566	26.255	5.05735	26.255	-145.215
			26.26	153.573	26.26	5.07415	26.26	-145.224
			26.265	153.605	26.265	5.12333	26.265	-145.212
			26.27	153.648	26.27	5.18431	26.27	-145.292
			26.275	153.702	26.275	5.15219	26.275	-145.346
			26.28	153.767	26.28	5.03704	26.28	-145.276
			26.285	153.776	26.285	4.98895	26.285	-145.234
			26.29	153.722	26.29	5.01745	26.29	-145.201
			26.295	153.651	26.295	5.0378	26.295	-145.271
			26.3	153.642	26.3	5.0978	26.3	-145.414
			26.305	153.631	26.305	5.09871	26.305	-145.424
			26.31	153.707	26.31	5.14451	26.31	-145.321
			26.315	153.739	26.315	5.17866	26.315	-145.276
			26.32	153.743	26.32	5.16164	26.32	-145.183
			26.325	153.727	26.325	5.1791	26.325	-145.196
			26.33	153.72	26.33	5.13745	26.33	-145.266
			26.335	153.763	26.335	5.08147	26.335	-145.288
			26.34	153.812	26.34	5.0634	26.34	-145.386
			26.345	153.84	26.345	5.08495	26.345	-145.419
			26.35	153.848	26.35	5.11837	26.35	-145.421
			26.355	153.862	26.355	5.08853	26.355	-145.348
			26.36	153.852	26.36	5.00354	26.36	-145.329
			26.365	153.873	26.365	5.02237	26.365	-145.307
			26.37	153.915	26.37	5.0177	26.37	-145.333
			26.375	153.948	26.375	4.99286	26.375	-145.321
			26.38	153.97	26.38	4.91377	26.38	-145.209
			26.385	154.009	26.385	4.84116	26.385	-145.188
			26.39	154.078	26.39	4.85152	26.39	-145.156
			26.395	154.185	26.395	4.85717	26.395	-145.163
			26.4	154.234	26.4	4.90059	26.4	-145.198
			26.405	154.3	26.405	4.946	26.405	-145.263
			26.41	154.299	26.41	5.0349	26.41	-145.379
			26.415	154.264	26.415	5.10982	26.415	-145.455
			26.42	154.215	26.42	5.12337	26.42	-145.569
			26.425	154.237	26.425	5.1921	26.425	-145.607
			26.43	154.208	26.43	5.24627	26.43	-145.567
			26.435	154.245	26.435	5.1548	26.435	-145.508
			26.44	154.288	26.44	5.05692	26.44	-145.516
			26.445	154.361	26.445	5.05373	26.445	-145.448
			26.45	154.505	26.45	5.08476	26.45	-145.463
			26.455	154.646	26.455	5.09418	26.455	-145.371
			26.46	154.732	26.46	4.96957	26.46	-145.272
			26.465	154.749	26.465	4.89628	26.465	-145.183
			26.47	154.744	26.47	4.92633	26.47	-145.113
			26.475	154.7	26.475	5.02335	26.475	-145.183
			26.48	154.696	26.48	5.06695	26.48	-145.177
			26.485	154.689	26.485	5.05532	26.485	-145.139
			26.49	154.671	26.49	5.05771	26.49	-145.176
			26.495	154.726	26.495	5.13043	26.495	-145.236
			26.5	154.785	26.5	5.17761	26.5	-145.339
			26.505	154.86	26.505	5.22498	26.505	-145.394
			26.51	154.931	26.51	5.19076	26.51	-145.322
			26.515	154.921	26.515	5.18004	26.515	-145.343
			26.52	154.984	26.52	5.27191	26.52	-145.326
			26.525	155.031	26.525	5.36776	26.525	-145.317
			26.53	155.027	26.53	5.39829	26.53	-145.316
			26.535	155.062	26.535	5.32804	26.535	-145.251
			26.54	155.109	26.54	5.16371	26.54	-145.215
			26.545	155.137	26.545	5.13249	26.545	-145.226
			26.55	155.199	26.55	5.07053	26.55	-145.285
			26.555	155.142	26.555	5.04801	26.555	-145.255
			26.56	155.129	26.56	4.99094	26.56	-145.26
			26.565	155.109	26.565	5.01035	26.565	-145.292
			26.57	155.093	26.57	5.10508	26.57	-145.236
			26.575	155.099	26.575	5.22067	26.575	-145.204
			26.58	155.113	26.58	5.21028	26.58	-145.201
			26.585	155.012	26.585	5.16219	26.585	-145.284
			26.59	154.966	26.59	5.04518	26.59	-145.373
			26.595	154.962	26.595	5.05413	26.595	-145.407
			26.6	155.032	26.6	5.05764	26.6	-145.434
			26.605	155.106	26.605	5.02907	26.605	-145.444
			26.61	155.091	26.61	4.94929	26.61	-145.401
			26.615	155.046	26.615	4.88683	26.615	-145.291
			26.62	155.038	26.62	4.88183	26.62	-145.34
			26.625	155.051	26.625	4.91123	26.625	-145.395
			26.63	154.964	26.63	4.88965	26.63	-145.418
			26.635	154.83	26.635	4.96505	26.635	-145.435
			26.64	154.761	26.64	5.03921	26.64	-145.438
			26.645	154.751	26.645	5.16653	26.645	-145.453
			26.65	154.759	26.65	5.20825	26.65	-145.409
			26.655	154.74	26.655	5.22045	26.655	-145.359
			26.66	154.731	26.66	5.22118	26.66	-145.31
			26.665	154.693	26.665	5.18587	26.665	-145.338
			26.67	154.678	26.67	5.15983	26.67	-145.355
			26.675	154.587	26.675	5.07517	26.675	-145.394
			26.68	154.544	26.68	5.0286	26.68	-145.346
			26.685	154.488	26.685	4.98797	26.685	-145.298
			26.69	154.489	26.69	4.97682	26.69	-145.24
			26.695	154.473	26.695	5.04967	26.695	-145.172
			26.7	154.519	26.7	5.06296	26.7	-145.295
			26.705	154.514	26.705	5.08074	26.705	-145.319
			26.71	154.428	26.71	5.01705	26.71	-145.327
			26.715	154.321	26.715	4.92934	26.715	-145.371
			26.72	154.239	26.72	4.93955	26.72	-145.35
			26.725	154.205	26.725	4.98681	26.725	-145.389
			26.73	154.165	26.73	5.06927	26.73	-145.382
			26.735	154.094	26.735	5.08726	26.735	-145.367
			26.74	154.019	26.74	5.13749	26.74	-145.413
			26.745	154.027	26.745	5.14567	26.745	-145.496
			26.75	154.042	26.75	5.19985	26.75	-145.519
			26.755	154.033	26.755	5.24001	26.755	-145.518
			26.76	154.032	26.76	5.29078	26.76	-145.467
			26.765	154.048	26.765	5.23378	26.765	-145.476
			26.77	154.064	26.77	5.10928	26.77	-145.472
			26.775	154.053	26.775	4.96353	26.775	-145.43
			26.78	153.984	26.78	4.94303	26.78	-145.335
			26.785	153.942	26.785	4.97895	26.785	-145.312
			26.79	153.909	26.79	5.03877	26.79	-145.314
			26.795	153.9	26.795	5.07969	26.795	-145.338
			26.8	153.925	26.8	5.07669	26.8	-145.338
			26.805	153.956	26.805	5.03635	26.805	-145.24
			26.81	153.983	26.81	5.06807	26.81	-145.216
			26.815	153.955	26.815	5.13278	26.815	-145.269
			26.82	153.934	26.82	5.19858	26.82	-145.41
			26.825	153.91	26.825	5.20803	26.825	-145.543
			26.83	153.857	26.83	5.14705	26.83	-145.538
			26.835	153.822	26.835	5.1334	26.835	-145.35
			26.84	153.786	26.84	5.12898	26.84	-145.241
			26.845	153.782	26.845	5.14919	26.845	-145.258
			26.85	153.775	26.85	5.1615	26.85	-145.236
			26.855	153.744	26.855	5.18576	26.855	-145.243
			26.86	153.734	26.86	5.21585	26.86	-145.219
			26.865	153.703	26.865	5.21281	26.865	-145.236
			26.87	153.696	26.87	5.11906	26.87	-145.283
			26.875	153.729	26.875	5.03787	26.875	-145.298
			26.88	153.744	26.88	4.95483	26.88	-145.292
			26.885	153.71	26.885	4.93582	26.885	-145.31
			26.89	153.674	26.89	4.85865	26.89	-145.346
			26.895	153.642	26.895	4.84091	26.895	-145.409
			26.9	153.631	26.9	4.90602	26.9	-145.388
			26.905	153.647	26.905	5.03783	26.905	-145.323
			26.91	153.684	26.91	5.11457	26.91	-145.316
			26.915	153.744	26.915	5.04225	26.915	-145.363
			26.92	153.773	26.92	5.04533	26.92	-145.391
			26.925	153.773	26.925	5.01839	26.925	-145.372
			26.93	153.769	26.93	5.006	26.93	-145.368
			26.935	153.77	26.935	4.97892	26.935	-145.278
			26.94	153.734	26.94	4.92912	26.94	-145.216
			26.945	153.708	26.945	4.84475	26.945	-145.145
			26.95	153.73	26.95	4.89096	26.95	-145.131
			26.955	153.753	26.955	5.00912	26.955	-145.227
			26.96	153.766	26.96	5.07857	26.96	-145.323
			26.965	153.708	26.965	5.10906	26.965	-145.508
			26.97	153.712	26.97	5.06557	26.97	-145.612
			26.975	153.716	26.975	5.0504	26.975	-145.583
			26.98	153.719	26.98	5.10957	26.98	-145.514
			26.985	153.688	26.985	5.11468	26.985	-145.44
			26.99	153.619	26.99	5.1644	26.99	-145.448
			26.995	153.498	26.995	5.19576	26.995	-145.479
			27	153.486	27	5.13785	27	-145.536
			27.005	153.501	27.005	5.13745	27.005	-145.519
			27.01	153.606	27.01	5.17088	27.01	-145.53
			27.015	153.678	27.015	5.2378	27.015	-145.648
			27.02	153.714	27.02	5.25254	27.02	-145.754
			27.025	153.714	27.025	5.22784	27.025	-145.692
			27.03	153.711	27.03	5.22806	27.03	-145.537
			27.035	153.682	27.035	5.20622	27.035	-145.381
			27.04	153.608	27.04	5.24345	27.04	-145.402
			27.045	153.592	27.045	5.25391	27.045	-145.482
			27.05	153.539	27.05	5.26749	27.05	-145.501
			27.055	153.552	27.055	5.28498	27.055	-145.491
			27.06	153.567	27.06	5.28176	27.06	-145.453
			27.065	153.578	27.065	5.22367	27.065	-145.41
			27.07	153.618	27.07	5.16736	27.07	-145.363
			27.075	153.579	27.075	5.07499	27.075	-145.327
			27.08	153.554	27.08	5.02494	27.08	-145.359
			27.085	153.509	27.085	4.96678	27.085	-145.365
			27.09	153.498	27.09	4.95179	27.09	-145.399
			27.095	153.535	27.095	4.99601	27.095	-145.378
			27.1	153.576	27.1	4.99112	27.1	-145.471
			27.105	153.613	27.105	5.02367	27.105	-145.536
			27.11	153.661	27.11	5.02896	27.11	-145.631
			27.115	153.683	27.115	5.05663	27.115	-145.776
			27.12	153.681	27.12	5.13698	27.12	-145.795
			27.125	153.675	27.125	5.21976	27.125	-145.588
			27.13	153.653	27.13	5.25116	27.13	-145.342
			27.135	153.663	27.135	5.23599	27.135	-145.163
			27.14	153.707	27.14	5.19688	27.14	-145.111
			27.145	153.72	27.145	5.15545	27.145	-145.245
			27.15	153.73	27.15	5.11779	27.15	-145.276
			27.155	153.712	27.155	5.11243	27.155	-145.224
			27.16	153.749	27.16	5.08491	27.16	-145.214
			27.165	153.716	27.165	5.10367	27.165	-145.241
			27.17	153.64	27.17	5.07933	27.17	-145.263
			27.175	153.576	27.175	5.11696	27.175	-145.252
			27.18	153.553	27.18	5.13314	27.18	-145.29
			27.185	153.49	27.185	5.08766	27.185	-145.355
			27.19	153.387	27.19	5.15371	27.19	-145.55
			27.195	153.26	27.195	5.18601	27.195	-145.588
			27.2	153.192	27.2	5.20372	27.2	-145.576
			27.205	153.247	27.205	5.23501	27.205	-145.507
			27.21	153.344	27.21	5.23548	27.21	-145.472
			27.215	153.519	27.215	5.28408	27.215	-145.4
			27.22	153.627	27.22	5.21756	27.22	-145.371
			27.225	153.682	27.225	5.12195	27.225	-145.395
			27.23	153.679	27.23	4.97337	27.23	-145.382
			27.235	153.613	27.235	4.97696	27.235	-145.507
			27.24	153.556	27.24	4.98978	27.24	-145.525
			27.245	153.517	27.245	5.0269	27.245	-145.444
			27.25	153.523	27.25	5.05301	27.25	-145.382
			27.255	153.564	27.255	5.08223	27.255	-145.341
			27.26	153.536	27.26	5.12018	27.26	-145.434
			27.265	153.508	27.265	5.1565	27.265	-145.585
			27.27	153.499	27.27	5.16899	27.27	-145.614
			27.275	153.515	27.275	5.30877	27.275	-145.596
			27.28	153.544	27.28	5.34401	27.28	-145.527
			27.285	153.556	27.285	5.33901	27.285	-145.375
			27.29	153.56	27.29	5.29302	27.29	-145.375
			27.295	153.628	27.295	5.25243	27.295	-145.363
			27.3	153.685	27.3	5.23287	27.3	-145.341
			27.305	153.741	27.305	5.1753	27.305	-145.235
			27.31	153.742	27.31	5.14394	27.31	-145.153
			27.315	153.74	27.315	5.07513	27.315	-145.173
			27.32	153.724	27.32	5.05228	27.32	-145.27
			27.325	153.725	27.325	5.10794	27.325	-145.312
			27.33	153.726	27.33	5.18648	27.33	-145.288
			27.335	153.725	27.335	5.26735	27.335	-145.281
			27.34	153.695	27.34	5.24189	27.34	-145.279
			27.345	153.616	27.345	5.15212	27.345	-145.353
			27.35	153.558	27.35	5.10526	27.35	-145.333
			27.355	153.536	27.355	5.03244	27.355	-145.218
			27.36	153.551	27.36	4.99376	27.36	-145.178
			27.365	153.55	27.365	4.99543	27.365	-145.144
			27.37	153.559	27.37	4.97721	27.37	-145.142
			27.375	153.557	27.375	4.9758	27.375	-145.228
			27.38	153.558	27.38	4.95969	27.38	-145.303
			27.385	153.577	27.385	5.00282	27.385	-145.413
			27.39	153.576	27.39	5.1158	27.39	-145.486
			27.395	153.625	27.395	5.15784	27.395	-145.49
			27.4	153.652	27.4	5.17711	27.4	-145.4
			27.405	153.653	27.405	5.12409	27.405	-145.293
			27.41	153.651	27.41	5.08274	27.41	-145.222
			27.415	153.624	27.415	5.07988	27.415	-145.198
			27.42	153.666	27.42	5.07846	27.42	-145.27
			27.425	153.671	27.425	5.02096	27.425	-145.287
			27.43	153.694	27.43	4.97939	27.43	-145.279
			27.435	153.686	27.435	4.99416	27.435	-145.329
			27.44	153.656	27.44	5.07111	27.44	-145.365
			27.445	153.608	27.445	5.15245	27.445	-145.436
			27.45	153.563	27.45	5.16903	27.45	-145.383
			27.455	153.548	27.455	5.22418	27.455	-145.31
			27.46	153.615	27.46	5.21285	27.46	-145.359
			27.465	153.638	27.465	5.16635	27.465	-145.398
			27.47	153.6	27.47	5.17888	27.47	-145.371
			27.475	153.585	27.475	5.13423	27.475	-145.423
			27.48	153.605	27.48	5.13333	27.48	-145.444
			27.485	153.672	27.485	5.14937	27.485	-145.48
			27.49	153.681	27.49	5.18645	27.49	-145.468
			27.495	153.642	27.495	5.23591	27.495	-145.439
			27.5	153.636	27.5	5.17562	27.5	-145.521
			27.505	153.647	27.505	5.05898	27.505	-145.614
			27.51	153.66	27.51	4.97997	27.51	-145.566
			27.515	153.628	27.515	4.93749	27.515	-145.43
			27.52	153.574	27.52	4.92079	27.52	-145.378
			27.525	153.579	27.525	4.9565	27.525	-145.407
			27.53	153.618	27.53	4.99688	27.53	-145.496
			27.535	153.649	27.535	5.06195	27.535	-145.429
			27.54	153.669	27.54	5.16889	27.54	-145.457
			27.545	153.664	27.545	5.21422	27.545	-145.457
			27.55	153.687	27.55	5.16436	27.55	-145.491
			27.555	153.677	27.555	5.10287	27.555	-145.483
			27.56	153.666	27.56	5.09834	27.56	-145.393
			27.565	153.651	27.565	5.14502	27.565	-145.319
			27.57	153.704	27.57	5.17812	27.57	-145.326
			27.575	153.692	27.575	5.14785	27.575	-145.377
			27.58	153.64	27.58	5.15226	27.58	-145.428
			27.585	153.619	27.585	5.10052	27.585	-145.45
			27.59	153.662	27.59	5.03921	27.59	-145.464
			27.595	153.713	27.595	5.01676	27.595	-145.446
			27.6	153.705	27.6	4.99478	27.6	-145.474
			27.605	153.678	27.605	5.05887	27.605	-145.435
			27.61	153.66	27.61	5.04399	27.61	-145.476
			27.615	153.662	27.615	5.00995	27.615	-145.446
			27.62	153.625	27.62	4.98456	27.62	-145.384
			27.625	153.585	27.625	4.98931	27.625	-145.359
			27.63	153.53	27.63	5.07473	27.63	-145.281
			27.635	153.515	27.635	5.06159	27.635	-145.333
			27.64	153.482	27.64	5.01897	27.64	-145.403
			27.645	153.494	27.645	5.00879	27.645	-145.491
			27.65	153.532	27.65	5.11413	27.65	-145.501
			27.655	153.6	27.655	5.19376	27.655	-145.46
			27.66	153.648	27.66	5.21549	27.66	-145.406
			27.665	153.664	27.665	5.25728	27.665	-145.325
			27.67	153.647	27.67	5.29929	27.67	-145.252
			27.675	153.631	27.675	5.40847	27.675	-145.193
			27.68	153.623	27.68	5.44616	27.68	-145.161
			27.685	153.591	27.685	5.3405	27.685	-145.228
			27.69	153.602	27.69	5.22038	27.69	-145.259
			27.695	153.619	27.695	5.15277	27.695	-145.238
			27.7	153.596	27.7	5.14107	27.7	-145.236
			27.705	153.574	27.705	5.21868	27.705	-145.201
			27.71	153.579	27.71	5.17421	27.71	-145.157
			27.715	153.603	27.715	5.1716	27.715	-145.2
			27.72	153.598	27.72	5.23457	27.72	-145.258
			27.725	153.636	27.725	5.30418	27.725	-145.254
			27.73	153.646	27.73	5.30602	27.73	-145.244
			27.735	153.685	27.735	5.2797	27.735	-145.202
			27.74	153.693	27.74	5.2123	27.74	-145.217
			27.745	153.65	27.745	5.17736	27.745	-145.329
			27.75	153.609	27.75	5.14028	27.75	-145.374
			27.755	153.61	27.755	5.03457	27.755	-145.372
			27.76	153.598	27.76	5.05391	27.76	-145.395
			27.765	153.626	27.765	5.02099	27.765	-145.424
			27.77	153.668	27.77	5.03081	27.77	-145.504
			27.775	153.664	27.775	5.04421	27.775	-145.523
			27.78	153.688	27.78	5.12376	27.78	-145.503
			27.785	153.696	27.785	5.21571	27.785	-145.433
			27.79	153.738	27.79	5.31392	27.79	-145.378
			27.795	153.731	27.795	5.26583	27.795	-145.246
			27.8	153.679	27.8	5.25149	27.8	-145.192
			27.805	153.655	27.805	5.21267	27.805	-145.166
			27.81	153.609	27.81	5.22563	27.81	-145.19
			27.815	153.601	27.815	5.19633	27.815	-145.216
			27.82	153.623	27.82	5.2227	27.82	-145.276
			27.825	153.651	27.825	5.17656	27.825	-145.369
			27.83	153.716	27.83	5.0949	27.83	-145.436
			27.835	153.745	27.835	5.07701	27.835	-145.413
			27.84	153.694	27.84	5.10428	27.84	-145.404
			27.845	153.581	27.845	5.1787	27.845	-145.32
			27.85	153.516	27.85	5.19825	27.85	-145.333
			27.855	153.591	27.855	5.10939	27.855	-145.312
			27.86	153.698	27.86	5.07654	27.86	-145.339
			27.865	153.731	27.865	5.10533	27.865	-145.316
			27.87	153.689	27.87	5.10287	27.87	-145.261
			27.875	153.71	27.875	5.12391	27.875	-145.159
			27.88	153.713	27.88	5.10236	27.88	-145.159
			27.885	153.72	27.885	5.08437	27.885	-145.175
			27.89	153.666	27.89	5.20075	27.89	-145.262
			27.895	153.618	27.895	5.26861	27.895	-145.441
			27.9	153.624	27.9	5.34821	27.9	-145.551
			27.905	153.636	27.905	5.25768	27.905	-145.606
			27.91	153.667	27.91	5.13658	27.91	-145.481
			27.915	153.65	27.915	5.15426	27.915	-145.381
			27.92	153.678	27.92	5.16928	27.92	-145.381
			27.925	153.72	27.925	5.21915	27.925	-145.472
			27.93	153.733	27.93	5.21976	27.93	-145.472
			27.935	153.714	27.935	5.18511	27.935	-145.355
			27.94	153.672	27.94	5.1829	27.94	-145.299
			27.945	153.651	27.945	5.18529	27.945	-145.257
			27.95	153.656	27.95	5.19666	27.95	-145.36
			27.955	153.687	27.955	5.18906	27.955	-145.411
			27.96	153.712	27.96	5.17251	27.96	-145.445
			27.965	153.679	27.965	5.1464	27.965	-145.417
			27.97	153.615	27.97	5.19308	27.97	-145.339
			27.975	153.582	27.975	5.14995	27.975	-145.25
			27.98	153.612	27.98	5.15599	27.98	-145.315
			27.985	153.629	27.985	5.13807	27.985	-145.443
			27.99	153.604	27.99	5.19152	27.99	-145.507
			27.995	153.548	27.995	5.19851	27.995	-145.496
			28	153.501	28	5.19003	28	-145.443
			28.005	153.488	28.005	5.21444	28.005	-145.45
			28.01	153.501	28.01	5.21545	28.01	-145.534
			28.015	153.533	28.015	5.16773	28.015	-145.635
			28.02	153.548	28.02	5.15284	28.02	-145.723
			28.025	153.523	28.025	5.15031	28.025	-145.771
			28.03	153.537	28.03	5.19923	28.03	-145.766
			28.035	153.577	28.035	5.2299	28.035	-145.775
			28.04	153.634	28.04	5.2139	28.04	-145.784
			28.045	153.639	28.045	5.22429	28.045	-145.766
			28.05	153.605	28.05	5.17519	28.05	-145.716
			28.055	153.622	28.055	5.14205	28.055	-145.601
			28.06	153.663	28.06	5.15567	28.06	-145.543
			28.065	153.663	28.065	5.14596	28.065	-145.538
			28.07	153.653	28.07	5.05431	28.07	-145.53
			28.075	153.678	28.075	5.06025	28.075	-145.491
			28.08	153.75	28.08	5.0617	28.08	-145.44
			28.085	153.767	28.085	5.07039	28.085	-145.388
			28.09	153.771	28.09	5.03946	28.09	-145.355
			28.095	153.744	28.095	5.04337	28.095	-145.328
			28.1	153.785	28.1	5.06423	28.1	-145.399
			28.105	153.727	28.105	5.08596	28.105	-145.417
			28.11	153.721	28.11	5.04392	28.11	-145.402
			28.115	153.692	28.115	5.08516	28.115	-145.383
			28.12	153.717	28.12	5.09766	28.12	-145.447
			28.125	153.728	28.125	5.11674	28.125	-145.469
			28.13	153.775	28.13	5.06525	28.13	-145.372
			28.135	153.754	28.135	5.00604	28.135	-145.273
			28.14	153.718	28.14	4.93981	28.14	-145.312
			28.145	153.664	28.145	4.88346	28.145	-145.421
			28.15	153.652	28.15	4.82787	28.15	-145.517
			28.155	153.664	28.155	4.88056	28.155	-145.468
			28.16	153.616	28.16	4.95929	28.16	-145.346
			28.165	153.618	28.165	5.05612	28.165	-145.348
			28.17	153.589	28.17	5.13662	28.17	-145.354
			28.175	153.558	28.175	5.20325	28.175	-145.324
			28.18	153.552	28.18	5.24602	28.18	-145.283
			28.185	153.611	28.185	5.2194	28.185	-145.28
			28.19	153.646	28.19	5.15741	28.19	-145.278
			28.195	153.712	28.195	5.17439	28.195	-145.328
			28.2	153.649	28.2	5.19767	28.2	-145.377
			28.205	153.65	28.205	5.247	28.205	-145.478
			28.21	153.662	28.21	5.22853	28.21	-145.51
			28.215	153.769	28.215	5.17732	28.215	-145.479
			28.22	153.786	28.22	5.0924	28.22	-145.429
			28.225	153.839	28.225	5.07796	28.225	-145.527
			28.23	153.8	28.23	5.03251	28.23	-145.644
			28.235	153.765	28.235	5.08342	28.235	-145.756
			28.24	153.666	28.24	5.16179	28.24	-145.785
			28.245	153.577	28.245	5.15925	28.245	-145.623
			28.25	153.601	28.25	5.14422	28.25	-145.566
			28.255	153.704	28.255	5.1636	28.255	-145.57
			28.26	153.778	28.26	5.19586	28.26	-145.593
			28.265	153.78	28.265	5.24613	28.265	-145.609
			28.27	153.765	28.27	5.19402	28.27	-145.509
			28.275	153.77	28.275	5.1326	28.275	-145.405
			28.28	153.821	28.28	5.11656	28.28	-145.429
			28.285	153.78	28.285	5.03964	28.285	-145.442
			28.29	153.748	28.29	5.01245	28.29	-145.383
			28.295	153.753	28.295	5.02784	28.295	-145.374
			28.3	153.742	28.3	5.12453	28.3	-145.35
			28.305	153.758	28.305	5.18656	28.305	-145.363
			28.31	153.734	28.31	5.15849	28.31	-145.414
			28.315	153.668	28.315	5.14948	28.315	-145.418
			28.32	153.695	28.32	5.18989	28.32	-145.47
			28.325	153.728	28.325	5.2768	28.325	-145.438
			28.33	153.79	28.33	5.30888	28.33	-145.433
			28.335	153.794	28.335	5.28687	28.335	-145.365
			28.34	153.8	28.34	5.22317	28.34	-145.316
			28.345	153.788	28.345	5.12181	28.345	-145.379
			28.35	153.797	28.35	5.09139	28.35	-145.428
			28.355	153.709	28.355	5.14799	28.355	-145.536
			28.36	153.626	28.36	5.14864	28.36	-145.602
			28.365	153.593	28.365	5.08868	28.365	-145.655
			28.37	153.618	28.37	5.03447	28.37	-145.778
			28.375	153.671	28.375	5.05438	28.375	-145.802
			28.38	153.753	28.38	5.06463	28.38	-145.775
			28.385	153.793	28.385	5.03555	28.385	-145.701
			28.39	153.786	28.39	5.01111	28.39	-145.673
			28.395	153.778	28.395	5.0185	28.395	-145.655
			28.4	153.752	28.4	5.04489	28.4	-145.585
			28.405	153.758	28.405	5.04917	28.405	-145.551
			28.41	153.735	28.41	5.08708	28.41	-145.488
			28.415	153.743	28.415	5.16646	28.415	-145.479
			28.42	153.73	28.42	5.21564	28.42	-145.591
			28.425	153.709	28.425	5.23935	28.425	-145.65
			28.43	153.707	28.43	5.29353	28.43	-145.752
			28.435	153.735	28.435	5.24902	28.435	-145.742
			28.44	153.747	28.44	5.15509	28.44	-145.706
			28.445	153.7	28.445	5.09396	28.445	-145.679
			28.45	153.691	28.45	5.07481	28.45	-145.624
			28.455	153.718	28.455	5.16668	28.455	-145.56
			28.46	153.821	28.46	5.1971	28.46	-145.466
			28.465	153.877	28.465	5.26449	28.465	-145.439
			28.47	153.889	28.47	5.2722	28.47	-145.444
			28.475	153.856	28.475	5.25967	28.475	-145.489
			28.48	153.799	28.48	5.19235	28.48	-145.566
			28.485	153.813	28.485	5.14926	28.485	-145.57
			28.49	153.835	28.49	5.13021	28.49	-145.493
[truncated: 22,306 more rows]

## Sheet: Fig S12
Fig. S12a										Fig. S12b									Fig. S12c
[truncated: 9,005 more rows]
